# Supplementary material for: Transcriptome Analysis of Soybean Leaf Abscission Identifies Transcriptional Regulators of Organ Polarity and Cell Fate
Source: Front Plant Sci. 2016 Feb 17;7:125. doi: 10.3389/fpls.2016.00125 (PMC4756167; doi:10.3389/fpls.2016.00125)
Supplement: Table S1 — Excel file listing expression and annotation of 14,654 differentially expressed genes (DEGs) that were > eight-fold abscission-specific or changed > eight-fold with time and p < 0.015. [file Table1.xlsx]

## Sheet: RPKM Analysis-1
gene	Q-PCR	TF Cluster (total)	DEG Cluster (total)	0h log2 AZ/Pet	0h log2 AZ/Pet p-value	12h log2 AZ/Pet	12h AZ/Pet p-value	24h log2 AZ/Pet	24h AZ/Pet p-value	48h log2 AZ/Pet	48h AZ/Pet p-value	72h log2 AZ/Pet	72h AZ/Pet p-value	log2 AZ 12h/0h	AZ 12h/0h p-value	log2 AZ 24h/0h	AZ 24h/0h p-value	log2 AZ 48h/0h	AZ 48h/0h p-value	log2 AZ 72h/0h	AZ 72h/0h p-value	TF-list	AZ-specific	Time-specific	auxin related	Best Arab match	Description
Glyma04g10125		TF-C1	DEG-C1	8.31042	0.0033363	4.01792	0.216628	0	1	0	1	0	1	-4.51489	0.00408194	-8.53281	0.00330739	-8.53281	0.00330739	-8.53281	0.00330739	TF	True	True	False	AT1G23420	Plant-specific transcription factor YABBY family protein
Glyma18g16390	GmHDZ2d-PvHDZ2	TF-C1	DEG-C1	8.14541	0.00614603	2.76195	0.0176086	0	1	0	1	3.20343e-16	0.373901	-5.76331	0.00649022	-9.99341	0.00608992	-9.99341	0.00608992	-9.99341	0.00608992	TF	True	True	False	AT3G01470	homeobox 1
Glyma05g04260		TF-C1	DEG-C1	7.69805	0.00475095	3.59694	0.0204242	0	1	0	1	0	1	-5.73338	0.00499519	-9.33032	0.0046834	-9.33032	0.0046834	-9.33032	0.0046834	TF	True	True	False	AT2G45190	Plant-specific transcription factor YABBY family protein
Glyma06g10110		TF-C1	DEG-C1	7.33207	0.00650928	4.98185	0.212521	0	1	0	1	0	1	-4.39753	0.00788258	-9.37938	0.00636727	-9.37938	0.00636727	-9.37938	0.00636727	TF	True	True	False	AT1G23420	Plant-specific transcription factor YABBY family protein
Glyma17g14710		TF-C1	DEG-C1	6.69539	0.00905432	3.10434	0.0313898	0	1	0	1	0	1	-5.97879	0.00925955	-9.08312	0.00880685	-9.08312	0.00880685	-9.08312	0.00880685	TF	True	True	False	AT2G45190	Plant-specific transcription factor YABBY family protein
Glyma17g12200		TF-C1	DEG-C1	5.59165	5.4832e-07	2.68664	0.10872	0.993714	0.498744	0.790547	0.543622	0	1	-2.97302	9.03285e-05	-7.47867	4.88553e-07	-9.31787	4.52655e-07	-10.411	4.44541e-07	TF	True	True	False	AT2G26580	plant-specific transcription factor YABBY family protein
Glyma03g34710		TF-C1	DEG-C1	5.36807	0.0149379	3.18057	0.237205	0	1	0	1	0	1	-2.1875	0.0478423	-5.36807	0.0149379	-5.36807	0.0149379	-5.36807	0.0149379	TF	True	True	False	AT5G03790	homeobox 51
Glyma08g28691		TF-C1	DEG-C1	4.70553	0.0216354	3.04148	0.00484516	1.70782	0.357184	0	1	0	1	-3.37187	0.0263765	-4.70553	0.0222241	-6.41335	0.01968	-6.41335	0.01968	TF	True	False	False	AT1G67260	TCP family transcription factor
Glyma03g31530		TF-C1	DEG-C1	4.087	7.1483e-07	5.22109	0.0662706	1.83463	0.155086	1.78903	0.0468919	1.48543	0.160838	-3.89504	6.10994e-06	-8.7233	2.45944e-07	-8.96908	2.44156e-07	-12.114	2.41933e-07	TF	True	True	True	AT4G14550	indole-3-acetic acid inducible 14
Glyma19g36100		TF-C1	DEG-C1	3.80856	0.000791472	2.14543	0.00175644	0.625152	0.395458	0.0797272	0.657005	1.24286	0.190728	-2.03659	0.00178118	-3.71862	0.000873948	-4.68725	0.000656171	-5.07667	0.000645223	TF	True	True	False	AT2G37260	WRKY family transcription factor family protein
Glyma02g16071		TF-C1	DEG-C1	3.66752	2.79498e-05	2.18263	0.163784	-1.12867	0.270231	1.67043	0.312677	0	1	-3.46176	9.70297e-05	-7.49561	1.70966e-05	-9.21653	1.67434e-05	-12.1298	1.66284e-05	TF	True	True	True	AT3G04730	indoleacetic acid-induced protein 16
Glyma02g16080		TF-C1	DEG-C1	3.52705	0.000994049	2.61587	0.132816	0.0770683	0.792438	0.581548	0.274677	-1.41093	0.347851	-3.62127	0.00110881	-6.92889	0.000664132	-9.33062	0.00064706	-11.5923	0.00064435	TF	True	True	True	AT3G23050	indole-3-acetic acid 7
Glyma07g10321		TF-C1	DEG-C1	3.2972	0.000478123	2.24286	0.116052	1.76553	0.108407	0	0.373901	0	1	-3.40484	0.000349694	-3.88216	0.000242045	-5.6477	0.000179469	-5.6477	0.000179469	TF	True	True	False	AT1G68320	myb domain protein 62
Glyma08g39951		TF-C1	DEG-C1	3.29711	0.00395126	2.19114	0.373901	0	1	0	1	0	1	-3.21031	0.00448075	-5.40145	0.00102636	-5.40145	0.00102636	-5.40145	0.00102636	TF	True	True	False	AT2G43060	ILI1 binding bHLH 1
Glyma10g41930		TF-C1	DEG-C1	3.21906	0.00206929	2.62905	0.0173164	1.47508	0.000777612	1.45306	0.197502	1.62943	0.252074	4.33767	0.0106182	5.0227	2.05349e-05	2.27037	0.111163	-0.394089	0.570751	TF	True	True	False	AT1G68320	myb domain protein 62
Glyma06g46560		TF-C1	DEG-C1	3.12694	0.00323823	2.11837	0.000844497	0.256118	0.473465	-1.48685	0.013886	0.471006	0.698114	-1.64927	0.00849584	-3.46952	0.00288167	-6.37408	0.00205307	-6.77422	0.0020384	TF	True	True	False	AT1G08465	Plant-specific transcription factor YABBY family protein
Glyma07g03840		TF-C1	DEG-C1	3.01888	5.43814e-05	2.30878	0.231499	-0.477187	0.258501	-0.0473057	0.373901	0	1	-3.6365	0.000109067	-6.87405	1.7165e-05	-10.2008	1.66e-05	-10.2008	1.66e-05	TF	True	True	True	AT3G15540	indole-3-acetic acid inducible 19
Glyma08g45610			DEG-C1	9.71688	9.585e-05	4.46815	0.012238	-1.60171e-16	0.373901	0	1	0	1	-5.24873	0.000107429	-9.71688	9.59206e-05	-9.71688	9.55914e-05	-9.71688	9.55914e-05	other	True	True	False	AT1G73260	kunitz trypsin inhibitor 1
Glyma12g09980			DEG-C1	9.65804	0.00193763	7.29309	0.0130854	1.88753	0.119079	0	1	0	1	-2.41226	0.00495727	-7.81782	0.00195561	-9.70534	0.00193138	-9.70534	0.00193138	other	True	True	False	AT1G08440	Aluminium activated malate transporter family protein
Glyma11g36170			DEG-C1	8.90146	0.00125026	6.25172	0.212268	0	1	0.647698	0.373901	0	1	-4.18579	0.00180113	-10.4375	0.00124093	-9.78981	0.00124527	-10.4375	0.00124093	other	True	True	False	AT4G39700	Heavy metal transport/detoxification superfamily protein
Glyma10g43391			DEG-C1	8.75032	0.00978974	2.58496	0.162388	0	1	0	1	0	1	-6.16535	0.0101929	-8.75032	0.00974163	-8.75032	0.00974163	-8.75032	0.00974163	other	True	True	False	AT4G17970	aluminum-activated, malate transporter 12
Glyma04g01550			DEG-C1	8.56312	2.60996e-05	7.1433	0.152205	0	0.438739	0	1	0	1	-3.98867	8.46249e-05	-11.132	2.58629e-05	-11.132	2.58388e-05	-11.132	2.58388e-05	other	True	True	False	AT3G18830	polyol/monosaccharide transporter 5
Glyma18g02270			DEG-C1	8.54066	0.00109109	7.32283	0.0760854	0	1	0	1	0	1	-2.92565	0.00265852	-10.2485	0.0010833	-10.2485	0.0010833	-10.2485	0.0010833	other	True	True	False	AT4G39700	Heavy metal transport/detoxification superfamily protein
Glyma12g02560			DEG-C1	8.34415	0.00434467	3.78311	0.221869	0	1	0	1	0	1	-4.56104	0.00529177	-8.34415	0.00434467	-8.34415	0.00434467	-8.34415	0.00434467	other	True	True	True	AT1G29450	SAUR-like auxin-responsive protein family
Glyma08g45600			DEG-C1	8.14613	0.00165671	6.66297	0.00603428	1.76553	0.241095	0	1	0	1	-2.95132	0.00291461	-7.84875	0.00166255	-9.61428	0.00163957	-9.61428	0.00163957	other	True	True	False	AT1G73325	Kunitz family trypsin and protease inhibitor protein
Glyma10g06402			DEG-C1	8.14602	0.000237227	2.03342	0.0327796	0	1	0	1	0	1	-6.01948	0.00024877	-8.14602	0.000237227	-8.14602	0.000237227	-8.14602	0.000237227	other	True	True	True	AT3G09870	SAUR-like auxin-responsive protein family
Glyma20g39040			DEG-C1	7.84679	0.000728781	7.01197	0.147121	1.848	0.11402	0.180572	0.326435	-1.07039	0.248259	-3.87044	0.0011797	-9.03442	0.000721558	-10.7018	0.000718366	-10.8824	0.000718118	other	True	True	False	AT2G43330	inositol transporter 1
Glyma14g39201			DEG-C1	7.77596	0.0106237	3.14839	0.147272	0	1	0	1	0	1	-5.67487	0.0112345	-8.82326	0.0105096	-8.82326	0.0105096	-8.82326	0.0105096	other	True	True	False	AT2G01990
Glyma18g44761			DEG-C1	7.72693	0.00070578	2.23869	0.187657	-2.6009	0.0653681	-1.25239	0.271952	-0.0473057	0.373901	-6.496	0.00072714	-10.7781	0.000694464	-11.1825	0.000694089	-12.3631	0.000693444	other	True	True	False	AT3G51630	with no lysine (K) kinase 5
Glyma07g37115			DEG-C1	7.63372	0.00215494	4.75829	0.130302	0.137504	0.373901	0	1	0	1	-2.22773	0.0112955	-7.49622	0.00218962	-7.63372	0.00215494	-7.63372	0.00215494	other	True	True	False	AT4G16146	cAMP-regulated phosphoprotein 19-related protein
Glyma09g01530			DEG-C1	7.4608	2.33835e-05	3.36457	0.000325783	0.765535	0.373901	0	1	0	1	-4.09622	2.96626e-05	-6.69526	2.56127e-05	-7.4608	2.33835e-05	-7.4608	2.33835e-05	other	True	True	False	AT3G13130
Glyma19g29130			DEG-C1	7.11548	5.10442e-06	4.82782	0.00640703	1.45066	0.0618979	0	1	0	1	-2.28766	8.03302e-05	-5.66482	5.64992e-06	-7.11548	5.10442e-06	-7.11548	5.10442e-06	other	True	True	False	AT1G54320	LEM3 (ligand-effect modulator 3) family protein / CDC50 family protein
Glyma17g07660			DEG-C1	6.89693	3.33451e-05	5.40211	0.0611157	-0.956747	0.469008	0	1	0	1	-0.0756861	0.894477	-6.05258	3.51835e-05	-9.03443	3.06936e-05	-9.03443	3.06936e-05	other	True	True	False
Glyma12g14340			DEG-C1	6.83516	0.0047115	6.43866	0.0902526	0.208947	0.962163	-2.23266	0.25628	0	1	-2.05397	0.0205768	-8.61682	0.00460528	-10.1857	0.00457834	-10.1857	0.0045769	other	True	True	False	AT2G42570	TRICHOME BIREFRINGENCE-LIKE 39
Glyma19g05673			DEG-C1	6.71195	0.00510891	5.06551	0.166765	-0.415037	0.373901	0	1	0	1	-1.34388	0.103114	-6.71195	0.00510891	-6.71195	0.00510891	-6.71195	0.00510891	other	True	True	False	AT3G19660
Glyma09g03936			DEG-C1	6.61208	0.0092427	2.44184	0.0793308	0	0.373901	0	1	0	1	-5.07071	0.00979434	-7.51254	0.00903724	-7.51254	0.00894792	-7.51254	0.00894792	other	True	True	False
Glyma09g23220			DEG-C1	6.50779	0.000794004	4.89401	0.153805	1	0.131778	0	1	0	1	-2.61379	0.00398237	-6.50779	0.000787074	-7.50779	0.000769392	-7.50779	0.000769392	other	True	True	False	AT5G24030	SLAC1 homologue 3
Glyma17g29710			DEG-C1	6.38601	0.00358566	3.57693	0.103298	0.222392	0.373901	0	0.373901	0	1	-2.80908	0.00746854	-6.16361	0.0036219	-6.38601	0.0035327	-6.38601	0.00346442	other	True	True	False	AT2G24450	FASCICLIN-like arabinogalactan protein 3 precursor
Glyma13g31760			DEG-C1	6.36356	0.00637872	4.55325	0.0381461	1.67807	0.0990706	0	0.373901	0	1	-1.53467	0.0386738	-5.02652	0.00666594	-6.7046	0.00629852	-6.7046	0.0061499	other	True	True	False	AT1G11125
Glyma14g01765			DEG-C1	6.18982	0.00959289	5.16591	0.110057	0	1	0	1	-1	0.373901	-1.02391	0.182173	-6.18982	0.00959289	-6.18982	0.00959289	-6.18982	0.00959289	other	True	True	False
Glyma13g07151			DEG-C1	6.18454	0.00705926	3.85466	0.221397	-0.584963	0.373901	0	1	0	1	-2.32988	0.0272258	-6.18454	0.00705926	-6.18454	0.00705926	-6.18454	0.00705926	other	True	True	False	AT3G19660
Glyma09g11111			DEG-C1	6.07443	0.00033487	4.58438	0.0180918	0.751228	0.09776	-0.177215	0.777993	-1.42327	0.0135785	-3.92249	0.000440198	-4.18005	0.000394544	-4.24647	0.000406408	-6.57499	0.00032897	other	True	True	False	AT1G30220	inositol transporter 2
Glyma02g47770			DEG-C1	6.04839	0.00248081	6.38716	0.0825082	0	0.373901	0	1	0	1	-3.83383	0.00331802	-10.221	0.00235343	-10.221	0.00235046	-10.221	0.00235046	other	True	True	False
Glyma17g01221			DEG-C1	5.90394	0.00307017	3.85493	0.011501	-0.48989	0.172967	-0.912767	0.132199	-0.723399	0.0936023	-0.826307	0.087695	-4.38974	0.00344526	-5.5856	0.00312569	-8.34233	0.00290853	other	True	True	False
Glyma13g04210			DEG-C1	5.81502	0.00011621	4.47465	0.0017749	-1.20163	0.373901	0	1	0	1	-2.26637	0.000348866	-6.74102	0.000106601	-6.74102	0.000106601	-6.74102	0.000106601	other	True	True	False	AT5G07990	Cytochrome P450 superfamily protein
Glyma03g23390			DEG-C1	5.75393	1.1514e-06	4.65344	0.0342202	0	1	0	1	0	1	-6.73179	1.00287e-06	-11.3852	9.28213e-07	-11.3852	9.28213e-07	-11.3852	9.28213e-07	other	True	True	False	AT5G41761
Glyma03g38675			DEG-C1	5.70598	0.000810921	4.25046	0.0203162	0	0.373901	0	1	0	1	-1.45552	0.0109873	-5.70598	0.000822689	-5.70598	0.000796851	-5.70598	0.000796851	other	True	True	False	AT1G20230	Pentatricopeptide repeat (PPR) superfamily protein
Glyma03g33320			DEG-C1	5.66319	0.00232825	2.0465	0.00220228	1.67493	0.000662702	0.570661	0.146888	0.263723	0.415954	-2.25269	0.00536521	-1.76343	0.00790441	-2.68686	0.00416064	-3.7683	0.00290145	other	True	True	False	AT3G12620	Protein phosphatase 2C family protein
Glyma10g37420			DEG-C1	5.64097	1.66887e-06	2.58496	0.0648858	0	0.373901	0	1	0	1	-2.57058	0.000123291	-5.64097	1.66887e-06	-5.64097	1.66887e-06	-5.64097	1.66887e-06	other	True	True	False	AT5G52860	ABC-2 type transporter family protein
Glyma15g01220			DEG-C1	5.52929	2.85692e-05	4.93733	0.00140409	0.859356	0.0131554	-0.644171	0.0221818	-0.0433307	0.896844	0.324814	0.190476	0.293277	0.0431711	-0.118523	0.577375	0.80373	0.0784926	other	True	False	False	AT1G80160	Lactoylglutathione lyase / glyoxalase I family protein
Glyma07g01760			DEG-C1	5.52537	0.00651301	2.0983	0.11684	0.341037	0.399079	0	1	0	0.373901	-3.84211	0.00785478	-5.97788	0.00637089	-6.31892	0.00618136	-6.31892	0.00622973	other	True	True	False	AT3G16490	IQ-domain 26
Glyma18g04960			DEG-C1	5.50779	0.000511361	3.54844	0.0426596	0	0.373901	0	1	0	1	-2.30039	0.00222971	-5.84883	0.000498468	-5.84883	0.000498468	-5.84883	0.000498468	other	True	True	False	AT3G03190	glutathione S-transferase F11
Glyma19g32271			DEG-C1	5.45046	0.000442384	4.39003	0.118685	1.67531	0.309051	1.39232	0.567131	-2.6009	0.373901	-4.31342	0.000549151	-5.32031	0.000447854	-6.21802	0.000430152	-8.70344	0.000394445	other	True	True	False	AT5G13650	elongation factor family protein
Glyma14g01800			DEG-C1	5.41933	0.000926847	5.96598	0.0041714	1.64756	0.27179	1.76553	0.0364406	-0.137504	0.373901	-0.111063	0.717067	-4.47048	0.00109381	-8.2626	0.000855307	-10.0281	0.000847711	other	True	True	False	AT3G13130
Glyma17g37060			DEG-C1	5.39122	0.000511499	4.66865	0.00376519	0	0.373901	0	0.158302	0	1	-4.7901	0.00053996	-9.45875	0.00046802	-9.45875	0.000467406	-9.45875	0.000467406	other	True	True	False	AT5G42800	dihydroflavonol 4-reductase
Glyma09g08360			DEG-C1	5.39117	0.011916	3.42403	0.373901	0	1	0	1	0	1	-1.96715	0.0942852	-5.39117	0.011916	-5.39117	0.011916	-5.39117	0.011916	other	True	True	False
Glyma20g26510			DEG-C1	5.2239	0.00404483	3.8646	0.129314	0.0703893	0.720585	0	1	0	1	-3.007	0.00725869	-6.38617	0.00376943	-6.8716	0.00365814	-6.8716	0.00365814	other	True	True	False	AT4G34220	Leucine-rich repeat protein kinase family protein
Glyma10g08470			DEG-C1	5.19234	0.0305468	4.77968	0.00434573	1.34645	0.19017	1.63227	0.373901	1.30256	0.373901	-0.639424	0.314803	-2.913	0.0430516	-5.43454	0.0300359	-5.76424	0.0294976	other	True	False	False	AT3G10120
Glyma20g35790			DEG-C1	5.15279	0.0128519	3.86129	0.0362244	0	0.373901	0	1	0	1	-2.70654	0.0211953	-6.56783	0.0119951	-6.56783	0.0117985	-6.56783	0.0117985	other	True	True	False	AT3G02645	Plant protein of unknown function (DUF247)
Glyma20g37511			DEG-C1	5.13443	0.0122494	4.27302	0.0476429	1.02385	0.588143	0.678072	0.498958	0	1	-0.954517	0.15799	-4.20369	0.0142427	-4.54946	0.0132389	-5.22754	0.0112718	other	True	True	False	AT1G54790	GDSL-like Lipase/Acylhydrolase superfamily protein
Glyma11g03010			DEG-C1	5.03653	0.000618165	5.66547	0.000892156	1.05803	0.113709	0.736966	0.237796	0	1	-2.1667	0.00160556	-5.43597	0.000599965	-7.91624	0.000557069	-8.6532	0.000551369	other	True	True	False	AT4G22880	leucoanthocyanidin dioxygenase
Glyma11g02081			DEG-C1	5.01019	0.000196579	2.45066	0.116117	0	0.373901	0	1	0	1	-4.25255	0.000244738	-6.70321	0.000175308	-6.70321	0.000175308	-6.70321	0.000175308	other	True	True	False	AT5G41810
Glyma02g10816			DEG-C1	4.98839	0.0104349	2.05889	0.373901	0	1	0	1	0	1	-3.30801	0.0179289	-5.36691	0.00938392	-5.36691	0.00938392	-5.36691	0.00938392	other	True	True	False
Glyma15g10050			DEG-C1	4.96559	0.000378135	2.56956	0.0237787	0.516625	0.34311	-0.38247	0.644662	0	0.373901	-3.4066	0.000549189	-4.99753	0.00037995	-7.84123	0.000337233	-8.74169	0.000335688	other	True	True	False	AT4G18340	Glycosyl hydrolase superfamily protein
Glyma04g00890			DEG-C1	4.87878	0.000691133	2.92892	0.053632	-0.705257	0.72435	-1.1375	0.386868	0	1	-1.76038	0.00532606	-5.18811	0.000632076	-5.21981	0.000627429	-5.80478	0.000528666	other	True	True	True	AT4G38840	SAUR-like auxin-responsive protein family
Glyma06g45280			DEG-C1	4.85589	0.011071	2.11344	0.00703276	1.78966	0.119487	-2.87276	0.144733	-2.83996	0.133672	-3.3132	0.0140684	-2.10789	0.0290528	-6.24731	0.01027	-7.87024	0.00997281	other	True	True	False	AT4G10265	Wound-responsive family protein
Glyma13g31420			DEG-C1	4.85135	0.000976269	2.29745	0.0992456	-0.516296	0.583019	-3.3443	0.17417	0.378512	0.7316	-4.81102	0.00100478	-6.8784	0.000880061	-9.84994	0.000856212	-9.56454	0.000856991	other	True	True	False	AT4G04955	allantoinase
Glyma02g46920			DEG-C1	4.8371	0.00574946	4.00063	0.00229752	-1.60973	0.147629	-2.03562	0.0088756	1.04731	0.373901	-1.50949	0.0247172	-6.40321	0.00523167	-7.7631	0.00509519	-6.7158	0.00526447	other	True	True	False	AT3G13170	Spo11/DNA topoisomerase VI, subunit A protein
Glyma16g19240			DEG-C1	4.79496	0.000667804	2.48543	0.373901	0	1	1	0.373901	0	1	-4.55239	0.000882117	-7.03782	0.000562335	-6.03782	0.000609843	-7.03782	0.000562335	other	True	True	False	AT3G11210	SGNH hydrolase-type esterase superfamily protein
Glyma10g02440			DEG-C1	4.78418	0.00116851	2.05889	0.363518	0	1	0	0.373901	0.302563	0.128353	-6.35755	0.00105553	-8.41645	0.00100085	-8.41645	0.00100515	-8.11388	0.00100736	other	True	True	True	AT2G47750	putative indole-3-acetic acid-amido synthetase GH3.9
Glyma19g04250			DEG-C1	4.74301	4.33704e-05	2.22445	0.00619189	1.01829	0.362147	0.0439433	0.96907	0	1	2.55281	0.00481435	-0.00530891	0.994016	-5.02989	5.26289e-05	-6.76686	3.72795e-05	other	True	True	False	AT3G30180	brassinosteroid-6-oxidase 2
Glyma08g26780			DEG-C1	4.69116	0.0447962	3.52909	0.000774526	0.893085	0.369335	0	0.748868	0	1	0.0184963	0.971815	-2.43818	0.0699497	-4.69116	0.0466038	-4.69116	0.0437208	other	True	False	False	AT3G02100	UDP-Glycosyltransferase superfamily protein
Glyma06g10420			DEG-C1	4.67527	0.000479998	2.20521	0.000787145	-0.221442	0.785732	0.0874628	0.835819	0.222392	0.373901	-2.23801	0.00106814	-4.13289	0.000523614	-4.48505	0.000488599	-6.76516	0.000425745	other	True	True	False	AT1G28230	purine permease 1
Glyma04g00870			DEG-C1	4.66903	0.00114169	2.34744	2.92823e-05	1.6061	0.000345204	1.13321	0.0101085	-0.387023	0.241533	3.02891	1.55018e-06	3.24996	7.38973e-05	3.09412	0.00130603	1.58231	0.0246376	other	True	True	True	AT4G38840	SAUR-like auxin-responsive protein family
Glyma12g14970			DEG-C1	4.6447	0.0124363	3.14839	0.373901	1.85466	0.365597	0	1	0	1	-2.67688	0.0344427	-2.97062	0.0198972	-5.82528	0.0105648	-5.82528	0.0105648	other	True	True	False
Glyma06g45410			DEG-C1	4.6224	0.0108537	2.09497	0.0061775	1.55499	0.186571	-3.88874	0.120131	-2.85133	0.131648	-3.07213	0.0145158	-2.24587	0.0259309	-7.52025	0.00963578	-7.61336	0.0096232	other	True	True	False	AT4G10265	Wound-responsive family protein
Glyma03g13886			DEG-C1	4.58779	4.2564e-05	4.58267	0.00602874	0.435502	0.397889	1.02509	0.0410475	-0.117357	0.903638	-0.700263	0.0331327	-4.84743	3.72386e-05	-5.1392	3.55177e-05	-6.11454	3.55048e-05	other	True	True	False	AT1G11330	S-locus lectin protein kinase family protein
Glyma02g08231			DEG-C1	4.52161	0.0013738	3.07039	0.020359	0	1	0	1	0	1	-5.00785	0.00130954	-8.07824	0.00116934	-8.07824	0.00116934	-8.07824	0.00116934	other	True	True	False	AT5G61240	Leucine-rich repeat (LRR) family protein
Glyma01g42350			DEG-C1	4.50109	0.000860029	6.82188	0.00455148	1.92647	0.0511021	0.647698	0.247855	0	1	-2.32499	0.00203367	-4.79637	0.00083999	-8.49917	0.000731199	-9.14687	0.000726557	other	True	True	False	AT4G22880	leucoanthocyanidin dioxygenase
Glyma06g00910			DEG-C1	4.49552	0.000261352	6.28666	0.0290392	1.08017	0.571597	-1.72889	0.0865105	0.104556	0.856354	-0.701259	0.122935	-4.6611	0.000386498	-5.24851	0.000252315	-4.50861	0.000299564	other	True	True	True	AT4G38840	SAUR-like auxin-responsive protein family
Glyma02g45080	GmPG16b		DEG-C1	4.49483	0.00118225	2.29278	0.239924	0	1	0	1	0	1	-3.72142	0.00172407	-6.01421	0.000976878	-6.01421	0.000976878	-6.01421	0.000976878	other	True	True	False	AT4G23820	Pectin lyase-like superfamily protein
Glyma09g08900			DEG-C1	4.48689	0.00214736	3.41954	0.188898	0	1	0	1	0	1	-5.15764	0.00204469	-8.57718	0.00180737	-8.57718	0.00180737	-8.57718	0.00180737	other	True	True	False	AT5G20860	Plant invertase/pectin methylesterase inhibitor superfamily
Glyma04g14970			DEG-C1	4.48641	0.0130018	4.4956	0.0503869	0.718674	0.479505	1.69302	0.076383	0	1	-2.89895	0.019317	-5.95397	0.0117821	-7.06142	0.0114149	-8.75444	0.0112117	other	True	True	False	AT5G13750	zinc induced facilitator-like 1
Glyma16g22630			DEG-C1	4.45943	0.00347366	3.35669	0.273949	-0.793549	0.367117	0	0.373901	0	1	-0.652077	0.479822	-4.45943	0.00365093	-4.45943	0.0038237	-4.45943	0.00347366	other	True	True	False	AT4G35640	serine acetyltransferase 3;2
Glyma01g03090			DEG-C1	4.40829	0.0021815	3.41504	0.00412896	1.37851	0.243317	-1.0217	0.469261	1.45138	0.206966	-5.1605	0.00193827	-7.19703	0.00179213	-8.43804	0.00176351	-6.41634	0.00182073	other	True	True	False	AT5G65380	MATE efflux family protein
Glyma13g23010			DEG-C1	4.3667	0.00179111	2.46815	0.0285804	0	0.48517	0	1	0	0.373901	-5.71275	0.00155982	-8.1809	0.00147514	-8.1809	0.00146569	-8.1809	0.00146569	other	True	True	False	AT5G20260	Exostosin family protein
Glyma13g08190			DEG-C1	4.35771	0.00239342	2.87695	0.0665354	-2.3505	0.00429308	0.302563	0.524691	0.0473057	0.373901	-2.41864	0.00541188	-8.81496	0.00174922	-8.51239	0.00176325	-8.76765	0.00175999	other	True	True	False	AT5G53190	Nodulin MtN3 family protein
Glyma02g04830			DEG-C1	4.35609	0.00434049	2.88429	0.0273883	0.808675	0.0425042	-0.929408	0.209696	-1.34606	0.534973	0.926231	0.139767	0.15303	0.614422	-1.46531	0.0633902	-3.56601	0.00465533	other	True	True	False	AT4G35720	Arabidopsis protein of unknown function (DUF241)
Glyma03g34040			DEG-C1	4.34737	0.000157612	6.47681	0.00229402	1.95012	0.0698485	-0.113742	0.849405	-0.213898	0.836211	-2.20922	0.000441659	-3.9563	0.000174384	-5.59292	0.000128868	-5.81814	0.000131201	other	True	True	False	AT5G03380	Heavy metal transport/detoxification superfamily protein
Glyma02g06090			DEG-C1	4.27725	9.73976e-05	6.13793	0.000407562	0.134017	0.726924	1.97012	0.0108896	0.889442	0.0706724	0.605955	0.0255359	-2.58776	0.000197859	-1.32602	0.0023375	-2.56977	0.000173096	other	True	False	False	AT5G66440
Glyma07g28910			DEG-C1	4.2455	0.0101393	2.03562	0.291897	0.519374	0.285701	1.24286	3.34409e-05	0	1	-3.85758	0.0114148	-5.37383	0.00926048	-4.65034	0.00956134	-5.8932	0.00880311	other	True	True	False	AT1G17020	senescence-related gene 1
Glyma05g08270			DEG-C1	4.16081	8.89971e-06	2.32193	0.0573836	0.95109	0.125937	0.0473057	0.373901	0	1	-3.5319	1.90067e-05	-4.90274	6.15897e-06	-5.80652	4.73939e-06	-5.85383	4.19316e-06	other	True	True	False	AT2G26710	Cytochrome P450 superfamily protein
Glyma10g40780			DEG-C1	4.136	0.0151304	3.84465	0.00709851	0.260528	0.810856	0	0.373901	0	0.373901	-1.99916	0.0332046	-3.90522	0.0160204	-5.84382	0.0131279	-5.84382	0.0130742	other	True	True	False	AT4G34220	Leucine-rich repeat protein kinase family protein
Glyma13g09550			DEG-C1	4.04615	1.17151e-05	2.46263	0.109113	0	0.373901	0.132104	0.866591	0.185138	0.554784	-6.15226	5.50822e-06	-9.06555	5.00973e-06	-4.32859	1.23754e-05	-2.80502	2.78131e-05	other	True	True	False	AT1G21550	Calcium-binding EF-hand family protein
Glyma02g06680			DEG-C1	4.03809	0.000356242	3.168	0.0018353	-2.18539	0.0911685	-3.17554	0.0618094	-2.54701	0.13868	-0.257619	0.273949	-6.06344	0.000285726	-8.29663	0.000271753	-6.4929	0.000285069	other	True	True	False	AT3G50770	calmodulin-like 41
Glyma0079s00320			DEG-C1	3.99828	0.00467128	2.54432	0.140663	0	1	0	1	0	1	-3.26132	0.00514355	-5.80564	0.00295995	-5.80564	0.00295995	-5.80564	0.00295995	other	True	True	True	AT4G38840	SAUR-like auxin-responsive protein family
Glyma03g03270			DEG-C1	3.96963	0.0114788	3.89077	0.0319285	0	1	0	1	0	1	-0.0788554	0.883944	-3.96963	0.0104127	-3.96963	0.0104127	-3.96963	0.0104127	other	True	True	False	AT4G08870	Arginase/deacetylase superfamily protein
Glyma02g05450			DEG-C1	3.94945	0.000922463	4.07325	0.0960983	1.59172	0.37395	0	0.397688	0	1	-5.53155	0.00070547	-6.77022	0.000666031	-9.6048	0.000644024	-9.6048	0.000641923	other	True	True	False	AT3G51240	flavanone 3-hydroxylase
Glyma09g01380			DEG-C1	3.92055	0.00015099	2.11297	0.118029	1.65711	0.458762	0.616671	0.243004	0	1	-2.55632	0.000694736	-6.24248	0.000115277	-8.07647	0.000105203	-8.69314	0.000104221	other	True	True	False	AT3G02870	Inositol monophosphatase family protein
Glyma13g03200			DEG-C1	3.90689	8.56571e-05	2.79355	0.155992	-0.137504	0.118465	0	1	0	1	-1.11334	0.0773593	-3.90689	8.56571e-05	-3.90689	8.56571e-05	-3.90689	8.56571e-05	other	True	True	False	AT1G44760	Adenine nucleotide alpha hydrolases-like superfamily protein
Glyma13g04710			DEG-C1	3.86162	0.0107763	2.152	0.0378537	-0.547488	0.550047	-0.793549	0.373901	0	1	-2.67485	0.0152857	-4.78176	0.00959533	-5.89724	0.00870378	-5.89724	0.00870378	other	True	True	False	AT4G31970	cytochrome P450, family 82, subfamily C, polypeptide 2
Glyma04g12381			DEG-C1	3.77867	0.000394152	4.06465	0.0302468	-1.20704	0.482084	0	1	0	1	-3.09253	0.000418219	-5.72422	0.000216484	-7.15718	0.000184365	-7.15718	0.000184365	other	True	True	False	AT4G34260	1,2-alpha-L-fucosidases
Glyma06g18861			DEG-C1	3.76553	0.0377193	3.61275	0.00465378	0.0931094	0.373901	0	1	0.180572	0.373901	-0.152789	0.779588	-3.67243	0.0470686	-3.76553	0.0377193	-3.58496	0.0482359	other	True	False	False	AT5G63090	Lateral organ boundaries (LOB) domain family protein
Glyma04g40350			DEG-C1	3.75834	0.000465403	2.0659	0.0448984	1.60031	0.000547186	1.27867	0.0118357	0.54693	0.00654697	-2.62403	0.000918917	-2.06752	0.000933399	0.414534	0.126057	0.790936	0.00427358	other	True	False	False	AT5G24660	response to low sulfur 2
Glyma06g19540			DEG-C1	3.73239	0.0314697	4.50756	0.00825191	1.30523	0.000139581	1.61759	0.00706101	1.03787	0.0115283	2.12244	0.0204091	-0.612007	0.291719	1.37745	0.0218666	1.86356	0.00141448	other	True	False	False	AT1G60190	ARM repeat superfamily protein
Glyma02g05470			DEG-C1	3.68893	0.00244613	2.49399	0.167416	0.728698	0.719002	0	0.397688	0	1	-5.60772	0.00186317	-7.15062	0.00176055	-8.10171	0.00174479	-8.10171	0.00172863	other	True	True	False	AT3G51240	flavanone 3-hydroxylase
Glyma16g22760			DEG-C1	3.61922	0.000304878	3.6455	0.0135411	1.0943	0.0443499	-0.806747	0.200752	-1	0.371706	-0.608197	0.0792102	1.12283	0.0391562	-0.240877	0.578297	-3.35324	0.000626572	other	True	True	False	AT4G35690	Arabidopsis protein of unknown function (DUF241)
Glyma20g26653			DEG-C1	3.60301	0.000215084	2.70682	0.0517555	0.214634	0.628155	-0.180572	0.695668	0	0.205106	-3.51721	0.000280395	-6.39206	0.00015932	-9.89457	0.000152413	-9.89457	0.000152143	other	True	True	False	AT4G34260	1,2-alpha-L-fucosidases
Glyma06g11430			DEG-C1	3.53419	0.000152416	2.59429	0.00899209	0.393309	0.634881	-0.82103	0.518519	0	0.373901	-2.38897	0.000337885	-5.77794	0.000101614	-10.1862	9.24245e-05	-10.1862	9.23404e-05	other	True	True	False	AT1G77760	nitrate reductase 1
Glyma06g01286			DEG-C1	3.50674	0.00077317	2.12653	0.373901	-1.56884	0.373901	0	1	0	1	-1.3802	0.20497	-3.50674	0.00077317	-3.50674	0.00077317	-3.50674	0.00077317	other	True	True	False
Glyma13g08000			DEG-C1	3.47393	0.00167284	2.12446	0.0310797	0.455107	0.477005	0.208305	0.610308	-0.135993	0.303853	2.57864	0.0221704	3.73606	0.016994	4.32652	0.00783762	4.18963	7.02463e-06	other	True	True	False	AT1G17840	white-brown complex homolog protein 11
Glyma05g02150			DEG-C1	3.45489	2.56293e-07	2.88753	0.226638	0	0.373901	0	1	0	1	-5.21506	1.00177e-06	-8.10259	8.95713e-08	-8.10259	8.95713e-08	-8.10259	8.95713e-08	other	True	True	False	AT1G62400	Protein kinase superfamily protein
Glyma17g08250			DEG-C1	3.38217	0.000946255	2.54628	0.00102852	1.26303	0.316661	0	1	1.09311	0.12346	-3.71036	0.000778855	-6.06399	0.000606778	-7.32703	0.000582424	-6.23392	0.00060616	other	True	True	False	AT5G58000	Reticulon family protein
Glyma12g14980			DEG-C1	3.31249	0.00189415	2.33787	0.0604498	-1.48543	0.373901	0	0.373901	0	1	-3.32826	0.00107058	-5.92916	0.000698818	-5.92916	0.000698818	-5.92916	0.000698818	other	True	True	True	AT4G38840	SAUR-like auxin-responsive protein family
Glyma14g09620			DEG-C1	3.27012	0.00124774	2.4585	0.302824	0	1	0	1	0.485427	0.373901	-7.31277	0.000689308	-12.0039	0.00067126	-12.0039	0.00067126	-11.5185	0.000671941	other	True	True	False	AT5G59845	Gibberellin-regulated family protein
Glyma10g02630			DEG-C1	3.26223	3.30558e-06	2.11756	0.00711541	0.733533	0.0204182	-0.594219	0.0162887	-0.582168	0.0599819	-1.42123	0.000520128	-2.46717	1.13581e-05	-4.26397	2.68094e-06	-5.33744	2.36345e-06	other	True	True	False	AT3G62980	F-box/RNI-like superfamily protein
Glyma03g39050			DEG-C1	3.25964	0.00474054	2.98489	0.0179851	1.14219	0.0457719	-0.458106	0.424598	-1.45271	0.104114	-2.03486	0.00993313	-2.22356	0.00773079	-3.47786	0.00434264	-5.59415	0.00321501	other	True	True	False	AT1G09240	nicotianamine synthase 3
Glyma18g45900			DEG-C1	3.23138	0.00049454	2.84033	0.0305181	1.59904	0.260774	-0.564181	0.349728	-0.66224	0.216	-6.60286	0.000329036	-8.19132	0.000319915	-8.63465	0.000318578	-7.36015	0.000323175	other	True	True	False
Glyma15g09040			DEG-C1	3.22856	4.40225e-07	4.54949	0.00246891	1.1361	0.105228	0.0627418	0.883028	-0.0201315	0.648571	-1.51372	0.000195139	-0.976653	0.0144705	-0.652637	0.0401006	-0.429105	0.000193683	other	True	False	False	AT4G18700	CBL-interacting protein kinase 12
Glyma10g02130	GmCEL07b		DEG-C1	3.21488	0.000384281	2.24286	0.086954	0	0.373901	0	0.373901	0	1	-3.43145	0.000399906	-5.67431	0.000218216	-5.67431	0.000217554	-5.67431	0.000216956	other	True	True	False	AT4G02290	glycosyl hydrolase 9B13
Glyma13g27550			DEG-C1	3.19878	0.0165926	3.1394	0.00779961	0.096508	0.995565	0	1	0	1	-1.31717	0.0564935	-3.15571	0.0170728	-5.65821	0.0108184	-5.65821	0.0108184	other	True	True	False	AT1G11655
Glyma01g12840			DEG-C1	3.19838	0.00761051	3.26373	0.00486954	1.01005	0.146402	-0.909235	0.670677	0	1	-4.04365	0.0062217	-4.56373	0.00578662	-7.3761	0.00512017	-7.82676	0.00503005	other	True	True	False	AT1G32900	UDP-Glycosyltransferase superfamily protein
Glyma11g33220			DEG-C1	3.1694	0.000151565	2.54331	0.00879495	0	0.91476	0	1	0	1	-4.53532	0.000105264	-7.5293	8.84605e-05	-7.5293	8.78602e-05	-7.5293	8.78602e-05	other	True	True	False	AT1G65900
Glyma10g05300			DEG-C1	3.09585	0.0047061	2.75803	0.0853072	0	1	0	1	0	1	0.414657	0.548813	-4.98337	0.00333914	-4.98337	0.00333914	-4.98337	0.00333914	other	True	True	False	AT2G39370
Glyma06g03300			DEG-C1	3.09442	9.73937e-05	2.06357	0.0544628	-0.0799829	0.796704	-1.04095	0.00877365	-0.379396	0.386521	-0.397556	0.335625	-3.03681	9.7237e-05	-4.51946	5.83112e-05	-4.57306	5.66782e-05	other	True	True	False	AT4G39170	Sec14p-like phosphatidylinositol transfer family protein
Glyma02g09850			DEG-C1	3.09151	0.0149467	2.14624	0.000103208	0.380844	0.708501	0.436309	0.0676763	0.55226	0.0888866	-0.844402	0.109135	-3.02207	0.0176845	-0.316917	0.418004	0.791321	0.0381414	other	True	False	False	AT2G47485
Glyma10g32670			DEG-C1	3.07623	0.0144978	3.69717	0.0101172	1.77872	0.00582121	0.610141	0.120503	-0.639469	0.196149	-1.79939	0.0264023	0.266164	0.439549	0.175865	0.635935	-1.34085	0.0565005	other	True	False	False	AT3G23430	phosphate 1
Glyma02g39370			DEG-C1	3.06653	0.0044977	3.01293	0.0532751	0.283793	0.743121	1.75132	0.000548145	1.25601	0.229949	-2.85931	0.00533771	-6.03067	0.00282185	-6.17981	0.00280052	-4.89551	0.003052	other	True	True	False	AT2G30070	potassium transporter 1
Glyma10g00630			DEG-C1	3.0214	0.0254288	3.84465	0.000612396	0.410188	0.54386	-0.124588	0.856039	-0.0861566	0.747578	-0.79342	0.172782	-1.91561	0.045721	-0.550611	0.430366	0.177843	0.654875	other	True	False	False	AT4G14750	IQ-domain 19
Glyma10g06370			DEG-C1	3.00042	0.000979875	3.08037	0.0176512	0.975752	0.570632	-0.222392	0.117881	-0.736966	0.373901	-3.0788	0.00101047	-7.44645	0.000567352	-8.4222	0.000554467	-8.4222	0.000554467	other	True	True	True	AT3G09870	SAUR-like auxin-responsive protein family
Glyma06g45046			DEG-C1	2.92873	3.72504e-05	4.86625	0.00110993	0.58679	0.0798535	1.31325	0.126332	1.40981	0.106939	-1.47301	0.000422951	-2.62044	4.538e-05	-2.28904	0.000253111	-0.917472	0.0208295	other	True	False	False
Glyma15g16490			DEG-C1	2.91543	0.000698384	3.94756	0.00218119	1.72642	0.121063	-1.03493	0.235017	1.3599	0.295533	0.552734	0.0963558	-2.12981	0.00311542	-5.82043	0.000416409	-6.22607	0.000410965	other	True	True	False	AT3G21420	2-oxoglutarate (2OG) and Fe(II)-dependent oxygenase superfamily protein
Glyma01g45160			DEG-C1	2.91329	0.0836612	4.89372	2.10852e-06	1.37993	0.0402106	0.347923	0.498456	0.00605993	0.994789	2.53297	0.000280094	-0.154843	0.812235	0.987176	0.202713	2.88545	0.0888811	other	True	False	False	AT4G23180	cysteine-rich RLK (RECEPTOR-like protein kinase) 10
Glyma11g35870			DEG-C1	2.848	0.0165505	4.09873	0.00121752	-0.485427	0.830682	0	1	0	1	1.25074	0.0140871	-1.73252	0.144046	-2.848	0.0165505	-2.848	0.0165505	other	True	False	False	AT3G05550	Hypoxia-responsive family protein
Glyma13g20621			DEG-C1	2.84522	0.0112723	4.18875	0.00998366	0	1	0	1	0	1	-3.84738	0.00828881	-8.91059	0.00641216	-8.91059	0.00641216	-8.91059	0.00641216	other	True	True	True	AT3G09870	SAUR-like auxin-responsive protein family
Glyma16g24850			DEG-C1	2.48522	0.00158239	4.04017	0.00143967	-3.76789	0.0371858	-1.22239	0.115121	-0.215729	0.888317	2.45246	0.00244513	-4.96107	0.000691443	-7.131	0.000551049	-7.08369	0.000564698	other	True	True	False	AT5G66440
Glyma09g05170			DEG-C1	2.35863	0.00416144	3.0639	9.41156e-05	0.778063	0.201595	0.0639273	0.863395	-0.488703	0.433453	2.63548	6.59993e-05	0.216792	0.639546	-2.43898	0.00378527	-3.21595	0.00230099	other	True	True	False	AT3G21420	2-oxoglutarate (2OG) and Fe(II)-dependent oxygenase superfamily protein
Glyma02g06610			DEG-C1	2.33026	0.000139609	3.36764	0.000559139	1.75779	0.00138473	1.78583	0.0153167	0.772531	0.0458083	0.882035	0.00844145	0.850322	0.00187836	1.95842	0.0122877	1.91558	0.00241264	other	True	False	False	AT2G23790	Protein of unknown function (DUF607)
Glyma11g13140			DEG-C1	2.29399	0.0987455	4.81592	0.000268058	-0.449803	0.772449	-0.596103	0.748868	-0.121306	0.952875	1.23899	0.0257438	-0.318909	0.79855	-3.05755	0.0841194	-1.06596	0.458222	other	True	False	False
Glyma19g27980			DEG-C1	2.21374	0.0138193	4.0936	0.00354009	0.47961	0.626487	-0.192645	0.86288	-0.900464	0.41448	0.161834	0.66182	-3.41093	0.00914186	-4.91101	0.00676154	-5.1334	0.00649257	other	True	True	False	AT5G13920	GRF zinc finger / Zinc knuckle protein
Glyma17g18170			DEG-C1	2.20511	0.00369308	3.11042	0.00176537	1.94111	0.00295108	0.423211	0.576019	1.45066	0.122095	-0.612539	0.0652746	-0.0124694	0.955135	-1.71479	0.0119999	-2.82484	0.00222322	other	True	False	False	AT4G01130	GDSL-like Lipase/Acylhydrolase superfamily protein
Glyma20g34930			DEG-C1	2.01802	0.0215682	5.15987	0.00292758	1.98195	0.00335984	0.664991	0.0930654	0.660514	0.295105	1.11747	0.03217	1.66746	0.00542261	1.14472	0.0406618	0.756729	0.192019	other	True	False	False	AT3G23430	phosphate 1
Glyma05g01300			DEG-C1	2.01083	0.00242099	3.30299	0.00692903	0.327093	0.166458	-0.923219	0.0126823	-0.314717	0.555381	-2.55788	0.00130361	-1.44877	0.00366465	-2.28991	0.00142942	-2.47353	0.00147341	other	True	False	False	AT5G62530	aldehyde dehydrogenase 12A1
Glyma06g15341		TF-C2	DEG-C2	0.0973092	0.794732	3.54202	0.0135161	3.3591	0.000496509	1.89455	0.00580084	0.916007	0.00115447	-0.202448	0.645304	0.709102	0.0498802	1.38245	0.0136863	1.5833	0.000945913	TF	True	False	False	AT5G61890	Integrase-type DNA-binding superfamily protein
Glyma09g41280		TF-C2	DEG-C2	0	0.373901	3.05627	0.0201193	4.79913	0.00998498	1.91329	0.212319	1.80735	0.206959	4.60881	0.0139389	5.35168	0.00919771	1.91329	0.252807	1.80735	0.297283	TF	True	True	False	AT1G06920	ovate family protein 4
Glyma01g32440		TF-C2	DEG-C2	-1.60171e-16	0.373901	4.49321	0.00318537	3.43357	0.00225956	1.90824	0.0580139	1.74595	0.259845	7.84841	0.00269384	6.55459	0.00164113	4.1511	0.0313528	2.42403	0.153431	TF	True	True	False	AT2G30400	ovate family protein 2
Glyma17g10970		TF-C2	DEG-C2	-0.0284752	0.954926	3.19425	0.00111199	3.50005	1.04035e-05	1.05186	0.00995304	0.785366	0.231384	3.55122	0.000886105	5.57363	4.76387e-06	3.82876	0.00108437	2.42057	0.0471646	TF	True	True	False	AT5G61430	NAC domain containing protein 100
Glyma10g01330		TF-C2	DEG-C2	-0.776609	0.273783	3.56161	0.000366296	2.82473	1.29028e-05	1.0753	0.0141023	0.354877	0.572186	2.71855	0.0008245	3.14043	3.74546e-05	2.37786	0.00408894	0.0561516	0.929111	TF	True	True	False	AT5G49620	myb domain protein 78
Glyma01g09510		TF-C2	DEG-C2	-1	0.611338	2.43172	0.15454	4.54116	0.00106894	1.00224	0.061431	-0.455939	0.282474	2.18556	0.180775	6.86309	0.000938949	6.2442	0.00663552	4.76948	7.37752e-05	TF	True	True	False	AT3G30530	basic leucine-zipper 42
Glyma13g30331		TF-C2	DEG-C2	-1.74568	0.0577906	2.79133	0.000287109	3.10575	0.0012707	0.721606	0.0874669	-0.117557	0.839703	7.73751	0.000136261	8.48902	0.000791745	5.98972	0.00475707	4.27753	0.0544551	TF	True	True	False	AT1G29160	Dof-type zinc finger DNA-binding family protein
Glyma13g21291			DEG-C2	1.97143	0.00477773	3.59296	0.0135824	2.4951	0.0308669	1.26463	0.0993822	1.56215	0.233657	-0.728973	0.0856431	-0.625192	0.126699	-0.14401	0.727541	-0.257275	0.691713	other	True	False	False	AT2G36640	embryonic cell protein 63
Glyma04g15850			DEG-C2	1.9251	0.0218865	3.25538	0.00533486	2.02765	0.0102974	-0.833517	0.18969	-1.25486	0.126708	1.27067	0.0245851	2.61304	0.00698957	0.737606	0.255021	-1.27746	0.0950684	other	True	False	False	AT1G14700	purple acid phosphatase 3
Glyma02g02290			DEG-C2	1.84945	0.00728927	3.44658	0.0072984	2.0725	0.0141562	-0.258828	0.815845	0.0901978	0.946189	0.116986	0.7398	-1.48086	0.0125415	-5.70319	0.00198892	-8.17607	0.00186077	TF	True	True	False	AT1G69780	Homeobox-leucine zipper protein family
Glyma02g12810			DEG-C2	1.84379	0.00117857	3.59773	6.51323e-05	2.58509	4.81673e-05	1.45965	0.0135277	-0.153959	0.841673	1.46452	0.000467264	0.901397	0.00125252	-1.28881	0.0042856	-4.01654	0.000437391	other	True	True	False	AT1G26600	CLAVATA3/ESR-RELATED 9
Glyma14g10720			DEG-C2	1.62445	0.00951899	2.0322	0.0144652	3.24631	0.000464789	0.516791	0.576796	0.217591	0.969594	-4.50048	0.00115426	-4.90171	0.00109691	-6.16345	0.00102767	-7.05875	0.000996421	other	True	True	False	AT5G56750	N-MYC downregulated-like 1
Glyma10g33270			DEG-C2	1.58618	0.0238296	3.66523	0.00112644	3.57693	0.0173388	1.11548	0.329678	0	1	-0.480569	0.226656	-1.72807	0.0235002	-4.18952	0.00736022	-5.305	0.00601073	other	True	True	True	AT1G76520	Auxin efflux carrier family protein
Glyma20g38220			DEG-C2	1.49696	0.000621998	3.13457	0.0213145	3.01764	0.0032429	1.03682	0.00463097	-0.0605676	0.91432	-2.9386	0.000214262	-1.35264	0.00165595	-3.18347	0.00012287	-5.0977	9.10755e-05	other	True	True	False	AT5G27930	Protein phosphatase 2C family protein
Glyma08g21410			DEG-C2	1.47764	0.0158033	3.7892	0.0183148	3.57989	0.0139274	-1.3678	0.0430602	-0.95738	0.584438	-3.34051	0.00445077	-4.36035	0.0035288	-9.40744	0.00292488	-10.9353	0.00291458	other	True	True	False	AT4G25150	HAD superfamily, subfamily IIIB acid phosphatase
Glyma15g00270			DEG-C2	1.26303	0.176426	3.89724	0.000671231	2.32193	0.134232	0	0.373901	0	0.373901	2.63421	0.00140959	1.05889	0.289358	-1.26303	0.154947	-1.26303	0.131308	other	True	False	False	AT3G20190	Leucine-rich repeat protein kinase family protein
Glyma18g44250			DEG-C2	1.20231	0.170133	7.27891	3.65832e-05	6.4576	0.000287844	1.92148	2.17642e-05	1.27037	0.0287728	4.44434	4.45004e-05	7.49421	0.000280196	6.02237	1.74396e-06	5.29419	0.00396002	other	True	True	False	AT3G08860	PYRIMIDINE 4
Glyma12g07650			DEG-C2	1.03438	0.0266811	5.96261	0.0658302	3.43824	0.000348101	0.881224	0.189443	0.373043	0.782266	2.66707	0.0979845	3.85351	0.000271696	0.879386	0.170983	-1.72872	0.0186363	other	True	True	False	AT1G07900	LOB domain-containing protein 1
Glyma15g26790			DEG-C2	0.487557	0.0238001	3.04438	0.00056105	2.90224	0.00483228	0.69492	0.321794	1.9046	0.226372	-3.61284	0.000282306	-5.09646	0.000224839	-8.26621	0.000201545	-8.80376	0.000200765	other	True	True	False	AT5G06860	polygalacturonase inhibiting protein 1
Glyma01g36480			DEG-C2	0.456528	0.632571	4.3874	0.00758853	2.94486	0.0589425	-0.584963	0.237796	0	1	-1.19369	0.102871	-3.85863	0.0216475	-6.80349	0.017461	-6.80349	0.017461	other	True	False	False	AT3G12500	basic chitinase
Glyma17g35600			DEG-C2	0.415037	0.373901	6.67948	0.0828403	4.74086	6.78843e-05	0.643776	0.176832	0.67842	0.231201	6.26444	0.0849901	8.2738	4.63613e-05	6.40599	0.00877145	5.3733	0.0190946	other	True	True	False
Glyma04g40110			DEG-C2	0.308777	0.574246	2.77578	0.0747338	4.42878	0.000739942	1.22736	0.0112583	0.160313	0.787799	-0.594506	0.35227	1.92098	0.00310455	0.707496	0.0936807	-1.28283	0.090043	other	True	False	False
Glyma11g03070			DEG-C2	0.210218	0.679267	3.12734	0.00507364	2.82886	0.00709056	1.21709	0.160868	0.316122	0.735046	-0.228553	0.646388	-0.260467	0.609126	-1.80673	0.0626693	-3.48916	0.0269514	other	True	False	False	AT1G62960	ACC synthase 10
Glyma02g03350			DEG-C2	0.206517	0.611298	4.53017	0.000174544	2.87887	0.00093679	1.61777	0.0234833	1.22175	0.113012	-0.255942	0.516726	-0.37398	0.380565	-1.3644	0.0566484	-3.47662	0.0148574	other	True	True	False	AT1G24130	Transducin/WD40 repeat-like superfamily protein
Glyma07g39510			DEG-C2	0.112475	0.698247	2.87619	0.0656724	3.19265	0.000937997	1.60666	0.317888	0.330645	0.743047	2.80219	0.0847738	4	0.000927602	1.74416	0.367576	1.05311	0.560508	other	True	True	False	AT3G07880	Immunoglobulin E-set superfamily protein
Glyma01g22751	GmIDA2a		DEG-C2	0.0261975	0.947962	3.8564	0.0347134	3.52753	0.000437466	1.15304	0.0410362	-0.235798	0.629095	2.81502	0.0445526	4.36477	0.000328489	4.95216	0.00626041	3.18693	0.0163674	other	True	True	False	AT1G68765	Putative membrane lipoprotein
Glyma20g34810			DEG-C2	0	1	2.76109	0.0187679	3.72084	0.000189529	-0.301183	0.611605	-0.25393	0.39874	4.28046	0.00504735	9.166	0.000110603	10.167	0.00570577	11.6876	0.00198826	other	True	True	False	AT2G38870	Serine protease inhibitor, potato inhibitor I-type family protein
Glyma06g35611			DEG-C2	0	1	2.09068	0.0312471	3.05729	0.000909787	0.451188	0.406523	-0.189916	0.67433	4.48757	0.0149591	7.64024	0.000157974	7.71516	0.0166806	8.60016	0.00205523	other	True	True	False	AT2G01050	zinc ion binding;nucleic acid binding
Glyma17g09030			DEG-C2	0	0.373901	4.04703	0.0120274	4.86538	0.000166576	1.95812	0.00143033	0.34125	0.206678	5.51517	0.0106149	9.94149	0.000145971	9.40713	0.000381808	8.3053	0.000842402	other	True	True	False	AT5G38790
Glyma19g22570			DEG-C2	0	1	4.10713	0.15702	3.26881	0.000603308	0.706602	0.0954852	0.0586296	0.93976	4.10713	0.15702	7.57137	0.00016595	8.28479	0.00301885	7.92323	0.0913932	other	True	True	False
Glyma15g27530			DEG-C2	0	1	3.4039	0.0213788	3.45791	0.00107276	1.72698	0.00796373	0.598086	0.188577	4.51937	0.0163604	6.97728	0.000663806	7.51096	0.0017738	6.40372	0.00567867	other	True	True	False	AT3G14770	Nodulin MtN3 family protein
Glyma09g35870	GmPG11b		DEG-C2	0	0.91885	2.09353	0.0471451	3.26716	0.000927044	0.401289	0.407744	-0.287878	0.691717	6.23649	0.0172611	8.8156	0.000463014	6.21464	0.0095881	3.74775	0.0262098	other	True	True	False	AT3G07970	Pectin lyase-like superfamily protein
Glyma01g33170			DEG-C2	0	0.373901	2.36577	0.0950882	3.11674	0.00375176	1.38657	0.35053	-1.15472	0.535594	5.91009	0.0412932	5.66107	0.00163773	5.01495	0.17057	0.82103	0.373901	other	True	True	False	AT2G45130	SPX domain gene 3
Glyma03g38380			DEG-C2	-0.136502	0.873411	2.59961	0.179015	4.64234	1.50738e-05	1.69302	0.460532	0	1	0.180896	0.860729	1.85684	0.00646927	-1.43351	0.406442	-3.12653	0.148909	other	True	False	False
Glyma13g31950			DEG-C2	-0.180704	0.767971	2.25543	0.0039474	3.17286	0.000132331	1.52883	0.0152282	0.685506	0.0481947	-0.282188	0.681085	1.60901	0.00691788	2.52322	0.0076689	2.62959	0.00439297	other	True	False	False
Glyma18g02650			DEG-C2	-0.215928	0.495907	2.39526	0.0367946	3.6177	0.000409462	1.05283	0.158714	-0.385558	0.675063	-2.46564	0.00402976	0.104641	0.658937	-1.68082	0.0123196	-4.3014	0.00192876	other	True	True	False	AT5G34930	arogenate dehydrogenase
Glyma01g15630			DEG-C2	-0.643208	0.717403	2.84342	0.000450595	3.02892	0.0101504	1.35548	0.546985	0	1	3.67147	0.00103083	4.03701	0.00745366	-0.0327899	0.986404	-1.56884	0.373901	other	True	True	False	AT3G60520
Glyma13g33620			DEG-C2	-0.650562	0.0214745	3.19695	0.000255982	3.14245	0.00956342	-0.777097	0.399519	-1.46972	0.138837	2.11346	0.00065555	1.58871	0.0273564	-1.02262	0.105035	-5.12596	0.00303901	other	True	True	False	AT3G14610	cytochrome P450, family 72, subfamily A, polypeptide 7
Glyma13g33645			DEG-C2	-0.662015	0.417135	3.59915	0.00104046	2.93811	0.00956019	-1.77805	0.0865653	-0.190522	0.827628	2.17808	0.00545497	1.92556	0.0271987	-1.33448	0.25812	-3.61159	0.0991079	other	True	False	False	AT3G14660	cytochrome P450, family 72, subfamily A, polypeptide 13
Glyma13g37500			DEG-C2	-0.737533	0.1479	2.46274	0.0901744	3.52867	0.0023543	0.587588	0.0163376	-0.238432	0.524619	2.23893	0.0997027	4.03784	0.00213245	1.69957	0.00231463	-0.558232	0.22183	other	True	True	False	AT4G03420	Protein of unknown function (DUF789)
Glyma09g36150			DEG-C2	-0.764912	0.352761	2.14783	0.00945808	3.51629	2.51027e-05	1.85302	0.000909906	0.589391	0.158991	2.94151	0.0035825	5.42905	8.12979e-06	5.83617	0.000186176	4.71837	0.00764076	other	True	True	False	AT5G13700	polyamine oxidase 1
Glyma12g04780			DEG-C2	-0.768209	0.0339938	3.01529	0.000584896	2.61268	9.51438e-05	-0.483189	0.455387	-0.91523	0.228172	2.40058	0.000762759	3.42271	5.51168e-05	1.03699	0.171411	-1.55058	0.00794747	other	True	True	False	AT4G34500	Protein kinase superfamily protein
Glyma13g39890			DEG-C2	-0.874469	0.607168	4.27849	0.0176511	3.09052	0.0034233	-0.852825	0.0819732	-0.861474	0.0985551	8.3345	0.0149961	10.7903	0.00210436	9.59911	0.0115432	8.83468	0.0358906	other	True	True	False
Glyma02g14821	GmIDA2b		DEG-C2	-1	0.61681	5.74326	0.0314853	4.21154	0.00200495	1.20046	0.012333	0.0447699	0.996267	5.56269	0.0331208	7.04889	0.00170096	5.44392	0.00155735	3.40439	0.0221946	other	True	True	False	AT3G25655	inflorescence deficient in abscission (IDA)-like 1
Glyma08g19221			DEG-C2	-1.00212	0.078023	4.36108	0.000230907	2.36876	0.199444	1.10786	0.246779	0.996732	0.199108	3.91169	0.000185833	3.57039	0.155175	2.99309	0.0866099	3.83468	0.0209599	other	True	True	False	AT4G13830	DNAJ-like 20
Glyma02g16990			DEG-C2	-1.35951	0.0528065	5.37002	0.000178786	2.98313	0.191695	-0.450661	0.244249	-1.60171e-16	0.373901	2.77354	0.000440592	-0.887525	0.310993	-4.39003	0.0159484	-4.39003	0.018377	other	True	False	False	AT1G03440	Leucine-rich repeat (LRR) family protein
Glyma15g10920			DEG-C2	-1.37515	0.0200945	3.36257	0.0919746	3.14054	0.00468114	1.43137	0.13809	0.0555485	0.871431	-0.363015	0.555694	2.30248	0.00629197	3.20312	0.0588447	1.19362	0.0140662	other	True	False	False	AT5G18980	ARM repeat superfamily protein
Glyma17g06980			DEG-C2	-1.39894	0.0101257	2.44424	0.00424636	3.27886	7.89036e-07	0.425716	0.241732	-1.11014	0.0273916	3.73568	0.00270621	4.91964	4.60398e-07	2.4193	0.0105785	0.564905	0.217623	other	True	True	False	AT2G18890	Protein kinase superfamily protein
Glyma02g02240			DEG-C2	-1.48385	0.268339	2.13711	0.0417183	3.59217	0.000554656	0.998808	0.00108615	-0.10539	0.699212	3.05757	0.0266608	5.52716	0.000319079	5.53434	7.09204e-06	4.40828	0.00107564	other	True	True	False	AT5G13700	polyamine oxidase 1
Glyma17g29830			DEG-C2	-1.60572	0.135719	3.1064	0.002139	3.33107	0.00618279	0.954196	0.350404	0.761061	0.640444	3.82443	0.00156637	3.65718	0.00562755	2.0936	0.161057	0.222392	0.818079	other	True	True	False	AT2G25680	molybdate transporter 1
Glyma17g29850			DEG-C2	-1.74928	0.201406	3.29303	0.00100263	3.27586	0.00529123	0.95109	0.354683	0.77259	0.651959	3.49764	0.000679669	3.27586	0.00580363	1.7287	0.183576	-0.356694	0.692325	other	True	True	False	AT2G25680	molybdate transporter 1
Glyma02g06870			DEG-C2	-1.77961	0.257495	4.4336	0.000326029	2.04106	0.000546022	-0.571802	0.0370922	-0.887009	0.00437092	8.00244	0.000270622	9.21998	3.62868e-05	8.39446	0.000334186	7.88712	0.00119985	other	True	True	False	AT4G37200	Thioredoxin superfamily protein
Glyma02g11450			DEG-C2	-2.20579	0.0134257	2.31163	0.0742896	4.32738	7.94759e-05	1.04921	0.0614521	-0.336329	0.276945	4.66977	0.043622	8.07546	4.8842e-05	8.16062	0.00703142	7.34785	0.00140947	other	True	True	False	AT1G49740	PLC-like phosphodiesterases superfamily protein
Glyma01g39460			DEG-C2	-2.24671	0.00192654	2.56505	0.252855	3.83786	0.0057578	1.40155	0.170688	1.9024	0.380332	2.12494	0.280505	6.77764	0.0043761	2.90586	0.0791488	2.14775	0.351201	other	True	True	False	AT4G34050	S-adenosyl-L-methionine-dependent methyltransferases superfamily protein
Glyma16g10610			DEG-C2	-2.3356	0.193157	3.18866	0.00764646	4.62838	0.00677815	0.449656	0.604183	0	1	4.20574	0.00633862	4.14296	0.00772456	2.50855	0.0391963	-0.485427	0.373901	other	True	True	False	AT1G70610	transporter associated with antigen processing protein 1
Glyma10g37940			DEG-C2	-2.48804	0.127523	4.722	0.0904208	4.76981	0.000381908	1.91038	0.0260722	0.990972	0.156264	5.60754	0.0863544	9.22776	0.000307646	7.84991	0.00729942	4.93541	0.022043	other	True	True	False	AT5G52390	PAR1 protein
Glyma11g29010			DEG-C2	-2.88427	0.00930714	3.02097	0.0117132	2.64004	0.00101666	1.0612	0.140307	1.24741	0.0385803	3.90849	0.00896359	4.3552	1.65884e-05	2.38313	0.020206	2.54019	0.000101908	other	True	True	False	AT5G45840	Leucine-rich repeat protein kinase family protein
Glyma17g32100			DEG-C2	-3.14327	0.149221	2.14439	0.0700916	3.45641	0.00291838	1.34104	0.116624	0	1	-0.660251	0.230124	-0.153211	0.678502	-3.80464	0.00884667	-5.14568	0.00702819	other	True	True	False	AT2G45180	Bifunctional inhibitor/lipid-transfer protein/seed storage 2S albumin superfamily protein
Glyma20g22210			DEG-C2	-3.20588	0.0135026	2.44101	0.026156	3.46026	0.0547367	-0.253119	0.891002	0	0.373901	2.24767	0.0283322	4.15353	0.04927	-0.429784	0.727806	-3.29768	0.00270877	other	True	True	False	AT5G26670	Pectinacetylesterase family protein
Glyma08g07480			DEG-C2	-3.56128	0.000245959	2.03075	0.0502656	4.05779	0.00150326	1.58367	0.122313	-0.0575812	0.884683	4.05541	0.0260362	6.44931	0.00110563	6.38658	0.0439384	4.52392	0.00556787	other	True	True	False	AT2G14095
Glyma09g28310			DEG-C2	-4.09534	0.00700498	4.31096	0.0197334	2.01066	0.00669494	0.118831	0.732343	-0.181611	0.35163	2.92909	0.0353287	7.83972	0.00110779	7.5688	0.000829069	7.33446	0.000105849	other	True	True	False	AT1G17860	Kunitz family trypsin and protease inhibitor protein
Glyma04g03801		TF-C3	DEG-C3	1.848	0.415618	0.638734	0.337044	4.57289	0.0140245	4.47465	0.0363209	1.63227	0.171269	0.187627	0.95596	2.72489	0.0297993	2.62666	0.0669882	0.521237	0.716787	TF	True	False	False	AT5G42630	Homeodomain-like superfamily protein
Glyma16g10620		TF-C3	DEG-C3	1.05711	0.0314673	0.989029	0.000261907	3.19628	0.000643629	2.70044	0.0317367	1.61218	0.0683755	-2.27833	0.00696605	-0.263716	0.389539	-2.13018	0.00978043	-3.83332	0.00401625	TF	True	True	False	AT3G07340	basic helix-loop-helix (bHLH) DNA-binding superfamily protein
Glyma18g06090		TF-C3	DEG-C3	0.263034	0.845624	0	1	2.08746	0.0993596	4.16457	0.0137911	0.137504	0.373901	-3.48543	0.298803	-0.719892	0.640288	0.679145	0.514293	-3.34792	0.333511	TF	True	False	False	AT5G58360	ovate family protein 3
Glyma13g17750		TF-C3	DEG-C3	-1	0.4649	1.46815	0.312743	3.34239	0.00596291	2.58131	0.172016	0.82103	0.125167	1.46815	0.282043	3.56478	0.00563727	3.71882	0.147642	0.82103	0.281306	TF	True	True	True	AT3G17600	indole-3-acetic acid inducible 31
Glyma15g23560		TF-C3	DEG-C3	-1.34975	0.338525	0.707819	0.373901	4.62644	0.0174327	4.77658	0.0114741	1.66297	0.373901	-2.20547	0.254777	1.71315	0.0811666	2.41584	0.0264229	-1.25032	0.455708	TF	True	False	False	AT5G25190	Integrase-type DNA-binding superfamily protein
Glyma07g01960		TF-C3	DEG-C3	-2.82782	0.00227336	-1.22239	0.224068	3.55842	0.000325235	3.04148	0.00870808	1.79355	0.268809	0	1	3.65153	0.000347488	3.04148	0.0106182	1.79355	0.319849	TF	True	True	False	AT4G32890	GATA transcription factor 9
Glyma02g46320			DEG-C3	1.7014	0.0831565	0.975752	0.373901	6.67713	0.000739146	3.65153	0.00395579	1.45066	0.393819	-2.66425	0.0425432	3.03713	0.00136645	0.0115263	0.979996	-2.18934	0.0561247	other	True	True	False	AT2G32990	glycosyl hydrolase 9B8
Glyma10g43450			DEG-C3	1.55278	0.00595897	-0.836919	0.255294	4.8174	0.00115214	4.02417	0.0183147	0.341037	0.373901	-2.11668	0.00562019	0.115755	0.602229	-0.991588	0.0264766	-4.97728	0.000309204	other	True	True	False	AT5G23400	Leucine-rich repeat (LRR) family protein
Glyma20g35310			DEG-C3	1.46919	0.00129545	1.49759	0.045315	4.14217	8.5034e-06	2.79251	0.0787476	1.5758	0.241242	-1.65725	0.0018249	0.624593	0.00219369	-2.42442	0.000855258	-4.59944	0.000110779	other	True	True	False	AT5G43745	Protein of unknown function (DUF1012)
Glyma10g09480			DEG-C3	1.26352	0.0578308	0.762961	0.703982	3.67054	0.00115359	5.12102	0.0225923	1.0391	0.398707	-4.40453	0.0117996	-2.63446	0.017509	-1.18398	0.084154	-3.66499	0.0136243	other	True	True	False	AT5G06300	Putative lysine decarboxylase family protein
Glyma14g33770			DEG-C3	1.12626	0.463134	0.249815	0.930549	2.64807	0.190439	2	0.255415	-3.76199	0.000658751	0.417051	0.594807	1.52181	0.285471	1.16004	0.402868	-2.57693	0.11651	other	True	False	False
Glyma19g41700			DEG-C3	1.07621	0.0960767	-0.222392	0.752876	3.88393	6.24131e-05	2.23266	0.16209	0	1	-4.21917	0.00931775	-1.25724	0.0450818	-3.24954	0.0128282	-5.4822	0.00827775	other	True	True	False	AT3G62630	Protein of unknown function (DUF1645)
Glyma10g35760			DEG-C3	0.935969	0.00193362	1.06678	0.239998	3.83515	0.000914812	2.17622	0.00286994	0.87377	0.00757959	-1.28204	0.0177648	1.90572	0.00211004	1.3299	0.00472809	-0.760955	0.000747509	other	True	False	False	AT1G07900	LOB domain-containing protein 1
Glyma10g06880			DEG-C3	0.862346	0.325666	-0.478854	0.50897	3.83416	0.0108825	3.68443	1.80062e-05	1.163	0.021264	2.16494	0.106315	9.23039	0.0084794	11.7055	4.30177e-06	11.5586	0.00182749	other	True	True	False	AT1G20030	Pathogenesis-related thaumatin superfamily protein
Glyma10g06940			DEG-C3	0.769228	0.359705	-0.544314	0.456302	3.83263	0.0110452	3.7025	1.70125e-05	1.18755	0.0210491	2.10547	0.11012	9.19901	0.00860504	11.7096	4.11813e-06	11.5701	0.00191163	other	True	True	False	AT1G20030	Pathogenesis-related thaumatin superfamily protein
Glyma10g07050			DEG-C3	0.71297	0.355221	-0.574856	0.418592	3.67596	0.0110064	3.69876	2.61858e-05	1.20942	0.0192975	2.26455	0.0866192	9.18831	0.00832528	11.7423	7.81515e-06	11.5695	0.0018855	other	True	True	False	AT1G20030	Pathogenesis-related thaumatin superfamily protein
Glyma20g32720			DEG-C3	0.711374	0.204847	0.767827	0.801973	3.9477	0.00304649	4.50462	0.0445611	1.77961	0.118938	-2.82685	0.0252869	1.44735	0.0186413	0.60738	0.397082	-2.11763	0.0444194	other	True	False	False	AT1G25570	Di-glucose binding protein with Leucine-rich repeat domain
Glyma13g38730			DEG-C3	0.608142	0.164535	1.2362	0.0945046	3.79563	0.00317591	3.66382	0.0506749	1.44644	0.203275	-3.40395	0.006521	-1.90111	0.0143341	-2.786	0.00886168	-4.32936	0.00542663	other	True	True	False	AT5G06390	FASCICLIN-like arabinogalactan protein 17 precursor
Glyma17g14530			DEG-C3	0.530683	0.00893632	0.308753	0.285564	3.69302	0.00565918	2.7669	0.0165549	1.79718	0.00580083	-4.13155	3.00313e-05	-3.29982	4.60157e-05	-3.17864	5.62849e-05	-4.17181	2.8846e-05	other	True	True	False	AT1G12420	ACT domain repeat 8
Glyma08g23770			DEG-C3	0.479607	0.251622	1.04476	0.0476408	3.23475	0.00532844	2.74866	0.311074	0.874469	0.218826	-3.86898	0.00500902	-0.996385	0.0539698	-4.63364	0.00476003	-7.0272	0.00396643	other	True	True	False	AT3G21190	O-fucosyltransferase family protein
Glyma06g18370			DEG-C3	0.457207	0.504906	0.137504	0.461392	5.61765	0.000593744	3.16189	0.174	0.519374	0.561438	-1.29546	0.487269	4.18469	0.000722133	2.14397	0.199086	-0.913585	0.700967	other	True	True	False	AT5G63180	Pectin lyase-like superfamily protein
Glyma02g43640			DEG-C3	0.368634	0.419022	-0.51201	0.136455	4.43321	0.00227073	3.3599	0.206247	1.39689	0.295355	-4.88885	0.0051889	-2.1286	0.0120694	-4.02294	0.00618431	-5.98595	0.00485294	other	True	True	False	AT2G05790	O-Glycosyl hydrolases family 17 protein
Glyma11g02670			DEG-C3	0.355095	0.959877	0.187933	0.94818	3.09099	0.00443335	2.93759	0.202464	0.0210616	0.990935	1.25206	0.194378	2.8946	0.0050342	3.11042	0.19416	0.327165	0.716449	other	True	False	False	AT4G25590	actin depolymerizing factor 7
Glyma07g06340			DEG-C3	0.269337	0.460074	0.429865	0.423854	4.28787	0.00325394	2.34104	0.0520708	0.263034	0.373901	-4.59745	9.64278e-05	-2.75142	0.000191553	-4.69825	9.89532e-05	-6.77625	8.57843e-05	other	True	True	False	AT1G01430	TRICHOME BIREFRINGENCE-LIKE 25
Glyma19g36820			DEG-C3	0.125871	0.72991	0.476256	0.473559	4.45705	4.70551e-05	2.61667	0.0350149	0	0.373901	-2.162	0.00239237	-0.354052	0.11364	-3.0689	0.00112893	-5.68557	0.000631912	other	True	True	False	AT2G36910	ATP binding cassette subfamily B1
Glyma12g32650			DEG-C3	0	1	0	0.373901	7.83507	0.000707761	3.52675	0.0205807	0.518031	0.0789246	0	0.373901	8.85891	0.000701692	11.088	0.0151847	10.7454	0.000809854	other	True	True	False	AT1G03940	HXXXD-type acyl-transferase family protein
Glyma11g17460			DEG-C3	0	0.373901	-0.763933	0.480405	3.18632	0.00142722	2.086	0.0157555	-0.174155	0.597338	0.82103	0.536728	7.73064	0.000602854	10.9666	0.00576566	9.76542	0.000292273	other	True	True	False	AT3G12160	RAB GTPase homolog A4D
Glyma05g07551			DEG-C3	0	0.373901	1.07039	0.187428	4.00942	0.0010352	2.36215	0.00581165	0.343159	0.477764	1.07039	0.354277	7.71356	0.000822774	8.89613	0.00263533	8.61851	0.0124934	other	True	True	False	AT5G38790
Glyma17g36611			DEG-C3	0	1	-1.1375	0.290627	3.44184	0.0108755	2.16993	0.0356381	-0.0549665	0.918679	0	0.373901	3.44184	0.0108755	4.12102	0.00725166	3.77961	0.00767291	other	True	True	False	AT1G47510	inositol polyphosphate 5-phosphatase 11
Glyma01g32310			DEG-C3	0	0.373901	-2.48027	0.167144	3.15381	0.0100859	3.44986	0.00264094	0.696384	0.493414	0.736966	0.373901	5.81677	0.00662311	4.32433	0.00213023	2.88753	0.0718002	other	True	True	False	AT5G05340	Peroxidase superfamily protein
Glyma05g16420			DEG-C3	0	0.373901	-2.08296	0.0397225	3.75332	0.00260152	4.12729	0.0626493	0.559427	0.784921	3.23777	0.0646908	5.93389	0.00156658	6.17459	0.054003	2.48543	0.0582952	other	True	True	False	AT3G50610
Glyma14g03210			DEG-C3	0	1	0	0.373901	4.47681	0.0024475	4.39973	0.0427822	1.6009	0.215619	0	1	4.47681	0.00241691	4.70229	0.0404839	1.6009	0.215619	other	True	True	False	AT1G06520	glycerol-3-phosphate acyltransferase 1
Glyma11g20400			DEG-C3	0	1	0	1	4.97422	0.0079339	3.51907	0.164565	-2.04909	0.266906	0	1	4.97422	0.0079339	5.74147	0.137786	1.11548	0.373901	other	True	True	False	AT5G45890	senescence-associated gene 12
Glyma14g35902			DEG-C3	0	1	0	1	4.89401	0.042956	3.80047	0.0136356	0.82103	0.373901	0	1	4.89401	0.042956	3.80047	0.0136356	0.82103	0.373901	other	True	True	False	AT1G58120
Glyma02g46880			DEG-C3	0	0.373901	0	0.373901	5.48005	0.00589414	3.99699	0.113809	0.765535	0.12636	0	0.778823	5.48005	0.00595117	3.99699	0.11941	0.765535	0.298754	other	True	True	False	AT5G55590	Pectin lyase-like superfamily protein
Glyma11g18920			DEG-C3	0	0.373901	-0.754888	0.42301	3.85133	0.00745561	3.48618	0.0256525	0.552541	0.373901	0.678072	0.164186	3.85133	0.00596931	3.66676	0.0223477	0.552541	0.373901	other	True	True	False	AT1G32250	Calcium-binding EF-hand family protein
Glyma07g34990			DEG-C3	0	1	0	1	5.35755	0.00197684	3.51517	0.0466262	0	1	0	1	5.35755	0.00197684	3.51517	0.0466262	0	1	other	True	True	False	AT2G43870	Pectin lyase-like superfamily protein
Glyma12g32825			DEG-C3	0	1	0	1	4.41504	0.00219544	2.00946	0.282365	0	1	0	1	4.41504	0.00219544	2.3505	0.171039	0	1	other	True	True	False	AT2G20815	Family of unknown function (DUF566)
Glyma02g05150			DEG-C3	0	1	0	0.373901	5.39575	0.000135942	4.27053	0.0626974	-1.60171e-16	0.373901	0	0.373901	5.39575	0.000135942	4.27053	0.0580656	-1.60171e-16	0.373901	other	True	True	False	AT1G75900	GDSL-like Lipase/Acylhydrolase superfamily protein
Glyma16g24440			DEG-C3	-0.00746545	0.990939	-1.3599	0.117016	5.93467	0.00422269	3.91009	0.0605148	0.341037	0.337209	-4.6837	0.00234361	1.25098	0.0310099	-0.773603	0.175939	-4.34266	0.00268253	other	True	True	False	AT4G36360	beta-galactosidase 3
Glyma02g40080			DEG-C3	-0.0317089	0.985064	0.257798	0.95091	4.54432	0.00185014	3.40599	0.0504913	1.86129	0.228089	0.289507	0.7906	3.95936	0.00283529	4.32353	0.0478625	1.27633	0.455181	other	True	True	False	AT2G30340	LOB domain-containing protein 13
Glyma17g01330			DEG-C3	-0.037947	0.948469	1.92594	0.0151415	3.20619	0.000373147	2.3751	0.0135654	1.03352	0.288328	3.11347	0.00782399	4.66102	0.000240499	3.99488	0.00806919	0.695687	0.44206	other	True	True	False	AT1G05010	ethylene-forming enzyme
Glyma06g11081			DEG-C3	-0.0837374	0.863557	-0.179067	0.2933	3.25796	2.51943e-05	2.96377	0.112591	1.93225	0.165371	-4.08764	0.00456163	-1.27581	0.0234635	-2.09642	0.0162664	-5.81056	0.00390871	other	True	True	False	AT4G08685	Pollen Ole e 1 allergen and extensin family protein
Glyma01g41510			DEG-C3	-0.137504	0.871456	0.401363	0.540028	3.82443	0.0129816	2.08993	0.0205893	0.593408	0.501482	0.222392	0.83687	2.82443	0.019378	3.86954	0.0110031	3.6837	0.0983213	other	True	True	False	AT5G60900	receptor-like protein kinase 1
Glyma03g34080			DEG-C3	-0.181384	0.80072	1.06747	0.0837851	4.10865	0.000560812	2.27728	0.0324039	1.43296	0.373901	0.0664865	0.797606	2.01179	0.00145956	-1.52319	0.00607069	-4.17486	0.000676371	other	True	True	False	AT2G36910	ATP binding cassette subfamily B1
Glyma20g31480			DEG-C3	-0.191224	0.330736	-0.303392	0.640922	5.81996	6.45507e-05	3.97407	0.0359044	0.929974	0.429452	-1.69713	0.00699681	3.12896	0.000103348	3.09391	0.042513	0.310523	0.727946	other	True	True	False	AT1G71960	ATP-binding casette family G25
Glyma14g05300			DEG-C3	-0.200192	0.654658	-0.368782	0.643821	5.12077	0.00665118	2.20827	0.0607255	0.578862	0.216337	-3.28073	0.0115391	0.241008	0.575017	-0.714561	0.225444	-3.08458	0.0120062	other	True	True	False	AT2G05790	O-Glycosyl hydrolases family 17 protein
Glyma05g31290			DEG-C3	-0.228184	0.701165	0.641207	0.459114	3.45836	0.00712638	5.17792	0.160371	1.53605	0.282995	-3.59904	0.000101715	-0.619335	0.0535231	-0.92362	0.19104	-4.56549	0.000100916	other	True	True	False	AT4G39840
Glyma04g02610			DEG-C3	-0.255412	0.513022	-1.56	0.13744	3.34695	8.20591e-05	3.31547	0.12476	0.556393	0.717773	-5.84401	2.8035e-08	-2.16246	3.32554e-07	-3.80865	1.04683e-05	-6.96569	3.56909e-08	other	True	True	False	AT1G75780	tubulin beta-1 chain
Glyma06g02650			DEG-C3	-0.306983	0.413399	-1.56734	0.099643	3.0972	0.000136093	2.72324	0.0524803	-0.127756	0.881031	-5.48717	1.39097e-05	-2.01736	4.68818e-05	-3.60146	3.70112e-05	-5.97069	1.37577e-05	other	True	True	False	AT1G75780	tubulin beta-1 chain
Glyma08g04390			DEG-C3	-0.350517	0.686813	-0.302563	0.373901	4.43227	2.84336e-05	4.94084	0.220098	1.88753	0.136852	-8.5739	0.0114042	-3.76311	0.0146591	-2.27317	0.0396458	-6.68637	0.0117291	other	True	True	False	AT4G18670	Leucine-rich repeat (LRR) family protein
Glyma01g26800			DEG-C3	-0.378512	0.373901	0.552541	0.373901	5.10564	0.00941113	3.23332	0.00410431	1.65261	0.00376142	0.552541	0.373901	8.01253	0.00858275	12.008	0.0024542	12.533	0.000879205	other	True	True	False	AT3G09220	laccase 7
Glyma11g07580			DEG-C3	-0.533966	0.428979	0.944505	0.421732	5.35872	0.00612455	4.01197	0.000324489	1.61667	0.299118	-3.03321	0.0275605	0.559983	0.271799	-0.786769	0.180399	-3.18207	0.0296871	other	True	False	False	AT5G66460	Glycosyl hydrolase superfamily protein
Glyma07g07680			DEG-C3	-0.589535	0.184291	1.06609	0.00308578	3.36802	2.98614e-06	2.32319	0.00233261	0.861294	0.239918	2.43931	0.000107368	3.2312	3.63263e-06	2.44815	0.00237032	1.6389	0.0702803	other	True	True	False	AT4G00440	Protein of unknown function (DUF3741)
Glyma13g42590			DEG-C3	-0.668284	0.0385408	0.712194	0.00203062	3.04768	0.000135591	2.21542	0.0128319	0.458901	0.430234	-1.98344	0.000424955	-1.05749	0.00220651	-1.22262	0.00534541	-3.46789	0.000253861	other	True	True	False	AT1G17620	Late embryogenesis abundant (LEA) hydroxyproline-rich glycoprotein family
Glyma14g02320			DEG-C3	-0.810522	0.460556	0.485427	0.373901	5.26804	0.00873687	3.87447	0.00679375	0	1	-1.63005	0.288119	3.15256	0.0136445	1.75899	0.0364291	-2.11548	0.116642	other	True	True	False	AT3G44020	thylakoid lumenal P17.1 protein
Glyma06g46350			DEG-C3	-0.840779	0.180738	-0.464404	0.375734	3.54522	0.00137811	3.29527	0.228047	0	0.373901	-5.86728	0.000142139	-2.78035	0.000274816	-5.72604	0.000151476	-10.2642	0.000133066	other	True	True	False	AT1G76160	SKU5 similar 5
Glyma08g31890			DEG-C3	-0.87245	0.111673	0	1	2.18057	0.00608717	3.26303	0.011865	0	1	-2.70044	0.075307	-0.519867	0.458106	0.562595	0.36353	-2.70044	0.075307	other	True	False	False	AT1G68560	alpha-xylosidase 1
Glyma15g18560			DEG-C3	-0.877038	0.254379	-0.137504	0.501845	3.30256	0.0215876	3.62494	0.00435485	1.12996	0.146565	-3.3505	0.129045	-0.0479345	0.953078	1.79382	0.0250755	-0.196692	0.809916	other	True	False	False	AT5G56970	cytokinin oxidase 3
Glyma13g32380			DEG-C3	-0.914339	0.317814	0	1	6.07539	0.111891	3.21809	0.0130345	0.415037	0.798821	-3.82443	0.0311945	2.25096	0.178337	1.24166	0.0712671	-3.40939	0.0369471	other	True	False	False	AT1G61680	terpene synthase 14
Glyma06g22410			DEG-C3	-0.998689	0.0665125	-1.06333	0.219373	3.34694	0.0143132	3.66895	0.00398468	0	0.737114	-7.3212	0.00011968	-4.32892	0.000149725	-5.68972	0.000126439	-10.2847	0.000117095	other	True	True	False	AT5G60920	COBRA-like extracellular glycosyl-phosphatidyl inositol-anchored protein family
Glyma09g35883			DEG-C3	-1.0381	0.0834299	1.72836	0.0543258	3.41224	5.26929e-05	2.08997	0.000184173	0.0995357	0.819803	-1.00821	0.162005	-0.0355362	0.931716	-0.289247	0.532918	-2.66063	0.033474	other	True	False	False	AT5G50400	purple acid phosphatase 27
Glyma02g01650			DEG-C3	-1.10923	0.541918	0	0.373901	4.18322	0.000429151	2.02385	0.000169347	0	1	-1.56884	0.139678	2.61438	0.00185568	0.455004	0.573436	-1.56884	0.139678	other	True	False	False	AT4G02090
Glyma15g18741			DEG-C3	-1.25917	0.118874	1.70267	0.0288268	3.29711	0.000861227	2.53138	0.0206758	0.39776	0.605922	0.961839	0.151688	3.9333	0.000694214	2.37873	0.0270425	-1.60171e-16	1	other	True	True	False	AT4G26100	casein kinase 1
Glyma02g15840			DEG-C3	-1.30208	0.00190088	0.845619	0.0209615	3.83835	0.010445	2.39355	0.070685	-0.485427	0.663278	0.316893	0.169864	1.02713	0.0670342	-0.610969	0.192748	-4.16285	0.000144444	other	True	True	False	AT1G29050	TRICHOME BIREFRINGENCE-LIKE 38
Glyma13g38470			DEG-C3	-1.32193	0.459859	0	1	5.46162	0.000212171	3.56478	0.0524152	1.32193	0.161259	-0.552541	0.140357	4.90907	0.000230173	3.01224	0.0657936	0.769387	0.421072	other	True	True	False	AT5G03890
Glyma09g07360			DEG-C3	-1.43879	0.0412423	1.1375	0.447298	5.86129	0.0108143	2.19347	0.00126795	0.460652	0.571913	-0.955606	0.43972	3.76818	0.0140073	4.54882	0.000271776	2.52943	0.12422	other	True	True	False	AT5G56970	cytokinin oxidase 3
Glyma12g31360			DEG-C3	-1.46428	0.119756	0.847997	0.233159	4.45943	3.91037e-05	2.67807	0.0253878	0	0.373901	0	0.870182	3.61143	8.95262e-05	1.83007	0.0648809	-0.847997	0.427256	other	True	True	False	AT2G01820	Leucine-rich repeat protein kinase family protein
Glyma06g12150			DEG-C3	-1.5025	0.229326	-0.0473057	0.19118	3.35235	0.033484	3.90395	0.00503751	0.824051	0.448658	0	0.373901	4.3762	0.0293492	6.03048	0.00425017	2.99398	0.107953	other	True	True	False	AT1G77410	beta-galactosidase 16
Glyma10g31730			DEG-C3	-1.50901	0.39147	0.86377	0.125817	3.29366	1.98755e-05	2.45641	0.0630435	-0.168271	0.984785	3.72303	0.00444242	4.07435	3.7705e-05	4.61395	0.0431232	1.31451	0.561438	other	True	True	False	AT5G36970	NDR1/HIN1-like 25
Glyma04g43140			DEG-C3	-1.7632	0.376128	0	1	5.53709	0.00265405	4.95109	0.191756	0.793549	0.373901	-1.86129	0.373901	3.6758	0.00514475	3.0898	0.23624	-1.06774	0.624147	other	True	True	False
Glyma14g39880			DEG-C3	-1.83822	0.0711418	-1.01178	0.0313851	4.98489	0.0106746	4.94173	0.0871578	0.485427	0.373901	-5.75006	0.000634025	-1.78902	0.00390141	-1.83218	0.0101107	-6.28848	0.000644174	other	True	True	False	AT1G76160	SKU5 similar 5
Glyma03g02151			DEG-C3	-1.87447	0.188187	-0.0473057	0.373901	5.62547	0.0342247	5.45943	0.00380663	0.900464	0.373901	0	1	5.62547	0.0342247	5.45943	0.00365658	0.900464	0.373901	other	True	True	False	AT4G00230	xylem serine peptidase 1
Glyma01g37720			DEG-C3	-1.92991	0.0908149	-1.08246	0.21012	5.20637	0.00773003	5.02827	0.0652921	0.847997	0.373901	-3.46286	0.000287668	-0.265945	0.39592	-0.785079	0.142099	-4.96536	0.000203275	other	True	True	False	AT5G66460	Glycosyl hydrolase superfamily protein
Glyma11g07760			DEG-C3	-1.9759	0.134503	-1.24286	0.389914	5.52982	0.00499381	2.99398	0.0380691	0	0.373901	-2.46815	0.00694788	3.06167	0.00742312	0.525827	0.372243	-2.46815	0.00936962	other	True	True	False	AT4G36360	beta-galactosidase 3
Glyma01g31830			DEG-C3	-1.97811	0.000374863	-0.670432	0.566928	4.89689	0.00101502	4.10713	0.134959	0	0.373901	-4.03265	0.000125545	1.84378	0.00297825	-1.16837	0.0720692	-5.2755	8.31702e-05	other	True	True	False	AT1G58170	Disease resistance-responsive (dirigent-like protein) family protein
Glyma08g04840	GmCEL04a		DEG-C3	-2.02702	0.140116	-0.893085	0.131778	3.85133	0.0113127	4.96102	0.0240734	1.34104	0.264687	-1.76553	0.169182	1.86341	0.0406077	3.15367	0.0327506	-0.64689	0.548586	other	True	False	False	AT1G70710	glycosyl hydrolase 9B1
Glyma16g26790			DEG-C3	-2.50635	0.181545	-0.478654	0.436702	4.37156	0.000398455	3.97575	0.0611744	0.485427	0.373901	1.47131	0.330528	3.81902	0.000704327	3.42321	0.0795486	-0.0671142	0.967886	other	True	True	False	AT1G23220	Dynein light chain type 1 family protein
Glyma09g31160			DEG-C3	-2.5195	0.0158206	0.104634	0.840099	3.63092	0.00782976	3.1242	0.0136835	0.950233	0.0193937	0.885894	0.282645	4.56355	0.00675571	7.00786	0.00923969	5.51123	0.000598974	other	True	True	False	AT1G15060	Uncharacterised conserved protein UCP031088, alpha/beta hydrolase
Glyma20g23360			DEG-C3	-2.53478	0.0211971	-1.72379	0.242891	3.5155	0.00731107	3.88982	0.00847644	1.97575	0.0307748	-0.825971	0.124158	2.93054	0.00784585	2.69188	0.00941002	0.0122783	0.974593	other	True	False	False	AT5G23400	Leucine-rich repeat (LRR) family protein
Glyma11g19600			DEG-C3	-2.74416	0.0880497	-0.616671	0.168798	4.97422	0.00198769	5.43243	0.0533103	1.848	0.119393	0	0.373901	4.97422	0.00220518	5.77347	0.0532512	1.848	0.210667	other	True	True	False	AT5G22810	GDSL-like Lipase/Acylhydrolase superfamily protein
Glyma04g42620			DEG-C3	-2.96193	0.00265394	-0.953457	0.0970367	3.51766	0.00579944	3.5772	0.0400843	0.93026	0.222161	-0.192645	0.799565	5.28437	0.00434044	8.22266	0.0310822	5.19913	0.0346146	other	True	True	False	AT1G77410	beta-galactosidase 16
Glyma04g15200			DEG-C3	-3.19532	0.00362947	-0.485427	0.373901	4.83962	0.0521771	5.65153	0.152184	1.75364	0.282375	-2.69302	0.210564	2.1466	0.11397	2.95851	0.19771	0.579996	0.621543	other	True	False	False	AT2G04780	FASCICLIN-like arabinoogalactan 7
Glyma03g32360			DEG-C3	-3.24314	0.00881268	-2.96047	0.00543856	3.32562	0.160721	2.5025	0.141916	0	1	-1.95042	0.221638	1.45115	0.301423	0.24952	0.737165	-2.25298	0.15893	other	True	False	False	AT1G04040	HAD superfamily, subfamily IIIB acid phosphatase
Glyma19g35090			DEG-C3	-3.51972	0.27006	0.369234	0.568414	3.55809	0.00295522	3.18982	0.0680544	0	1	2.14684	0.0644099	5.16255	0.00255022	2.89704	0.0961698	-0.707819	0.373901	other	True	True	False	AT1G04040	HAD superfamily, subfamily IIIB acid phosphatase
Glyma12g04970			DEG-C3	-3.88474	0.00838783	-0.535332	0.653477	3.59005	0.034264	2.49676	0.0408215	-0.272175	0.558347	0.979241	0.623465	5.34341	0.028292	7.0627	0.0225617	3.75336	0.0219482	other	True	False	False	AT4G34320	Protein of unknown function (DUF677)
Glyma14g40600			DEG-C3	-4.47909	0.0434675	0.5603	0.493094	4.65964	0.00072424	4.84475	0.0802867	0	1	0.715023	0.535123	3.25365	0.00223162	3.20429	0.102124	-1.82103	0.335463	other	True	True	False	AT1G75620	glyoxal oxidase-related protein
Glyma18g16170		TF-C4	DEG-C4	0	0.373901	0	0.184074	0.0931094	0.373901	3.68326	0.00725211	3.73954	0.106432	0	0.373901	0.0931094	0.373901	4.06178	0.00657693	5.44736	0.093291	TF	True	True	False	AT5G15130	WRKY DNA-binding protein 72
Glyma07g04290		TF-C4	DEG-C4	0	0.677869	0.341037	0.711394	0.434403	0.567291	3.32673	0.00049104	3.52535	0.0119373	0.341037	1	0.736966	0.304229	3.32673	0.000583686	3.74775	0.00874664	TF	True	True	False	AT3G13960	growth-regulating factor 5
Glyma16g26291		TF-C4	DEG-C4	-0.222392	0.891338	-0.571157	0.82962	1.11548	0.373901	4.86625	0.0100097	3.22754	0.0138094	-0.040642	0.97921	0.852443	0.658454	4.60321	0.0115368	2.9645	0.0261674	TF	True	True	False	AT3G26744	basic helix-loop-helix (bHLH) DNA-binding superfamily protein
Glyma04g43040		TF-C4	DEG-C4	-1.214	0.199905	0.975752	0.286421	1.20163	0.12417	3.50027	0.00435263	2.848	0.185852	-1.73941	0.0399925	-1.51353	0.0423543	1.12614	0.0297366	0.132836	0.821315	TF	True	False	False	AT1G21910	Integrase-type DNA-binding superfamily protein
Glyma05g32740			DEG-C4	1.60618	0.2281	0.83289	0.469407	0.798366	0.113203	3.2854	0.000479621	3.29768	0.00858319	-0.265142	0.799415	-0.191141	0.810414	1.3573	0.038975	1.10654	0.13182	other	True	False	False	AT5G63950	chromatin remodeling 24
Glyma02g43550			DEG-C4	1.51858	0.00655558	0.683221	0.161203	1.56658	0.00637104	3.39775	0.0128334	2.25929	0.00258869	0.717076	0.0152812	0.889083	0.0251297	2.17935	0.0210993	1.17404	0.0109814	other	True	False	False	AT1G05000	Phosphotyrosine protein phosphatases superfamily protein
Glyma04g27634			DEG-C4	1.33015	0.382881	-1.46632	0.346631	1.43134	0.53348	3.1375	0.167078	3.89077	0.0031372	-1.2115	0.430685	0.0163018	0.905331	1.58496	0.311467	2.33823	0.00964732	other	True	False	False	AT1G51405	myosin-related
Glyma14g00310			DEG-C4	0.183549	0.606124	-0.139207	0.820783	1.20964	0.00988937	2.16432	0.0422577	3.1008	0.00204363	-1.79655	0.0182713	-1.16158	0.0277962	-2.50173	0.00765714	-5.32855	0.00361237	other	True	True	False	AT4G35320
Glyma03g03580			DEG-C4	0	1	0	1	0	0.373901	4.49612	0.00238665	6.12447	0.0790354	0	1	0	0.373901	4.49612	0.001936	6.12447	0.0790354	other	True	True	False
Glyma07g34010			DEG-C4	-0.584963	0.628845	-0.0916305	0.779849	1.77052	0.29373	3.02615	1.86409e-05	2.31079	0.346484	1.02385	0.322273	1.95109	0.219294	3.47681	4.29374e-05	3.10434	0.308475	other	True	True	False	AT2G01340
Glyma18g09500			DEG-C4	-0.906891	0.578196	0	1	0	1	3.54004	0.0642662	4.08092	0.00283309	-0.0931094	0.373901	-0.0931094	0.373901	5.26796	0.0556681	4.36632	0.0025043	other	True	True	False	AT1G50590	RmlC-like cupins superfamily protein
Glyma17g17970			DEG-C4	-1.16095	0.104591	-3.48248	0.00169028	1.05705	0.0275218	6.37909	0.206073	3.926	0.195848	-8.13158	0.00472783	-5.64615	0.00502363	-4.29681	0.00600783	-6.7499	0.00483648	other	True	True	False	AT4G37450	arabinogalactan protein 18
Glyma18g43790			DEG-C4	-1.44436	0.225938	0.641345	0.461893	-1.12199	0.589832	3.28787	0.0123598	2.79317	0.100412	1.03562	0.384933	-2.04182	0.233315	1.06547	0.180682	1.85371	0.141045	other	True	False	False	AT2G38360	prenylated RAB acceptor 1.B4
Glyma10g39660			DEG-C4	-2.60422	0.00320108	-2.49354	0.118803	-0.549687	0.606539	3.70491	0.00732338	2.48543	0.131276	-2.70627	0.0109904	-1.43063	0.0806024	2.11995	0.0146645	-1.14684	0.0912197	other	True	False	False	AT5G19260	Protein of unknown function (DUF3049)
Glyma06g02900			DEG-C4	-3.32371	0.0017895	-1.95109	0.367158	0.656347	0.518945	3.44514	0.0367943	3.4285	0.311082	-1.43296	0.197483	0.840059	0.330781	3.48033	0.0385565	1.99554	0.396478	other	True	False	False	AT1G75620	glyoxal oxidase-related protein
Glyma14g38170			DEG-C4	-3.77624	0.010363	-1.16604	0.0228987	0.367139	0.546757	3.8462	0.0417796	2.61119	0.281241	7.91196	0.00477517	7.82316	0.00789683	5.52193	0.0363602	3.11259	0.254773	other	True	True	False	AT5G05340	Peroxidase superfamily protein
Glyma06g10500			DEG-C4	-3.94716	7.9794e-05	-4.85701	0.015684	0.35269	0.671367	3.76613	0.139183	2.20732	0.264637	-3.31957	0.00104875	-1.36629	0.0190595	1.33892	0.294615	-3.58827	0.00115512	other	True	True	False	AT1G72230	Cupredoxin superfamily protein
Glyma15g19820			DEG-C4	-5.4545	7.38839e-05	-2.74332	0.0371561	0.938599	0.371452	3.38333	0.0360676	2.32912	0.0605615	1.3505	0.461696	0.786596	0.811689	3.58496	0.0415626	2.32912	0.094293	other	True	False	False	AT1G19170	Pectin lyase-like superfamily protein
Glyma14g09190		TF-C5	DEG-C5	-2.54749	0.00698788	-4.34341	0.0108696	-1.48543	0.141465	0	1	0	1	-2.11548	0.257797	-1.24101	0.440755	-2.11548	0.227376	-2.11548	0.227376	TF	True	False	False	AT1G46264	heat shock transcription factor B4
Glyma09g29760		TF-C5	DEG-C5	-2.56828	0.0021958	-3.05703	0.0015198	-0.864773	0.0585886	-0.519374	0.255582	0	1	-0.903785	0.591122	0.711875	0.426431	-0.95109	0.133439	-0.95109	0.133439	TF	True	False	False	AT3G17730	NAC domain containing protein 57
Glyma05g04250		TF-C5	DEG-C5	-2.83418	0.0126867	-4.30743	0.00690099	-1.11548	0.580099	0	1	0	1	-2.19114	0.00147956	-2.19114	0.00685154	-2.19114	0.000750607	-2.19114	0.000750607	TF	True	False	False	AT1G12260	NAC 007
Glyma01g43120		TF-C5	DEG-C5	-3.03911	0.00240591	-5.42178	0.00315496	-1.20511	0.426431	0	1	0	1	-3.4285	0.0122817	-3.16547	0.0187635	-3.4285	0.0106801	-3.4285	0.0106801	TF	True	True	False	AT1G63910	myb domain protein 103
Glyma13g40860		TF-C5	DEG-C5	-3.19162	0.0098134	-2.25442	0.303746	-1.24286	0.373901	0.412694	0.698219	-0.210897	0.268128	-2.91511	0.00589875	-3.1375	0.00146677	-0.364914	0.751167	-1.28951	0.0070272	TF	True	True	False	AT2G28710	C2H2-type zinc finger family protein
Glyma10g08871		TF-C5	DEG-C5	-3.59694	0.00290311	-4.20945	0.00125313	0.385654	0.574853	0.564498	0.598554	-1.41504	0.0823777	0	0.373901	4.24031	0.0101088	3.39232	0.122197	1	0.175523	TF	True	True	False	AT2G36080	AP2/B3-like transcriptional factor family protein
Glyma03g32116		TF-C5	DEG-C5	-3.61533	0.00408359	-4.43682	0.00156217	0.100264	0.881389	0.087776	0.85214	1.14622	0.581605	-2.65294	0.107469	1.24379	0.111138	1.26906	0.143915	-0.525827	0.695926	TF	True	False	False	AT4G28530	NAC domain containing protein 74
Glyma06g44250		TF-C5	DEG-C5	-4.04439	0.00490482	-2.43741	0.0103601	-1.52242	0.247017	-1.24286	0.0203451	0	0.373901	-0.544321	0.461805	-0.347923	0.749647	-1.22239	0.265182	-1.22239	0.461725	TF	True	False	False	AT4G28500	NAC domain containing protein 73
Glyma11g02400		TF-C5	DEG-C5	-4.07039	5.84612e-05	-4.33151	0.0177326	0	0.373901	0	0.373901	0	1	-2.54432	0.0694704	-2.54432	0.0668461	-2.54432	0.0724336	-2.54432	0.0668461	TF	True	False	False	AT1G63910	myb domain protein 103
Glyma12g33460		TF-C5	DEG-C5	-5.03311	0.000283009	-2.07039	0.123839	-0.647698	0.222983	0	0.373901	0	0.373901	-0.222392	0.139876	-0.222392	0.117881	-0.222392	0.213706	-0.222392	0.117881	TF	True	False	False	AT4G28500	NAC domain containing protein 73
Glyma12g03730			DEG-C5	-2.0816	0.00181758	-3.44798	0.00578169	-0.779767	0.179983	-1.09722	0.0311859	-1.68265	0.0794919	-3.82738	7.34835e-05	-0.553278	0.0277284	1.3495	0.040433	-0.592716	0.339952	other	True	True	False	AT4G35070	SBP (S-ribonuclease binding protein) family protein
Glyma18g44810			DEG-C5	-2.19181	0.00751529	-3.21594	0.00304336	-0.853159	0.646948	0	1	0	1	-2.60909	5.66943e-05	-5.04721	2.87317e-06	-5.09452	2.87835e-07	-5.09452	2.87835e-07	other	True	True	False	AT5G01930	Glycosyl hydrolase superfamily protein
Glyma08g06180			DEG-C5	-2.21783	5.67957e-05	-3.51257	0.00136234	-1.20163	0.12417	0	1	0	1	-3.04509	0.000678328	-4.11548	0.000441061	-4.11548	0.000441061	-4.11548	0.000441061	other	True	True	False	AT5G42710
Glyma11g05470			DEG-C5	-2.22646	0.0309927	-5.18057	0.00128246	-0.340075	0.769196	0.38529	0.552281	0.485427	0.373901	-9.92377	0.000381791	-8.52688	0.000383855	-8.83066	0.000383805	-9.43835	0.000382472	other	True	True	False	AT4G37450	arabinogalactan protein 18
Glyma03g34800			DEG-C5	-2.31842	0.0157757	-3.39689	0.00383362	-0.127379	0.796463	-0.263034	0.627193	0	1	-5.91807	0.00082921	-3.80259	0.00103712	-5.91807	0.000837852	-5.91807	0.000825601	other	True	True	False	AT5G03760	Nucleotide-diphospho-sugar transferases superfamily protein
Glyma10g27630			DEG-C5	-2.4161	0.0247089	-3.23266	0.0100272	0.302563	0.373901	0	1	0	1	-2.49399	0.000337532	-2.19143	0.0159251	-2.49399	3.7947e-05	-2.49399	3.7947e-05	other	True	False	False	AT2G33385	actin-related protein C2B
Glyma14g08430			DEG-C5	-2.45611	0.0076187	-4.16079	2.64019e-05	-0.0700637	0.594508	0.334095	0.56825	0.667425	0.334006	-5.01427	0.00040738	-1.75261	0.00134622	-1.87752	0.00429659	-1.01838	0.0544049	other	True	True	False	AT3G50760	galacturonosyltransferase-like 2
Glyma18g11752			DEG-C5	-2.46529	0.1129	-3.04439	0.00745049	-1.37672	0.316732	-0.415037	0.373901	0	1	-0.365649	0.514068	-0.111893	0.906814	-1.1592	0.0999103	-1.1592	0.0999103	other	True	False	False	AT5G04730	Ankyrin-repeat containing protein
Glyma09g41000			DEG-C5	-2.56392	0.0035265	-4.17615	0.0114562	-1.20163	0.319456	0	1	0	1	-3.49257	0.0008496	-5.07753	0.000534089	-5.07753	0.000534089	-5.07753	0.000534089	other	True	True	False	AT5G01930	Glycosyl hydrolase superfamily protein
Glyma01g03470			DEG-C5	-2.58156	0.0323844	-3.11909	0.00383089	-1.9881	0.144001	-0.874469	0.373901	-0.415037	0.373901	0.603535	0.323169	-0.409949	0.429774	-3.23777	2.55494e-05	-3.23777	2.55494e-05	other	True	True	False
Glyma08g45163			DEG-C5	-2.59296	0.0145347	-3.33151	0.0126548	-1.848	1.45408e-06	1.02385	0.52272	0.304334	0.892753	0	1	0	1	1.02385	0.373901	2.44184	0.150764	other	True	False	False	AT4G14480	Protein kinase superfamily protein
Glyma18g19586	GmPG04a		DEG-C5	-2.59441	0.139509	-3.02022	0.00351096	-1.18057	0.127046	0	1	0	1	-1.71114	0.211959	-2.75845	0.113305	-2.75845	0.113305	-2.75845	0.113305	other	True	False	False	AT1G23460	Pectin lyase-like superfamily protein
Glyma05g33530			DEG-C5	-2.65857	0.000416844	-3.6746	0.000261461	0	0.116117	0	1	0	1	-2.61426	0.0366513	-3.72973	0.026703	-3.72973	0.026703	-3.72973	0.026703	other	True	False	False	AT5G42710
Glyma07g02410			DEG-C5	-2.73151	0.0145993	-3.12706	0.00159468	-0.95109	0.303169	0	1	0	1	2.57129	0.146438	-0.82103	0.0100309	-0.82103	0.0100309	-0.82103	0.0100309	other	True	False	False	AT1G79720	Eukaryotic aspartyl protease family protein
Glyma03g27970			DEG-C5	-2.7438	0.00542455	-3.73375	0.000378642	-0.624552	0.448989	-0.349008	0.608496	0.707819	0.00199149	-3.37646	0.000525522	-2.70428	0.00209168	-6.44504	0.000338354	-7.40018	0.000330588	other	True	True	False	AT5G12250	beta-6 tubulin
Glyma19g32760			DEG-C5	-2.77207	0.00215962	-3.33151	0.00777415	-0.222392	0.117881	0	1	0	1	-3.18057	0.0233352	-3.18057	0.0223489	-3.18057	0.0223489	-3.18057	0.0223489	other	True	False	False	AT1G05310	Pectin lyase-like superfamily protein
Glyma09g40210			DEG-C5	-2.8963	0.0106854	-3.28478	0.00368644	-1.86129	0.221974	0	1	0	1	-1.47491	0.00129097	-2.45066	9.09495e-07	-2.45066	9.09495e-07	-2.45066	9.09495e-07	other	True	False	False	AT4G00230	xylem serine peptidase 1
Glyma01g37930			DEG-C5	-2.92519	0.0212708	-3.31952	0.00919186	-1.26303	0.121542	0	1	0	1	-1.6477	0.0682488	-2.6477	0.0350586	-2.6477	0.0343708	-2.6477	0.0343708	other	True	False	False	AT5G03260	laccase 11
Glyma12g34280			DEG-C5	-3.00594	0.00203852	-4.1304	0.00160076	-0.900464	0.0600481	0	1	0	1	-3.16993	0.0253864	-3.47249	0.0202877	-3.47249	0.0202877	-3.47249	0.0202877	other	True	False	False	AT5G54690	galacturonosyltransferase 12
Glyma13g36280			DEG-C5	-3.02392	0.00230433	-2.76789	0.114726	0	1	0	1	0	1	-2.47681	0.0149229	-4.06178	0.00892585	-4.06178	0.00892585	-4.06178	0.00892585	other	True	True	False	AT5G54690	galacturonosyltransferase 12
Glyma19g22320			DEG-C5	-3.04975	0.0068651	-2.21573	0.0072345	-0.753839	0.486729	-0.552541	0.0248962	0	1	-0.878694	0.37063	-0.160465	0.939228	-0.925999	0.277069	-0.925999	0.277069	other	True	False	False	AT3G01810
Glyma14g09070			DEG-C5	-3.05498	0.000134616	-3.63364	0.028266	0.504043	0.785686	0	0.373901	0	0.373901	-2.88408	0.0133225	-1.68614	0.0420745	-3.06465	0.0146333	-3.06465	0.0120599	other	True	True	False	AT4G33330	plant glycogenin-like starch initiation protein 3
Glyma19g04220			DEG-C5	-3.05727	0.00785044	-2.09452	0.153914	0	1	0	1	0	1	-2.88671	0.0700888	-3.56478	0.0528527	-3.56478	0.0528527	-3.56478	0.0528527	other	True	False	False	AT5G15630	COBRA-like extracellular glycosyl-phosphatidyl inositol-anchored protein family
Glyma20g02210			DEG-C5	-3.0693	0.00441691	-3.28787	0.330177	0	0.373901	0	1	0	1	-5.16591	0.023405	-5.16591	0.023405	-5.16591	0.023405	-5.16591	0.023405	other	True	False	False	AT1G14940	Polyketide cyclase/dehydrase and lipid transport superfamily protein
Glyma03g37500			DEG-C5	-3.14153	0.00159308	-2.3325	0.00296653	-0.925999	0.0108226	0	0.373901	0	1	-1.25683	0.0814847	-3.43741	0.0223037	-3.43741	0.0223037	-3.43741	0.0223037	other	True	False	False	AT2G47500	P-loop nucleoside triphosphate hydrolases superfamily protein with CH (Calponin Homology) domain
Glyma03g38080			DEG-C5	-3.15255	0.000143172	-2.974	0.0584391	-1.56884	0.000251106	-1.46637	0.0678857	-1.96889	0.000992739	-4.2144	0.00573992	-6.28479	0.00490827	-3.04702	0.00779707	-2.99692	0.00765458	other	True	True	False	AT2G47180	galactinol synthase 1
Glyma08g16880			DEG-C5	-3.15333	0.000934499	-3.26303	0.143994	0	0.373901	0	1	0.180572	0.373901	-1.18057	0.192312	-1.18057	0.426327	-1.18057	0.192312	-1	0.570861	other	True	False	False
Glyma16g26560			DEG-C5	-3.1842	0.00514895	-3.006	0.0187562	0	0.373901	0	1	0	1	-3.70413	0.0346262	-3.70413	0.0330915	-3.70413	0.0330915	-3.70413	0.0330915	other	True	False	False	AT1G52140
Glyma07g19140			DEG-C5	-3.19187	0.0131116	-4.2854	0.0335365	-0.0473057	0.119393	0	1	0	0.373901	-1.53605	0.202388	-1.53605	0.147067	-1.53605	0.147067	-1.53605	0.147067	other	True	False	False	AT2G38320	TRICHOME BIREFRINGENCE-LIKE 34
Glyma13g39730			DEG-C5	-3.19906	0.0022118	-2.55032	8.84597e-05	-1.22664	0.170782	-1.21608	0.220356	-1.55618	0.196852	-0.883656	0.000193439	-1.07816	0.0284892	0.280771	0.625096	-2.92318	1.81088e-05	other	True	False	False	AT3G45010	serine carboxypeptidase-like 48
Glyma06g21360			DEG-C5	-3.20218	0.00294683	-3.08746	0.14825	0	1	0	0.373901	0	1	-3.24793	0.27572	-3.24793	0.242546	-3.24793	0.242546	-3.24793	0.242546	other	True	False	False	AT5G07800	Flavin-binding monooxygenase family protein
Glyma01g01450			DEG-C5	-3.20557	0.00166474	-2.48137	0.17128	-0.356935	0.916983	-1.30256	0.116662	0	1	-0.762671	0.514513	-0.405515	0.838938	-2.33151	0.128231	-2.33151	0.128231	other	True	False	False
Glyma04g40591			DEG-C5	-3.23583	0.0109328	-3.11139	0.123131	0.138785	0.872927	0.82103	0.510816	0	1	-2.93213	0.000626526	-3.20367	0.000484826	-5.87663	0.000129122	-6.69766	0.000112168	other	True	True	False	AT5G54160	O-methyltransferase 1
Glyma08g41940			DEG-C5	-3.25025	0.00137439	-3.81079	0.00178655	1.03194	0.484516	0	0.373901	0.341037	0.872158	-2.70782	0.0323619	-0.516678	0.357444	-2.70782	0.0358661	-2.36678	0.0374837	other	True	False	False	AT1G06660
Glyma14g06760			DEG-C5	-3.26033	0.00395231	-4.36944	0.1431	-0.707819	0.328114	0	1	0.180572	0.116117	-4.46683	0.00594688	-6.40543	0.00514123	-6.40543	0.00514123	-6.22485	0.00524835	other	True	True	False	AT2G38080	Laccase/Diphenol oxidase family protein
Glyma13g28150			DEG-C5	-3.27513	0.000810862	-2.1375	0.00956279	-0.428533	0.595553	1.01347	0.23671	-0.954959	0.0016694	-2.6477	0.000623104	0.500694	0.402065	3.83934	0.0569143	0.376148	0.153777	other	True	False	False	AT5G18980	ARM repeat superfamily protein
Glyma06g01730			DEG-C5	-3.33094	0.0202366	-3.18735	0.0113825	-0.378512	0.117217	0	1	0	1	-2.85487	0.0200992	-3.94798	0.0124066	-3.94798	0.0124066	-3.94798	0.0124066	other	True	True	False	AT1G20850	xylem cysteine peptidase 2
Glyma19g01100			DEG-C5	-3.37328	0.000111231	-2.90298	0.0389722	0.705379	0.126069	-0.750022	0.266924	-0.812373	0.194098	-2.22239	0.0637777	-1.16491	0.152662	-2.38355	0.0582813	-3.80735	0.0388262	other	True	False	False	AT3G27960	Tetratricopeptide repeat (TPR)-like superfamily protein
Glyma18g06270			DEG-C5	-3.38187	0.00677156	-3.12102	0.329867	0	1	0	1	0	1	-0.137504	0.373901	-0.137504	0.373901	-0.137504	0.373901	-0.137504	0.373901	other	True	False	False	AT3G56220	transcription regulators
Glyma07g31080			DEG-C5	-3.38302	0.000825971	-2.53873	5.67889e-05	-1.88742	0.00610821	-1.24737	0.0272432	-1.85761	0.111974	2.10042	0.000577175	1.50172	0.0562933	0.0185473	0.954029	-2.0242	0.00792536	other	True	False	False	AT5G54390	HAL2-like
Glyma06g03410			DEG-C5	-3.39456	0.00498794	-2.51074	0.0186435	-1.77083	0.0405472	-0.634716	0.675142	0	0.373901	-1.7366	0.00823818	-3.04221	0.00279518	-5.11621	0.00153436	-6.45724	0.00139401	other	True	True	False	AT4G39230	NmrA-like negative transcriptional regulator family protein
Glyma18g06670			DEG-C5	-3.41152	6.51061e-06	-2.13669	0.00690849	0.170596	0.790291	0.838938	0.39103	0.943416	0.147027	-0.520832	0.345147	-0.780287	0.175534	-1.86306	0.04384	-1.40054	0.0510295	other	True	False	False	AT5G45840	Leucine-rich repeat protein kinase family protein
Glyma10g39690			DEG-C5	-3.41206	0.0134699	-3.46211	0.0974119	0	1	0	0.373901	0	1	-2.7968	0.0141908	-4.50462	0.00967088	-4.50462	0.00967088	-4.50462	0.00967088	other	True	True	False	AT3G06035	Glycoprotein membrane precursor GPI-anchored
Glyma18g15580			DEG-C5	-3.41342	9.5129e-05	-2.51589	0.0308216	0	0.373901	0	1	0	1	-1.44335	0.306415	-2.89401	0.150718	-2.89401	0.150718	-2.89401	0.150718	other	True	False	False	AT5G17420	Cellulose synthase family protein
Glyma11g15960			DEG-C5	-3.42668	0.0697553	-3.57289	0.000977143	-1.80735	0.17232	0	1	0	1	-1.43296	0.373901	-1.43296	0.373901	-1.43296	0.373901	-1.43296	0.373901	other	True	False	False	AT5G03170	FASCICLIN-like arabinogalactan-protein 11
Glyma11g04787			DEG-C5	-3.42742	0.000508717	-2.16678	0.158241	-0.408465	0.966689	-0.378512	1	0.302563	0.128353	-1.18556	0.284068	-1.07662	0.571552	-1.95109	0.210497	-1.64853	0.239075	other	True	False	False	AT2G22795
Glyma05g15700			DEG-C5	-3.47956	0.00196768	-4.88863	0.0562469	-0.91983	0.642327	0	1	0	1	-5.20945	0.000163304	-5.72792	0.000166805	-6.03048	0.000146405	-6.03048	0.000146405	other	True	True	False	AT5G67210	Protein of unknown function (DUF579)
Glyma04g40580			DEG-C5	-3.49074	0.00396726	-2.79165	0.103671	-0.610053	0.611688	0.647698	0.293258	0	0.373901	-2.59405	0.0011422	-3.56264	0.000275916	-6.71541	0.000152403	-7.36311	0.000149966	other	True	True	False	AT5G54160	O-methyltransferase 1
Glyma14g25860			DEG-C5	-3.5142	0.00587594	-3.36786	0.165357	0.0794345	0.819803	0	1	0	1	-3.51987	2.64237e-05	-2.79998	0.00283137	-3.70044	1.30397e-05	-3.70044	1.30397e-05	other	True	True	False	AT3G49260	IQ-domain 21
Glyma13g30090			DEG-C5	-3.56071	0.00956498	-2.31827	0.0430937	-1.18057	0.012634	0.222392	0.399079	0	0.450028	2.39689	0.0422416	0	0.373901	0.222392	0.373901	0	0.373901	other	True	False	False	AT5G45800	Leucine-rich repeat protein kinase family protein
Glyma15g07430			DEG-C5	-3.56749	0.000870705	-3.4358	0.000356053	0.402247	0.44548	1.06031	0.133738	-0.447945	0.238516	-1.01907	0.291743	2.37768	0.0130766	5.78102	0.0222053	3.0308	0.00804205	other	True	True	False	AT1G11190	bifunctional nuclease i
Glyma05g00990			DEG-C5	-3.58095	0.00018896	-2.12407	0.0458891	-0.346651	0.538441	-1.04731	0.168798	3.20343e-16	0.78377	1.77961	0.0411309	3.01792	0.0496807	0	1	0	0.373901	other	True	False	False	AT1G74460	GDSL-like Lipase/Acylhydrolase superfamily protein
Glyma14g37630			DEG-C5	-3.58496	0.00640835	-3.4638	0.239063	0	1	0	1	0	1	-1.45066	0.127029	-1.45066	0.115528	-1.45066	0.115528	-1.45066	0.115528	other	True	False	False	AT5G45840	Leucine-rich repeat protein kinase family protein
Glyma12g07400			DEG-C5	-3.58584	0.00120721	-4.75097	0.11534	-0.793549	2.5264e-05	0	1	0	1	-4.0603	0.0158696	-4.51096	0.0125794	-4.51096	0.0125794	-4.51096	0.0125794	other	True	True	False	AT5G03170	FASCICLIN-like arabinogalactan-protein 11
Glyma12g30160			DEG-C5	-3.60464	0.000856763	-2.27094	0.000631224	-1.67657	0.0526182	-1.28367	0.228892	-1.45056	0.268649	-0.401053	0.251119	-1.10692	0.040262	0.6386	0.363777	-2.79105	0.00517268	other	True	False	False	AT3G10410	SERINE CARBOXYPEPTIDASE-LIKE 49
Glyma04g42810			DEG-C5	-3.62449	0.0050777	-3.25987	0.00248842	-0.967978	0.357083	0.349183	0.25436	-0.0749621	0.989104	0.341037	0.373901	2.77259	0.282434	4.11825	0.00304482	2.90689	0.168958	other	True	True	False	AT3G19910	RING/U-box superfamily protein
Glyma02g39380			DEG-C5	-3.62515	0.000851641	-2.30256	0.21802	0.180572	0.507158	0	1	0	1	-0.975752	0.112194	-0.79518	0.85053	-0.975752	0.011489	-0.975752	0.011489	other	True	False	False	AT1G07120
Glyma08g26256			DEG-C5	-3.6452	0.0103905	-2.68732	0.0622928	0.32979	0.743384	1.06319	0.0941121	-0.614178	0.40508	-0.338802	0.610518	2.41923	0.0887757	4.70302	0.0130653	2.68748	0.146492	other	True	True	False	AT3G29200	chorismate mutase 1
Glyma17g36100			DEG-C5	-3.64866	0.00121627	-3.10309	0.00280617	0.180572	0.803192	0	1	0	0.373901	-1.41504	0.0668372	-0.4975	0.385274	-2.26303	0.0237168	-2.26303	0.0272074	other	True	False	False	AT4G33330	plant glycogenin-like starch initiation protein 3
Glyma02g31140			DEG-C5	-3.6561	0.00208153	-2.57693	0.265083	0	1	0	1	0	1	-2.60881	0.0345127	-2.60881	0.018221	-2.60881	0.018221	-2.60881	0.018221	other	True	False	False
Glyma04g06780			DEG-C5	-3.67999	0.000566308	-4.28663	0.0507204	0.0264722	0.935624	0	1	0	0.373901	-3.59892	0.0551977	-3.72445	0.0560258	-4.59892	0.0462134	-4.59892	0.0464061	other	True	False	False	AT4G18780	cellulose synthase family protein
Glyma17g01870			DEG-C5	-3.69469	0.00070665	-2.44668	0.126434	-0.736966	0.373901	0	0.116117	1.10535	0.519523	-0.903785	0.373606	-0.95109	0.213471	-0.95109	0.213471	0.291766	0.768822	other	True	False	False	AT1G11600	cytochrome P450, family 77, subfamily B, polypeptide 1
Glyma07g19360			DEG-C5	-3.69565	0.00392407	-2.63346	0.0098049	-0.180572	0.373901	0	1	0	1	-1.57258	0.355341	-1.95109	0.168798	-1.95109	0.168798	-1.95109	0.168798	other	True	False	False	AT1G58170	Disease resistance-responsive (dirigent-like protein) family protein
Glyma13g34580			DEG-C5	-3.76839	0.000146939	-2.56071	0.323017	0	1	0	1	0	1	-3.41052	0.000191583	-3.41052	0.000191583	-3.41052	0.000191583	-3.41052	0.000191583	other	True	True	False	AT2G42590	general regulatory factor 9
Glyma13g28350			DEG-C5	-3.77616	0.00350145	-3.04226	0.00183919	0.0786404	0.890354	1.33493	0.177362	-1.06344	0.103527	-1.34245	0.194381	1.57624	0.048875	5.01096	0.0570257	0.895215	0.217169	other	True	False	False	AT3G21550	DUF679 domain membrane protein 2
Glyma03g29620			DEG-C5	-3.78433	9.5371e-05	-4.28787	0.0517799	-0.0473057	0.373901	0	1	0	1	-4.42626	0.242936	-4.42626	0.234565	-4.42626	0.234565	-4.42626	0.234565	other	True	False	False
Glyma13g40000			DEG-C5	-3.78683	8.54722e-06	-3.71239	0.0643779	-1.12374	0.159968	-1.18057	0.0259466	0	0.373901	-4.37175	0.0168147	-3.51511	0.0200137	-5.67431	0.015191	-5.67431	0.0156314	other	True	False	False	AT2G28315	Nucleotide/sugar transporter family protein
Glyma12g29790			DEG-C5	-3.85026	1.91706e-05	-3.1375	0.00878789	-1.20163	0.402509	0	1	0	1	-4.57894	0.000965257	-4.57894	0.000964642	-4.57894	0.000930717	-4.57894	0.000930717	other	True	True	False	AT2G28315	Nucleotide/sugar transporter family protein
Glyma05g29170			DEG-C5	-3.85086	0.00158889	-2.70044	0.0347663	0	1	0	1	0	1	-0.485427	0.205106	-0.485427	0.205106	-0.485427	0.205106	-0.485427	0.205106	other	True	False	False	AT1G29240	Protein of unknown function (DUF688)
Glyma14g35550			DEG-C5	-3.8679	1.92876e-05	-3.12102	0.0540039	0	1	0	1	0	1	0	0.373901	0	0.373901	0	0.373901	0	0.373901	other	True	False	False	AT1G72220	RING/U-box superfamily protein
Glyma13g25181			DEG-C5	-3.90257	0.0022811	-4.05216	0.0324192	-1.84743	0.0249559	-1.04731	0.0200283	0	0.904299	-3.81299	0.175722	-2.85307	0.199194	-5.09592	0.156793	-5.09592	0.160079	other	True	False	False
Glyma09g05630			DEG-C5	-3.90868	7.12722e-06	-4.34416	0.000283269	-0.121643	0.81291	1.16656	0.342293	0	0.876771	-2.66795	0.060564	-1.42724	0.125731	-2.91138	0.0592293	-6.33092	0.0394411	other	True	False	False	AT5G44030	cellulose synthase A4
Glyma16g24341			DEG-C5	-3.92208	0.000197537	-4.24396	0.00844141	-0.647698	0.221036	0	0.373901	0.345497	0.642355	-2.18894	0.175311	-4.34814	0.105119	-4.34814	0.10921	-1.50014	0.232625	other	True	False	False	AT4G36220	ferulic acid 5-hydroxylase 1
Glyma17g18510			DEG-C5	-3.93069	0.000964502	-4.003	0.210169	-0.180572	0.892491	0	1	0	1	-4.20425	0.00229377	-4.20425	0.00262025	-4.20425	0.00229377	-4.20425	0.00229377	other	True	True	False	AT5G67210	Protein of unknown function (DUF579)
Glyma01g20740			DEG-C5	-3.93837	0.00246473	-2.89129	0.0822777	0	0.373901	0	0.373901	0	1	-2.16474	0.0998753	-2.21205	0.0734801	-2.21205	0.0817242	-2.21205	0.0734801	other	True	False	False	AT1G13635	DNA glycosylase superfamily protein
Glyma16g00330			DEG-C5	-3.93905	0.0099777	-2.25298	0.381533	0	1	0	1	0	1	-3.22754	0.166935	-3.22754	0.148565	-3.22754	0.148565	-3.22754	0.148565	other	True	False	False	AT1G09610	Protein of unknown function (DUF579)
Glyma15g16900			DEG-C5	-3.98309	1.11293e-05	-3.72112	0.0011616	1.59196	0.0129089	0.363622	0.620761	0.212994	0.693197	-1.98976	0.0596817	0.420629	0.329048	-1.39372	0.127485	-3.92097	0.0319591	other	True	False	False	AT5G44030	cellulose synthase A4
Glyma13g34700			DEG-C5	-4.00541	0.00386667	-3.2656	0.000741089	-0.932537	0.112534	-1.27778	0.157709	0	1	0.0161799	0.977475	0.566769	0.441524	-1.86546	0.0337361	-3.14839	0.0159454	other	True	False	False	AT3G15050	IQ-domain 10
Glyma03g14450			DEG-C5	-4.00635	0.00603718	-3.45066	0.167754	-0.616671	0.322682	0	1	0	1	-4.74953	0.00343784	-4.74953	0.00343784	-4.74953	0.00343784	-4.74953	0.00343784	other	True	True	False	AT2G38080	Laccase/Diphenol oxidase family protein
Glyma07g07280			DEG-C5	-4.02193	0.00158825	-3.39232	0.0117882	1.01241	0.212936	-1.21703	0.263141	0	0.373901	-2.51048	0.111725	0.628874	0.449019	-1.97162	0.133907	-4.33151	0.0702103	other	True	False	False	AT3G61490	Pectin lyase-like superfamily protein
Glyma06g06870			DEG-C5	-4.03525	0.000463968	-3.61254	0.0635123	-0.0931094	0.91885	0	1	0	1	-3.15124	0.0469483	-4.81421	0.0374232	-4.81421	0.0364284	-4.81421	0.0364284	other	True	False	False	AT4G18780	cellulose synthase family protein
Glyma04g09350			DEG-C5	-4.07874	0.000276554	-2.7973	0.00048394	-1.75154	0.0279176	0.323838	0.646224	-0.980891	0.164026	-0.792904	0.0362234	-2.09364	0.00721975	-3.11636	0.00244317	-4.43067	0.00149118	other	True	True	False	AT1G50010	tubulin alpha-2 chain
Glyma11g20760			DEG-C5	-4.08971	0.000113163	-5.47032	0.0356071	-0.180572	0.373901	0	1	0	1	-4.853	0.0250119	-4.853	0.0250119	-4.853	0.0250119	-4.853	0.0250119	other	True	False	False	AT5G03170	FASCICLIN-like arabinogalactan-protein 11
Glyma14g09520			DEG-C5	-4.10434	0.0119345	-4.17792	0.199292	-1.23704	0.424686	0	1	0	1	0	0.373901	0.485427	0.373901	0	1	0	1	other	True	False	False	AT3G53010	Domain of unknown function (DUF303)
Glyma04g39240			DEG-C5	-4.1091	0.00427176	-2.63227	0.0164486	0	1	0	1	0	1	-1.86129	0.148203	-1.86129	0.148203	-1.86129	0.148203	-1.86129	0.148203	other	True	False	False	AT3G18660	plant glycogenin-like starch initiation protein 1
Glyma04g23530			DEG-C5	-4.14466	0.00377603	-3.41741	0.0562226	-0.616671	0.266639	0	1	0	1	-2.2115	0.120906	-2.55254	0.0719055	-2.55254	0.0719055	-2.55254	0.0719055	other	True	False	False	AT5G17420	Cellulose synthase family protein
Glyma10g39041			DEG-C5	-4.15433	0.000569762	-4.97788	0.0764671	-1.32193	0.0407309	-1.1592	0.0162836	1	0.482563	-3.00782	0.0762825	-4.94642	0.0566055	-4.94642	0.0569601	-3.26835	0.0749384	other	True	False	False	AT3G22800	Leucine-rich repeat (LRR) family protein
Glyma06g15690			DEG-C5	-4.16783	0.00316122	-4.2854	0.000637853	-0.82103	0.574989	0	1	0	0.373901	-1.9386	0.112312	-1.9386	0.168369	-1.9386	0.10595	-1.9386	0.123847	other	True	False	False	AT3G18660	plant glycogenin-like starch initiation protein 1
Glyma01g27710			DEG-C5	-4.18102	0.00789051	-5.47681	0.161638	0	0.373901	0	1	0	1	-5.24413	0.00737915	-5.24413	0.00730616	-5.24413	0.00730616	-5.24413	0.00730616	other	True	True	False	AT2G38080	Laccase/Diphenol oxidase family protein
Glyma02g43010			DEG-C5	-4.19035	0.000464468	-3.49887	0.115101	1.02119	0.383359	-1.86368	0.172325	0	1	-2.67035	0.023348	-0.605841	0.42562	-3.09717	0.0185936	-4.12102	0.012666	other	True	True	False	AT2G40320	TRICHOME BIREFRINGENCE-LIKE 33
Glyma20g28070			DEG-C5	-4.22253	0.00702569	-2.90046	7.14219e-07	0	1	0	1	0	1	-2.66297	0.211467	-2.66297	0.211467	-2.66297	0.211467	-2.66297	0.211467	other	True	False	False	AT3G06035	Glycoprotein membrane precursor GPI-anchored
Glyma02g14410			DEG-C5	-4.22415	0.00840228	-4.85964	0.0979667	-0.925999	0.226948	0	1	0	1	-3.28787	0.0211598	-3.28787	0.0211598	-3.28787	0.0211598	-3.28787	0.0211598	other	True	False	False
Glyma04g02260			DEG-C5	-4.22636	0.000552579	-5.33032	0.000173448	-1.2848	0.153695	0.543484	0.506856	-1.56828	0.0922796	-4.40372	0.108981	-0.379875	0.674097	3.06497	0.0499427	-2.86767	0.140528	other	True	False	False	AT2G16990	Major facilitator superfamily protein
Glyma12g17421			DEG-C5	-4.23266	0.00365596	-2.67499	0.19695	-1.02991	0.252461	-0.651921	0.0355926	-1.86294	0.00806916	-1.03242	0.624679	1.99196	0.177623	6.02975	0.00388043	3.65153	0.0515048	other	True	True	False	AT5G50260	Cysteine proteinases superfamily protein
Glyma06g30860			DEG-C5	-4.26939	0.000205434	-4.20163	0.0297923	-1.69302	0.0871874	0	1	0	1	-3.26303	0.0495345	-3.26303	0.0460125	-3.26303	0.0460125	-3.26303	0.0460125	other	True	False	False	AT5G17420	Cellulose synthase family protein
Glyma19g36470			DEG-C5	-4.30405	0.0541398	-4.49094	0.00198647	-1.69302	0.105631	0	1	0	1	-5.38839	0.0172259	-5.61078	0.0166079	-5.61078	0.0161213	-5.61078	0.0161213	other	True	False	False	AT5G03170	FASCICLIN-like arabinogalactan-protein 11
Glyma18g43280			DEG-C5	-4.41892	0.00129848	-2.43451	0.190614	0	0.373901	0	1	0	1	-1.23577	0.371347	-3.43741	0.160964	-3.43741	0.160964	-3.43741	0.160964	other	True	False	False	AT5G01360	Plant protein of unknown function (DUF828)
Glyma03g41830			DEG-C5	-4.42355	0.00196871	-4.21539	1.03298e-05	-0.925999	0.301199	0	1	0	1	-2.44827	0.00119077	-3.42403	7.70685e-06	-3.42403	7.70685e-06	-3.42403	7.70685e-06	other	True	True	False	AT3G61750	Cytochrome b561/ferric reductase transmembrane with DOMON related domain
Glyma13g03611			DEG-C5	-4.4285	1.56356e-05	-2.82103	0.00505004	-0.180572	0.457253	-0.519374	0.373901	0	1	0	0.158302	0	0.488251	0	0.158302	0	0.158302	other	True	False	False	AT3G01680
Glyma11g10070			DEG-C5	-4.44961	0.0122274	-2.14103	0.00023481	-1.37851	0.00118905	-0.276065	0.435357	-0.490607	0.523386	2.14823	0.0176132	4.62216	0.000168578	4.81961	0.0147502	4.76917	0.0950344	other	True	True	False	AT4G16260	Glycosyl hydrolase superfamily protein
Glyma06g18390			DEG-C5	-4.45961	0.00140989	-4.28	0.0041137	-1.9921	0.120728	0.114199	0.825699	-1.03537	0.0842106	-1.53829	0.291643	0.373944	0.613691	4.93826	0.026435	1.32325	0.117148	other	True	False	False	AT5G50260	Cysteine proteinases superfamily protein
Glyma19g44480			DEG-C5	-4.46064	0.00720373	-3.97728	0.00166234	-1.18057	0.311033	0	1	0	0.373901	-1.86561	0.193228	-3.65916	0.0930136	-3.65916	0.0823567	-3.65916	0.0883309	other	True	False	False	AT3G61750	Cytochrome b561/ferric reductase transmembrane with DOMON related domain
Glyma17g08000			DEG-C5	-4.46875	0.000527243	-4.92283	0.015262	-1.22239	0.228484	-0.95109	0.266805	0	0.373901	-2.83757	0.0566319	-3.54806	0.0488767	-3.68557	0.0445871	-3.68557	0.0419138	other	True	False	False	AT5G17420	Cellulose synthase family protein
Glyma04g04480			DEG-C5	-4.48071	0.0111581	-2.3952	0.0134553	-0.75725	0.109716	-0.167727	0.773473	0.645335	0.726705	0.194378	0.637083	0.119739	0.73725	0.489385	0.353903	-0.769702	0.695171	other	True	False	False	AT3G53010	Domain of unknown function (DUF303)
Glyma07g18440			DEG-C5	-4.53821	0.00157391	-2.61667	0.293512	0	1	0	1	0	1	-2.82782	0.152572	-2.82782	0.116981	-2.82782	0.116981	-2.82782	0.116981	other	True	False	False	AT5G01360	Plant protein of unknown function (DUF828)
Glyma06g02320			DEG-C5	-4.59867	0.000192926	-2.61667	0.111228	-1.77444	0.0974679	-0.138629	0.851241	-0.765535	0.373901	-1.67807	0.143256	-0.752072	0.438637	2.27922	0.0468247	-1.67807	0.116392	other	True	False	False	AT2G16990	Major facilitator superfamily protein
Glyma07g14670			DEG-C5	-4.67684	0.0118269	-2.45066	0.134296	0	0.121004	0	1	0	1	-1.09311	0.265811	-1.09311	0.265811	-1.09311	0.265811	-1.09311	0.265811	other	True	False	False	AT2G45040	Matrixin family protein
Glyma02g36720			DEG-C5	-4.70738	0.000543646	-5.60782	0.00348002	-0.263034	0.121004	0	1	0	1	-3.33628	0.192355	-3.33628	0.184323	-3.33628	0.184323	-3.33628	0.184323	other	True	False	False	AT5G17420	Cellulose synthase family protein
Glyma17g13530			DEG-C5	-4.75665	0.00119661	-3.08996	0.0238397	-1.83756	0.093145	-0.569174	0.0928328	-1.98515	3.83142e-05	-0.640458	0.537055	1.84762	0.16005	6.54186	0.00825255	4.26502	0.00030532	other	True	True	False	AT5G50260	Cysteine proteinases superfamily protein
Glyma0022s00480			DEG-C5	-4.76403	0.000188503	-3.99631	0.159002	-0.326703	0.575406	-1.06054	0.320063	0	0.373901	-1.01465	0.236387	0.870489	0.278849	-0.500074	0.556704	-1.72247	0.0674593	other	True	False	False	AT1G13635	DNA glycosylase superfamily protein
Glyma09g32180			DEG-C5	-4.84688	5.88189e-06	-2.28605	0.0745964	-1.66297	0.139726	0	1	0	0.373901	0.415037	0.653993	-2.51096	0.122376	-2.51096	0.122376	-2.51096	0.141997	other	True	False	False	AT3G24503	aldehyde dehydrogenase 2C4
Glyma04g36470			DEG-C5	-4.8517	0.00109655	-3.1285	0.00790996	0.684063	0.204891	-0.252779	0.596128	-1.14577	0.137982	-0.175699	0.823119	3.50338	0.0050099	5.06908	0.0196699	0.972624	0.303875	other	True	True	False	AT5G50260	Cysteine proteinases superfamily protein
Glyma05g00710			DEG-C5	-5.09192	0.00148971	-2.91329	0.0175563	0	0.116117	0	0.373901	-0.874469	0.348641	-0.341037	0.373901	-0.341037	0.373901	-0.341037	0.373901	-0.341037	0.464074	other	True	False	False	AT5G39380	Plant calmodulin-binding protein-related
Glyma17g11140			DEG-C5	-5.13595	0.00295796	-2.90689	0.236163	-0.707819	0.373901	0	1	0	1	-0.302563	0.795255	-0.302563	0.373901	-0.302563	0.373901	-0.302563	0.373901	other	True	False	False	AT2G03350	Protein of unknown function, DUF538
Glyma12g35711			DEG-C5	-5.33046	0.0059522	-5.34453	0.00147204	-1.79355	0.318289	0	0.373901	0	1	-0.634716	0.72869	-0.975752	0.373901	-0.975752	0.373901	-0.975752	0.373901	other	True	False	False	AT3G15050	IQ-domain 10
Glyma18g13574		TF-C6	DEG-C6	-1.23794	0.0484019	-4.70782	0.000844245	-2.83441	0.0119448	0.896495	0.446741	-0.102856	0.928778	-3.27302	0.101956	-1.80487	0.172494	-1.26105	0.267323	1.53262	0.310166	TF	True	False	False	AT2G43000	NAC domain containing protein 42
Glyma10g27860		TF-C6	DEG-C6	-1.88627	0.1009	-2.98706	0.0228459	-3.72973	0.000489845	-1.29418	0.0457239	-0.199309	0.828905	-1.46877	0.0752911	-2.36923	0.0416617	-1.88381	0.0659554	-0.199309	0.792393	TF	True	False	False	AT4G04450	WRKY family transcription factor
Glyma10g37030			DEG-C6	1.25481	0.369254	-3.56071	0.00800135	-3.08179	0.0317046	0	0.373901	0	0.373901	-1.80735	0.0274889	-1.80735	0.116239	-1.80735	0.0274889	-1.80735	0.0274889	other	True	False	False	AT3G43660	Vacuolar iron transporter (VIT) family protein
Glyma03g27295			DEG-C6	0.104337	0.949597	-2.02919	0.0701112	-3.47063	0.00161173	-0.707819	0.373901	0.618437	0.729586	1.88662	0.333085	-0.296982	0.856191	-0.519374	0.373901	1.34192	0.369335	other	True	False	False
Glyma15g12480			DEG-C6	0.0318489	0.967273	-3.1403	0.00868211	-2.31228	0.045843	0	0.373901	0	1	-2.48165	0.0973936	-3.93231	0.0608632	-3.93231	0.0608632	-3.93231	0.0608632	other	True	False	False	AT4G16400
Glyma03g01490			DEG-C6	0	0.711394	-3.3151	9.08323e-05	-2.99896	7.11705e-05	-1.64342	0.010269	-0.789526	0.0410291	2.08179	0.0723584	2.52774	0.0344157	3.14839	0.00800387	2.88101	0.0264772	other	True	True	False	AT5G23850	Arabidopsis thaliana protein of unknown function (DUF821)
Glyma13g29090			DEG-C6	0	0.373901	-2.38671	0.0776486	-4.59936	0.00393265	-0.707819	0.210564	0	1	2.16993	0.0608585	0.847997	0.373901	0	1	0	1	other	True	False	False	AT1G30190
Glyma16g09044			DEG-C6	-0.0131754	0.99467	-5.06178	0.000548169	-4.90529	0.123846	-0.60224	0.698776	-1.6252	0.11758	-1.86129	0.373901	-1.86129	0.373901	1.19182	0.617114	0.598138	0.775944	other	True	False	False	AT4G10530	Subtilase family protein
Glyma19g35720			DEG-C6	-0.0402025	0.909829	-3.45943	8.9268e-06	-2.68557	0.123099	-0.180572	0.326435	0	1	-6.30439	8.44796e-06	-6.30439	8.05145e-06	-6.30439	8.05145e-06	-6.30439	8.05145e-06	other	True	True	False	AT2G37460	nodulin MtN21 /EamA-like transporter family protein
Glyma18g00926			DEG-C6	-0.368461	0.0456738	-2.64557	0.0184657	-4.06178	0.000143277	0	0.373901	0	1	-7.65955	0.000216696	-9.41088	0.00021338	-9.41088	0.000212819	-9.41088	0.000212819	other	True	True	False	AT1G27950	glycosylphosphatidylinositol-anchored lipid protein transfer 1
Glyma09g28960			DEG-C6	-0.469485	0.51698	-2.11751	0.0583394	-3.92283	0.00071163	-1.848	0.250158	0	1	-1.45582	0.282357	-3.31711	0.122459	-3.31711	0.122459	-3.31711	0.122459	other	True	False	False
Glyma02g00560			DEG-C6	-0.563314	0.287518	-3.6477	0.00759128	-2.19114	7.30677e-07	0	0.121004	0	1	-4.96963	0.0111015	-4.96963	0.0111015	-4.96963	0.0111015	-4.96963	0.0111015	other	True	True	False
Glyma09g07060			DEG-C6	-0.900464	0.0526847	-3.27015	0.00253742	-2.569	0.086262	0	1	0	1	2.37851	0.0208739	1.82103	0.351063	0	1	0	1	other	True	False	False	AT1G56140	Leucine-rich repeat transmembrane protein kinase
Glyma02g37870			DEG-C6	-1.09917	0.0384215	-3.0101	0.0121862	-2.6477	0.108354	0	0.373901	0	1	-0.546634	0.417119	-3.11548	0.0414186	-3.11548	0.0414186	-3.11548	0.0408807	other	True	False	False	AT4G24510	HXXXD-type acyl-transferase family protein
Glyma08g21340			DEG-C6	-1.14598	0.0085967	-4.07895	0.0073942	-3.19114	0.0870117	0	0.373901	0	0.373901	-9.72503	4.35928e-07	-9.72503	4.35573e-07	-9.72503	4.35573e-07	-9.72503	4.38197e-07	other	True	True	False	AT3G16370	GDSL-like Lipase/Acylhydrolase superfamily protein
Glyma18g42580			DEG-C6	-1.17122	0.0919035	-3.35096	1.53264e-05	-2.8679	0.0311091	-0.874469	0.373901	0	0.373901	-2.59276	0.00108098	-4.62838	0.000544377	-4.62838	0.000519345	-4.62838	0.000550188	other	True	True	False	AT2G38110	glycerol-3-phosphate acyltransferase 6
Glyma04g02111			DEG-C6	-1.26647	0.122678	-3.32852	0.0343176	-4.16725	0.0138408	-1.39689	0.338763	0	0.373901	-1.41779	0.103602	-3.54432	0.0312382	-3.54432	0.0397145	-3.54432	0.0312382	other	True	False	False	AT1G47670	Transmembrane amino acid transporter family protein
Glyma13g30450			DEG-C6	-1.26821	0.0239529	-3.59296	0.00252306	-2.23447	0.191354	-0.341037	0.373901	0	0.373901	-6.30012	0.00983469	-5.53459	0.0102168	-6.30012	0.00972937	-6.30012	0.00972937	other	True	True	False	AT5G45910	GDSL-like Lipase/Acylhydrolase superfamily protein
Glyma10g39110			DEG-C6	-1.39151	0.388085	-5.5946	0.0873639	-4.63421	0.00992748	0	1	0	1	-4.66689	0.0178721	-6.20294	0.0162997	-6.20294	0.0162997	-6.20294	0.0162997	other	True	False	False	AT5G60490	FASCICLIN-like arabinogalactan-protein 12
Glyma10g06980			DEG-C6	-1.53944	0.0179973	-2.0842	0.0422459	-5.71882	0.000578691	0.476932	0.826603	-0.120209	0.91168	-3.14975	0.0363491	-4.9433	0.0205467	-0.861502	0.514484	-0.442919	0.647435	other	True	False	False	AT3G63490	Ribosomal protein L1p/L10e family
Glyma03g24880			DEG-C6	-1.69502	0.064521	-3.624	0.000284736	-3.02975	0.11957	0	1	0	1	-3.41218	0.00046771	-4.80907	8.44064e-07	-4.80907	8.44064e-07	-4.80907	8.44064e-07	other	True	True	False	AT5G46940	Plant invertase/pectin methylesterase inhibitor superfamily protein
Glyma16g22820			DEG-C6	-1.72247	0.389662	-2.7829	0.0149678	-3.06465	0.000403961	-0.900464	0.280492	0	0.373901	0.765535	0.616464	0	0.373901	0	0.373901	0	0.72869	other	True	False	False	AT5G10530	Concanavalin A-like lectin protein kinase family protein
Glyma02g42730			DEG-C6	-1.75409	0.0957438	-3.60753	0.00779372	-3	0.0359521	-0.378512	0.266639	0	1	-0.856636	0.3999	-1.1592	0.273796	-1.1592	0.188884	-1.1592	0.188884	other	True	False	False	AT5G05340	Peroxidase superfamily protein
Glyma03g27800			DEG-C6	-1.9209	0.000169248	-3.10346	0.0136655	-6.18388	0.0753485	-0.397335	0.944042	0	0.373901	-3.72917	0.00155416	-6.07966	0.00104188	-5.629	0.00112702	-6.07966	0.00102687	other	True	True	False	AT1G68570	Major facilitator superfamily protein
Glyma05g14800			DEG-C6	-1.96132	0.0181341	-3.31773	0.00341879	-3.90368	0.00602704	0	0.373901	0	1	-2.41782	0.040358	-6.61422	0.0190872	-6.61422	0.0187778	-6.61422	0.0187778	other	True	False	False	AT3G27200	Cupredoxin superfamily protein
Glyma01g37993		TF-C7	DEG-C7	0.366611	0.391013	-1.05078	0.0379485	-4.2555	0.000654	-2.67054	0.0226292	0	1	-1.04861	0.0878552	-4.46815	0.00737439	-4.46815	0.00737439	-4.46815	0.00737439	TF	True	True	False	AT2G18350	homeobox protein 24
Glyma08g15050		TF-C7	DEG-C7	-1.52532	0.00117568	-0.00576058	0.994074	-3.30174	0.00178634	-2.34321	0.00256846	-1.11033	0.190935	0.160309	0.816267	-2.51763	0.00168568	-0.500843	0.224055	0.341842	0.683	TF	True	False	False	AT5G64810	WRKY DNA-binding protein 51
Glyma05g37490			DEG-C7	1.57441	0.0032343	-0.86197	0.181506	-3.67054	0.00132356	-2.06485	0.199603	0	1	-5.54566	0.000674277	-9.7368	0.000610163	-8.20074	0.000616243	-9.7368	0.000609792	other	True	True	False	AT4G23500	Pectin lyase-like superfamily protein
Glyma03g02013			DEG-C7	1.3478	0.0442205	-1.73051	0.000443043	-2.09734	0.037418	-3.68966	0.000443493	0	1	-3.08168	0.00814998	-4.46806	0.00624665	-7.13592	0.00535546	-7.18322	0.00525549	other	True	True	False	AT1G12600	UDP-N-acetylglucosamine (UAA) transporter family
Glyma17g31353			DEG-C7	0.73645	0.290004	0.46991	0.216878	-2.99357	0.00176829	-3.77409	0.00659228	1.3963	0.216018	1.16355	0.0622068	-2.05195	0.086518	-4.31114	0.0387625	-1.19331	0.145138	other	True	False	False	AT3G45850	P-loop containing nucleoside triphosphate hydrolases superfamily protein
Glyma13g31870			DEG-C7	0.528303	0.143745	0.995497	0.214671	-4.67431	0.00195217	-3.926	0.0924586	-1.34104	0.373901	-1.47615	0.0176956	-7.69789	0.000997437	-7.69789	0.000997437	-7.69789	0.000997437	other	True	True	False
Glyma10g09930			DEG-C7	0.364964	0.702711	-0.821203	0.454111	-2.61218	0.0599208	-5.64962	0.00609336	-0.148702	0.900833	-1.33619	0.257917	-2.2385	0.101028	-6.04585	0.049567	-1.91657	0.120813	other	True	False	False	AT2G27600	AAA-type ATPase family protein
Glyma19g27180			DEG-C7	0.334419	0.870065	-0.608083	0.416557	-2.26841	0.00141756	-3.71929	0.00284143	-1.20675	0.360923	1.6587	0.0416437	1.54183	0.237315	0.0123837	0.990258	1.05939	0.52899	other	True	False	False	AT5G41120	Esterase/lipase/thioesterase family protein
Glyma02g02400			DEG-C7	0.232621	0.391219	-1.08831	0.0350191	-3.01625	0.00839798	-2.01765	0.0172499	-0.189377	0.813262	-1.72297	0.00419974	-4.24483	0.000577325	-5.02306	0.000531335	-5.82761	0.000505679	other	True	True	False	AT2G02760	ubiquiting-conjugating enzyme 2
Glyma02g30758			DEG-C7	0.220014	0.812811	0.0924274	0.928059	-4.06465	0.00422481	-2.20163	0.168242	1.75132	0.373901	-0.326015	0.853748	-4.55868	0.0804997	-4.55868	0.0804997	-2.80735	0.126904	other	True	False	False	AT3G04810	NIMA-related kinase 2
Glyma17g36721			DEG-C7	0.0950472	0.756303	0.574236	0.27445	-3.36923	0.0131053	-2.10597	0.0868008	0.545161	0.5215	-0.153079	0.636373	-3.31228	0.00146735	-1.86162	0.00913964	-0.0592972	0.840304	other	True	True	False	AT1G19340	Methyltransferase MT-A70 family protein
Glyma13g22840			DEG-C7	0.052984	0.846975	-1.79109	0.0842249	-4.09767	0.00898615	-2.19114	0.235017	0.263034	0.373901	-2.76768	0.00155716	-5.53541	0.000357624	-6.4865	0.000305968	-6.22347	0.000326082	other	True	True	False
Glyma18g05820			DEG-C7	0	1	1.3599	0.150223	-3.29278	0.0734845	-3.93831	0.0135089	-1.49254	0.0149509	1.3599	0.150223	0	1	1.86129	0.186358	5.09592	0.0320743	other	True	False	False	AT1G78370	glutathione S-transferase TAU 20
Glyma17g07455			DEG-C7	0	1	-1.54253	0.116813	-3.34104	0.103052	-3.38565	0.00781671	-0.137504	0.373901	0.616671	0.136852	0	0.373901	0.0473057	0.373901	0	1	other	True	False	False
Glyma20g30720			DEG-C7	-0.0835764	0.78858	-1.46751	0.0331588	-3.6772	0.00673181	-3.65153	0.158057	1.05063	0.630992	-3.79908	0.000273727	-7.87013	0.000186983	-10.9856	0.000184147	-9.03451	0.000185609	other	True	True	False
Glyma16g24950			DEG-C7	-0.124696	0.966864	0.764551	0.425386	-2.68732	0.305275	-3.53698	0.000417596	-0.234465	0.933252	1.61143	0.0827261	-1.08246	0.480685	-0.428458	0.651102	-0.0824622	0.989322	other	True	False	False	AT2G18210
Glyma08g00650			DEG-C7	-0.133664	0.507324	-1.51778	0.0196139	-2.75709	0.0247216	-3.39232	1.78481e-05	-1.79586	0.137947	-2.733	0.00126137	-5.21074	0.000450273	-7.22271	0.000389732	-6.95968	0.000394196	other	True	True	False	AT5G63710	Leucine-rich repeat protein kinase family protein
Glyma04g03351			DEG-C7	-0.166461	0.87684	-0.988318	0.623532	-2.0217	0.258122	-3.37377	0.00126104	-1.848	0.0668507	-1.16474	0.469292	-2.07455	0.250737	-2.76139	0.18792	-1.98966	0.26281	other	True	False	False	AT1G47271	Cystathionine beta-synthase (CBS) family protein
Glyma02g34070			DEG-C7	-0.482358	0.207244	-1.55571	0.000531494	-3.11539	0.00470189	-2.61519	0.109139	-0.789355	0.18296	0.925913	0.0512946	-1.43387	0.0415435	-2.50939	0.0197544	-2.72164	0.0162568	other	True	False	False	AT5G06530	ABC-2 type transporter family protein
Glyma06g41334			DEG-C7	-0.500346	0.310705	-0.111106	0.760476	-3.30117	0.00879005	-3.70044	0.0566274	-1.078	0.536184	-1.55286	0.00677079	-5.63628	0.000776584	-6.12171	0.000701705	-4.53674	0.00104134	other	True	True	False	AT3G25510	disease resistance protein (TIR-NBS-LRR class), putative
Glyma02g02070			DEG-C7	-0.500596	0.0275267	-0.929781	0.0151532	-3.12301	0.00108648	-2.28456	0.0607374	-0.895877	0.134628	-3.3822	0.000440848	-5.62255	0.000299098	-5.57427	0.000299286	-5.80124	0.000293895	other	True	True	False	AT4G02380	senescence-associated gene 21
Glyma05g33080			DEG-C7	-0.519718	0.0223562	0.246106	0.6215	-3.03653	0.00297981	-2.044	0.000554845	-1.16029	0.162516	-2.42303	0.00116286	-5.8253	0.000293516	-3.32498	0.00050776	-3.38732	0.000512948	other	True	True	False	AT4G24290	MAC/Perforin domain-containing protein
Glyma10g18400			DEG-C7	-0.694737	0.187539	0.0588937	0.921505	-2.37851	0.0181437	-3.08179	0.00390923	0.257798	0.883461	0.0588937	0.893899	-1.43991	0.146566	-3.37851	0.0345042	-2.50404	0.0771977	other	True	False	False	AT5G04440	Protein of unknown function (DUF1997)
Glyma16g17060			DEG-C7	-0.709125	0.355853	-0.62069	0.169698	-2.57851	0.0217923	-3.22239	0.00354533	-1.50119	0.34775	0.625422	0.331309	0.612598	0.443389	-1.5654	0.120204	-2.17239	0.0981655	other	True	False	False	AT4G32520	serine hydroxymethyltransferase 3
Glyma13g01610			DEG-C7	-0.928252	0.0282528	-1.73654	0.131167	-3.9297	0.00238759	-4.11911	0.00060487	-0.330149	0.841552	-3.02529	0.00318016	-3.59229	0.00232749	-7.50076	0.00168133	-8.30221	0.00167192	other	True	True	False	AT4G30460	glycine-rich protein
Glyma09g21060			DEG-C7	-1.09638	0.216168	-0.0956545	0.576176	-2.03012	0.0266607	-3.18057	0.00724604	0.767827	0.669431	2.12973	0.00094898	-1.21454	0.047709	-4.1964	0.000439367	-3.12601	0.000810094	other	True	True	False	AT2G01340
Glyma15g15600			DEG-C7	-1.10154	0.50639	-0.691189	0.338777	-2.75575	0.209639	-4.00514	0.0137356	-0.95109	0.373901	3.86212	0.111889	1.36923	0.35667	-1.45568	0.462305	-1.67807	0.257551	other	True	False	False
Glyma08g42800			DEG-C7	-1.11818	0.369177	0.226448	0.671219	-2.04878	0.0462674	-3.07973	0.00133579	-1.03814	0.263199	4.53423	0.0264255	2.20469	0.0125834	1.95986	0.108017	4.43442	0.133781	other	True	False	False	AT3G20340
Glyma10g41520			DEG-C7	-1.16307	0.0341808	0.31639	0.547378	-3.47187	0.000808661	-2.77961	0.123308	0	0.373901	-1.01326	0.162053	-3.38027	0.0323781	-4.45066	0.0244938	-4.45066	0.0267412	other	True	False	False
Glyma12g05080			DEG-C7	-1.31892	0.00470331	-1.10974	0.0893179	-3.25083	0.0105734	-2.69636	0.0313706	-0.808904	0.375603	0.0287898	0.925474	-2.71032	0.00202718	-1.73197	0.0241898	-1.20963	0.087413	other	True	False	False	AT5G66580
Glyma04g06670			DEG-C7	-1.32799	0.0581433	-1.08073	0.0548535	-3.25503	0.00633343	-3.14136	0.0141936	-0.893085	0.251365	1.13405	0.146123	-1.56986	0.211053	-2.48239	0.156521	-1.06206	0.352771	other	True	False	False	AT5G25170	PPPDE putative thiol peptidase family protein
Glyma12g09580			DEG-C7	-1.41902	0.196955	-1.25239	0.328281	-4.30986	0.142109	-3.36457	0.0081929	1.34104	0.373901	-0.827421	0.493767	-2.59296	0.163401	-2.59296	0.163401	-1.25192	0.455936	other	True	False	False
Glyma15g04050			DEG-C7	-1.6383	0.0184725	-1.56236	0.185366	-3.00322	0.00121503	-2.25298	0.074145	0	1	0.124851	0.918105	-1.66025	0.234894	-2.56071	0.128498	-2.56071	0.128498	other	True	False	False	AT2G29180
Glyma08g09650			DEG-C7	-1.83735	0.0480232	-1.60145	0.0196711	-3.01114	6.35702e-05	-3.03562	0.132609	-0.871267	0.47414	2.57787	0.000147023	0.923764	0.178618	-1.18057	0.0161055	0.270089	0.551647	other	True	False	False	AT5G17330	glutamate decarboxylase
Glyma0060s00370			DEG-C8	1.81038	0.00559708	0.9801	0.0265765	-0.481271	0.251654	-3.77961	0.00318994	-2.53051	0.0381017	0.0794345	0.717129	-0.678677	0.0680444	-4.99095	1.30017e-05	-4.14296	9.96282e-05	other	True	True	False	AT2G20825	Developmental regulator, ULTRAPETALA
Glyma06g39000			DEG-C8	1.80675	0.00558342	1.13337	0.00323487	-0.537397	0.180975	-4.09311	0.00289997	-2.55552	0.0370169	0.232091	0.127858	-0.680507	0.0671854	-5.305	1.17147e-05	-4.16749	0.000100162	other	True	True	False	AT2G20825	Developmental regulator, ULTRAPETALA
Glyma06g38970			DEG-C8	1.80662	0.00559845	1.13023	0.00315131	-0.482717	0.249864	-3.81421	0.003042	-2.53605	0.0369146	0.232912	0.125653	-0.680439	0.0669766	-5.02385	1.30044e-05	-4.14938	9.93646e-05	other	True	True	False	AT2G20825	Developmental regulator, ULTRAPETALA
Glyma06g39180			DEG-C8	1.8043	0.00553772	1.13216	0.00321786	-0.536631	0.181377	-4.57289	0.00276028	-2.54033	0.0368795	0.23333	0.125346	-0.678771	0.067776	-5.78311	1.16244e-05	-4.15084	0.000115977	other	True	True	False	AT2G20825	Developmental regulator, ULTRAPETALA
Glyma12g32690			DEG-C8	1.26965	0.220589	-1.04945	0.00182425	-1.69059	0.0840935	-3.848	0.0127539	-2.82045	0.436096	-0.453764	0.540701	-1.30079	0.253059	-7.08215	0.066933	-5.43445	0.0710264	other	True	False	False	AT4G10270	Wound-responsive family protein
Glyma08g07340			DEG-C8	1.14975	0.437889	-0.341037	0.962139	0	1	-2.27812	0.00341759	-3.34577	0.0117258	-0.657894	0.73055	-1.24286	0.116269	0.59172	0.515286	-1.24286	0.116269	other	True	False	False	AT1G07400	HSP20-like chaperones superfamily protein
Glyma15g42561			DEG-C8	1.14136	0.541624	-1.39168	0.194241	-0.821883	0.0864179	-4.32617	0.0109302	-2.1078	0.0771076	0.784644	0.628837	1.19912	0.166541	-3.46328	0.249945	-1.69277	0.403744	other	True	False	False	AT4G02280	sucrose synthase 3
Glyma19g31630			DEG-C8	0.731727	0.0963267	0.653114	0.0473036	-0.662615	0.224813	-3.72893	0.00198332	-2.40009	0.0582888	-0.758111	0.00162615	-1.21573	0.000952648	-4.22239	7.81636e-06	-3.37737	5.31348e-05	other	True	True	False	AT5G04000
Glyma17g23203			DEG-C8	0.344111	0.30881	-0.192198	0.686944	-0.0449124	0.93535	-3.40599	0.00481584	-2.59223	0.0372765	0.599787	0.0828845	-0.488682	0.29038	-5.14975	0.000782196	-5.01224	0.000876724	other	True	True	False	AT5G56030	heat shock protein 81-2
Glyma15g06280			DEG-C8	0.164178	0.77265	-1.65464	0.0537604	-0.63709	0.260728	-2.58382	0.0227677	-3.90368	0.00358104	-2.21675	0.00286681	-0.971193	0.0167729	-0.910684	0.131702	-5.30986	0.000757349	other	True	True	False	AT4G33580	beta carbonic anhydrase 5
Glyma19g04190			DEG-C8	0.130256	0.757031	0.120294	0.896455	-0.739409	0.600352	-2.14868	0.00257089	-3.12102	0.00126186	-0.475085	0.635251	-0.236298	0.844282	-0.871014	0.312566	-2.21205	0.12417	other	True	False	False	AT5G15640	Mitochondrial substrate carrier family protein
Glyma15g15140			DEG-C8	0.111332	0.538223	-0.360658	0.0667751	-0.897579	0.0108139	-3.06001	0.0032781	-2.78798	0.0234429	-0.859649	0.00889082	-0.890228	0.0147841	-3.90521	0.000601014	-5.69008	0.000373703	other	True	True	False
Glyma13g03410			DEG-C8	0.0609228	0.885987	-0.376272	0.102252	-1.71935	0.0146822	-3.14839	0.00950004	-2.1592	0.125937	0.74198	0.0844364	-0.572458	0.369532	-5.93703	0.0157841	-5.93703	0.0157841	other	True	False	False	AT5G08680	ATP synthase alpha/beta family protein
Glyma04g05720			DEG-C8	-0.273834	0.689445	0	1	-0.137504	0.373901	-4.07223	0.00939981	-3.44462	0.000409784	-4.02385	0.0617565	-4.02385	0.0617565	-3.12338	0.0884959	-2.455	0.0984517	other	True	False	False	AT5G12020	17.6 kDa class II heat shock protein
Glyma13g19840			DEG-C8	-0.412161	0.0134847	0.342899	0.267646	-0.195633	0.657313	-3.95166	0.0130521	-5.08888	0.15488	0.305046	0.156404	-0.169997	0.632044	-3.51211	0.000518649	-6.38658	0.000213473	other	True	True	False	AT5G02790	Glutathione S-transferase family protein
Glyma04g07160			DEG-C8	-0.413995	0.580073	-0.8468	0.417607	-1.05377	0.579035	-3.32193	0.000810879	-2.77259	0.16005	-1.36854	0.203238	-2.13085	0.179644	-2.16784	0.147191	-3.52774	0.0800883	other	True	False	False	AT2G26660	SPX domain gene 2
Glyma02g35323			DEG-C8	-0.448873	0.599718	-1.02768	0.0341948	-1.70999	0.0287453	-3.51785	0.00330364	-2.44184	0.373901	-0.488001	0.521434	-1.64402	0.203481	-4.5025	0.0822932	-6.22497	0.0731547	other	True	False	False	ATCG00270	photosystem II reaction center protein D
Glyma15g10210			DEG-C8	-0.492688	0.0835149	-0.282394	0.282071	-0.295786	0.631236	-3.34104	5.47066e-05	-3.03562	0.0180106	0.932132	0.028949	-0.0840346	0.867856	-6.60288	0.00082535	-6.60288	0.00082535	other	True	True	False	AT3G52580	Ribosomal protein S11 family protein
Glyma01g39240			DEG-C8	-0.504969	0.312615	0.162481	0.755892	-1.24034	0.0202219	-4.54565	0.00033075	-2.0686	0.0413353	0.153663	0.723278	-1.55691	0.0157251	-5.57426	0.00257998	-4.26167	0.00293587	other	True	True	False	AT2G15680	Calcium-binding EF-hand family protein
Glyma05g26000			DEG-C8	-0.551125	0.100928	-0.020909	0.900701	-0.988389	0.0331801	-4.17719	0.0294081	-3.12653	0.00314727	-0.868906	0.0172274	-1.32597	0.012799	-5.24447	0.000719151	-5.38198	0.000690638	other	True	True	False	AT2G34460	NAD(P)-binding Rossmann-fold superfamily protein
Glyma08g45720			DEG-C8	-0.614158	0.186505	-1.46344	0.0110731	-0.969921	0.0108188	-2.34023	0.127947	-3.08179	0.000289925	-0.582507	0.0275392	-0.172077	0.448982	-3.05767	3.52896e-07	-5.29033	2.05541e-07	other	True	True	False	AT5G48440	FAD-dependent oxidoreductase family protein
Glyma13g04580			DEG-C8	-0.700182	0.128933	-0.305352	0.200159	0.244783	0.752393	-3.69197	6.2263e-05	-2.73338	0.00364176	0.889863	0.0297828	1.24552	0.0478511	-3.0414	0.000589265	-3.1526	0.000498821	other	True	True	False
Glyma09g15450			DEG-C8	-1.29789	0.0688288	-1.57806	0.00646326	-1.75106	0.0027378	-3.35571	0.000402567	-2.0676	0.00454645	-0.696421	0.0946696	-1.5027	0.0206379	-3.91253	0.00560165	-4.26918	0.00523952	other	True	True	False	AT1G70850	MLP-like protein 34
Glyma09g30970			DEG-C8	-1.34104	0.373901	-1.44514	0.188433	0	1	-3.82782	0.0109867	-3.20163	0.116505	1.46815	0.373901	0	1	0	1	0	1	other	True	False	False	ATCG00360	Tetratricopeptide repeat (TPR)-like superfamily protein
Glyma19g02270			DEG-C8	-1.69661	0.0345032	1.19861	0.12766	-1.38747	0.0466872	-4.23888	0.00264371	-2.75787	0.00619423	1.71567	0.0797545	1.29177	0.0927048	1.16993	0.132813	1.00621	0.417958	other	True	False	False	AT5G62670	H(+)-ATPase 11
Glyma20g32290			DEG-C8	-1.80735	0.144384	-0.137504	0.373901	-1.3375	0.126233	-4.01312	0.000140982	-3.15394	0.00505681	0	1	2.10434	0.23041	2.8679	0.0788851	3.98185	0.128465	other	True	False	False
Glyma17g22580			DEG-C8	-1.91711	0.0278492	0	1	0	1	-3.87774	3.19334e-07	-4.61667	0.123817	-3.32193	0.12674	-3.32193	0.12674	-3.32193	0.12674	-3.32193	0.12674	other	True	False	False	AT1G76650	calmodulin-like 38
Glyma03g26640				9.7854	0.000219787	8.68241	0.0447078	4.29033	0.0035028	0	0.373901	0	1	-1.10299	0.0404971	-5.49507	0.000239049	-9.7854	0.000219607	-9.7854	0.000219132	other	True	True	True	AT1G76520	Auxin efflux carrier family protein
Glyma06g02690				9.72425	0.000239019	4.6677	0.0088233	4.27367	0.000704505	2	0.237541	0	1	-6.26166	0.000250789	-6.57769	0.000247836	-8.48458	0.000240683	-11.1924	0.000238165	other	True	True	False	AT1G75750	GAST1 protein homolog 1
Glyma17g04030				9.69238	0.000398953	0	1	0	1	0	0.373901	0	1	-9.69238	0.000397913	-9.69238	0.000397913	-9.69238	0.000397913	-9.69238	0.000397913	other	True	True	False	AT4G16270	Peroxidase superfamily protein
Glyma12g17390				9.30447	0.00336393	0	0.289477	0	1	0	1	0	1	-9.30447	0.00336458	-9.30447	0.00335932	-9.30447	0.00335932	-9.30447	0.00335932	other	True	True	False	AT5G23960	terpene synthase 21
Glyma03g38150				8.94447	0.000123785	0.925999	0.373901	0	1	0	1	0	1	-8.01847	0.000125895	-8.94447	0.000123785	-8.94447	0.000123785	-8.94447	0.000123785	other	True	True	False	AT2G47140	NAD(P)-binding Rossmann-fold superfamily protein
Glyma11g18300				8.87613	0.00574301	10.077	0.00016781	5.0955	0.0990329	1.18057	0.397258	0	1	-1.34346	0.0319065	-4.92806	0.0064943	-10.2399	0.00571847	-11.4205	0.00570383	other	True	True	False	AT2G27240	Aluminium activated malate transporter family protein
Glyma04g02660				8.60708	2.5947e-06	3.80228	0.132198	2.42403	0.121866	0.126153	0.780496	-0.113657	0.886041	-2.78096	0.000344258	-6.18306	3.04693e-06	-4.20791	5.0605e-06	-4.99827	4.76024e-06	other	True	True	False	AT1G75750	GAST1 protein homolog 1
Glyma19g39540				8.56394	0.00164135	0.647698	0.197129	0	1	0	1	0	1	-8.17927	0.00163671	-8.82697	0.00162887	-8.82697	0.00162887	-8.82697	0.00162887	other	True	True	False	AT1G03010	Phototropic-responsive NPH3 family protein
Glyma20g39150				8.48676	0.00093683	6.58796	0.00742653	3.99699	0.0170333	0	0.373901	0	1	-2.7645	0.00190854	-5.94043	0.000987572	-9.93742	0.000930284	-9.93742	0.00092893	other	True	True	False	AT5G19640	Major facilitator superfamily protein
Glyma19g12650				8.42094	0.000114179	6.40202	0.0252693	2.51096	0.307266	0.616671	0.373901	0	1	-2.01893	0.00144428	-5.90998	0.000128717	-7.80427	0.00011545	-8.42094	0.000113235	other	True	True	False	AT3G27650	LOB domain-containing protein 25
Glyma02g03593				8.34055	0.0194032	5.8065	0.0556632	4.39035	0.0017386	3.11306	0.053683	1.926	0.265476	-2.87509	0.0322347	-4.06884	0.0233922	-4.95186	0.0213694	-6.75559	0.0198162	other	True	False	False	AT1G70230	TRICHOME BIREFRINGENCE-LIKE 27
Glyma16g07770				7.93522	0.00014058	7.92085	0.0256358	5.16591	0.00801072	4.77435	0.00680994	1.1592	0.373901	-0.751341	0.0923484	-3.50628	0.000221433	-3.89784	0.000191512	-7.51299	0.000141986	other	True	True	False	AT3G27650	LOB domain-containing protein 25
Glyma06g35050				7.82667	0.000103657	3.44379	0.0036251	3.69829	0.000582114	1.35426	0.0176415	-0.0869499	0.769366	0.412808	0.181228	-0.406341	0.0570165	-2.68132	0.000254947	-2.48473	0.000305206	TF	True	False	False	AT5G53980	homeobox protein 52
Glyma09g01190				7.67087	0.00318613	-1.07039	0.282534	0.263034	0.192895	0	1	0	1	-9.12153	0.00315432	-8.8585	0.00316066	-9.12153	0.00314939	-9.12153	0.00314939	other	True	True	False	AT1G62400	Protein kinase superfamily protein
Glyma16g08670				7.65009	7.45531e-06	0.180572	0.373901	0	1	0	1	0	1	-7.46952	7.73154e-06	-7.65009	7.39558e-06	-7.65009	7.39558e-06	-7.65009	7.39558e-06	other	True	True	False	AT5G41761
Glyma09g36850				7.64121	0.00433015	0	0.373901	0	1	0	1	0	1	-7.64121	0.00427964	-7.64121	0.00427437	-7.64121	0.00427437	-7.64121	0.00427437	other	True	True	False	AT1G71250	GDSL-like Lipase/Acylhydrolase superfamily protein
Glyma14g33490				7.61397	0.0122829	0	0.373901	0	1	0	1	0	1	-7.61397	0.0122829	-7.61397	0.0122829	-7.61397	0.0122829	-7.61397	0.0122829	other	True	True	False	AT1G77760	nitrate reductase 1
Glyma20g01391				7.45149	0.00587014	4.74057	0.0172676	3.39121	0.017036	5.63227	0.0562676	4.84298	0.0176373	-2.71092	0.0110582	-2.01297	0.0175027	-1.81922	0.0281873	-2.60851	0.0117123	other	True	False	False	AT1G17020	senescence-related gene 1
Glyma12g32410				7.44151	0.00098975	1.75132	0.000972151	1.98793	0.125355	0	1	0	1	-7.77198	0.000984587	-7.53537	0.000990108	-9.5233	0.000972476	-9.5233	0.000972476	other	True	True	True	AT4G27260	Auxin-responsive GH3 family protein
Glyma02g03606				7.37938	0.000784286	5.52461	0.0037431	8.14057	0.00105367	5.48966	0.00644927	5.14107	0.00861371	-1.85477	0.00349596	0.761196	0.0373446	1.46548	0.0288868	-0.590606	0.121039	other	True	False	False	AT1G70230	TRICHOME BIREFRINGENCE-LIKE 27
Glyma20g01381				7.35373	0.00115478	4.62059	0.0666562	5.31107	0.00201072	2.88594	0.0638238	3.99699	0.117295	-2.73315	0.0030835	-2.04267	0.00367363	-2.16523	0.00514265	-3.35674	0.00219946	other	True	True	False	AT4G25310	2-oxoglutarate (2OG) and Fe(II)-dependent oxygenase superfamily protein
Glyma05g26390	GmPG07a			7.2786	0.0150278	1.70782	0.141581	0	1	0	0.373901	0	1	-5.57079	0.0159089	-7.2786	0.014995	-7.2786	0.0151174	-7.2786	0.014995	other	False	True	False	AT1G48100	Pectin lyase-like superfamily protein
Glyma09g41275				7.24254	0.000326065	0.872496	0.0729941	0.703844	0.229205	0.09986	0.889032	-1.08125	0.159371	-3.22165	0.000494794	-1.89676	0.00268025	-1.83768	0.00467337	-2.39621	0.000826363	other	True	True	False	AT2G38500	2-oxoglutarate (2OG) and Fe(II)-dependent oxygenase superfamily protein
Glyma10g44320				7.1109	0.00113158	6.76654	0.000486247	7.26897	0.0165333	4.006	0.0181773	0	1	-0.548156	0.0804466	-2.31874	0.00346159	-5.58172	0.00119676	-9.58772	0.00110589	other	True	True	False	AT5G19640	Major facilitator superfamily protein
Glyma13g38000				7.05589	5.83327e-05	0	0.373901	1.55254	0.325001	0	1	0	0.373901	-9.11478	5.61201e-05	-7.56224	5.74261e-05	-9.11478	5.60201e-05	-9.11478	5.6105e-05	other	True	True	True	AT5G54510	Auxin-responsive GH3 family protein
Glyma02g46910				7.05143	0.00475808	7.21943	0.0086569	3.04401	0.202228	-0.135352	0.984359	1.09311	0.12346	0.093032	0.82456	-3.49103	0.00747298	-7.42448	0.00472814	-8.35521	0.00467562	other	True	True	False	AT3G13130
Glyma17g37090				7.00611	2.96231e-08	0	0.373901	-0.616671	0.243004	0	1	0	1	-7.2285	8.78566e-09	-7.2285	8.75484e-09	-7.2285	8.75484e-09	-7.2285	8.75484e-09	other	True	True	False	AT5G66460	Glycosyl hydrolase superfamily protein
Glyma20g23480				6.96463	0.00496149	0	0.373901	0	1	0	1	0	1	-6.96463	0.00501219	-6.96463	0.00496149	-6.96463	0.00496149	-6.96463	0.00496149	other	True	True	False	AT4G17970	aluminum-activated, malate transporter 12
Glyma18g49690				6.8802	0.00417488	0	1	0	1	0	1	0	1	-6.8802	0.00417488	-6.8802	0.00417488	-6.8802	0.00417488	-6.8802	0.00417488	TF	True	True	False	AT1G66370	myb domain protein 113
Glyma02g11680				6.85316	0.00268825	0	0.627193	0	0.373901	0	1	0	1	-6.90046	0.0026773	-6.90046	0.0026654	-6.90046	0.00265687	-6.90046	0.00265687	other	True	True	False	AT4G34131	UDP-glucosyl transferase 73B3
Glyma03g36893				6.83114	0.00212271	0.874469	0.336137	0	1	0	0.373901	0	1	-8.60437	0.00206576	-9.47884	0.00205265	-9.47884	0.00205265	-9.47884	0.00205265	other	True	True	False	AT1G03010	Phototropic-responsive NPH3 family protein
Glyma05g38351				6.8088	8.06457e-05	9.25798	0.000634598	3.81444	0.220235	0.587117	0.185444	-0.526664	0.547403	0.498532	0.0588206	-4.88792	0.000113019	-7.17233	7.99945e-05	-7.90214	7.92538e-05	other	True	True	False	AT5G23660	homolog of Medicago truncatula MTN3
Glyma02g12740				6.73697	4.01427e-06	0	0.373901	0	0.373901	0	0.373901	0	1	-6.73697	3.97086e-06	-6.73697	4.0896e-06	-6.73697	4.26502e-06	-6.73697	3.9649e-06	other	True	True	False	AT5G61250	glucuronidase 1
Glyma13g29550				6.68416	0.00196415	0	0.373901	0.0931094	0.373901	0	1	0	1	-6.68416	0.00198218	-6.59105	0.00202847	-6.68416	0.00196415	-6.68416	0.00196415	other	True	True	False	AT5G45690	Protein of unknown function (DUF1264)
Glyma04g03125				6.62936	0.00379006	0.239827	0.846102	0	0.373901	0	0.373901	0	1	-4.74183	0.00440086	-6.62936	0.00379006	-6.62936	0.00379006	-6.62936	0.00379006	other	True	True	False	AT1G75450	cytokinin oxidase 5
Glyma08g01300				6.59029	0.000493626	8.34295	0.000955865	2.29383	0.312682	-2.67138	0.00896747	-1.18177	0.105528	-0.569507	0.0567263	-5.65468	0.000532211	-9.83246	0.000475484	-9.05427	0.000476959	other	True	True	False	AT5G23660	homolog of Medicago truncatula MTN3
Glyma11g12650				6.56667	0.00171372	7.09619	0.0241335	4.34756	0.0874409	-0.115477	0.695454	1.34104	0.116117	-4.60966	0.00195264	-8.7284	0.00165918	-13.2189	0.00164519	-12.5559	0.00164543	other	True	True	False
Glyma14g01700				6.54741	0.00150579	7.12584	0.00315705	2.77928	0.0423938	4.36807	0.0467315	2.82828	0.244527	0.578435	0.137675	-1.69774	0.00975558	-1.7643	0.0114997	-2.16659	0.0141352	other	True	False	False
Glyma11g34100				6.50356	0.00012282	1.09311	0.549059	0	1	0	1	0	1	-5.41045	0.000156919	-6.50356	0.00012282	-6.50356	0.00012282	-6.50356	0.00012282	other	True	True	False	AT3G55515	ROTUNDIFOLIA like 7
Glyma16g32830				6.43574	0.00772378	0.519374	0.373901	0	1	0	1	0	1	-5.91637	0.0078539	-6.43574	0.00766952	-6.43574	0.00766952	-6.43574	0.00766952	other	True	True	False	AT5G62230	ERECTA-like 1
Glyma02g02450				6.35109	6.85941e-05	1.1592	0.116378	0	1	0	1	0	1	-5.19189	7.31295e-05	-6.35109	6.60186e-05	-6.35109	6.60186e-05	-6.35109	6.60186e-05	other	True	True	False	AT1G69830	alpha-amylase-like 3
Glyma04g03130				6.33352	0.00939737	0	1	0	1	0	1	0	1	-6.38082	0.00925051	-6.38082	0.00925051	-6.38082	0.00925051	-6.38082	0.00925051	other	True	True	False	AT1G75450	cytokinin oxidase 5
Glyma17g05360				6.32607	7.12867e-05	0	1	0	0.373901	0	1	0	1	-7.86212	6.78485e-05	-7.86212	6.80163e-05	-7.86212	6.78485e-05	-7.86212	6.78485e-05	other	True	True	False	AT1G08230	Transmembrane amino acid transporter family protein
Glyma13g19800				6.30804	0.000314261	0	1	-0.95109	0.373901	0	1	0	1	-6.30804	0.000314261	-6.30804	0.000314261	-6.30804	0.000314261	-6.30804	0.000314261	other	True	True	False
Glyma17g07230				6.27488	0.00414001	1.69862	0.401273	5.6893	0.0054357	3.27798	0.258454	0	1	-3.55242	0.00662619	-0.585584	0.180118	-2.9969	0.0100705	-6.27488	0.00414001	other	True	True	False
Glyma10g06414				6.23059	0.00118985	0.925999	0.373901	0	1	0	1	0	1	-7.74643	0.00112918	-8.67243	0.00111047	-8.67243	0.00111047	-8.67243	0.00111047	other	True	True	True	AT3G09870	SAUR-like auxin-responsive protein family
Glyma08g09300	GmPG07b			6.21723	0.00574834	0	1	0	1	0	1	0	1	-6.21723	0.00574834	-6.21723	0.00574834	-6.21723	0.00574834	-6.21723	0.00574834	other	True	True	False	AT1G48100	Pectin lyase-like superfamily protein
Glyma19g39980				6.17925	0.0041861	0	1	0	1	0	0.373901	0	1	-6.17925	0.0041861	-6.17925	0.0041861	-6.17925	0.00426401	-6.17925	0.0041861	other	True	True	False	AT1G55770	Plant invertase/pectin methylesterase inhibitor superfamily protein
Glyma05g35520				6.17725	0.035834	2.52774	0.065926	5.36098	0.00403126	-0.674681	0.41859	-0.126377	0.765605	-3.64952	0.0444104	-0.365611	0.547138	-2.34943	0.0734112	-2.9344	0.0525417	other	True	False	False	AT2G46225	ABI-1-like 1
Glyma01g39313				6.10809	0.00426968	0	1	1.14235	0.0667237	-0.83251	0.279097	-0.764815	0.513688	-6.78616	0.00405676	-3.47388	0.00557605	-3.31367	0.00710464	-3.81041	0.00550853	other	True	True	False	AT5G67030	zeaxanthin epoxidase (ZEP) (ABA1)
Glyma08g04210				6.09243	0.0191897	3.84465	0.0135876	3.27886	0.0360682	1.1375	0.187773	0	1	-4.34088	0.0215137	-3.7261	0.0237178	-6.46307	0.0188881	-8.18554	0.0183991	other	True	False	False	AT2G46225	ABI-1-like 1
Glyma14g05870				6.08628	0.000907602	0	1	0	1	0	1	0	1	-6.34932	0.000855311	-6.34932	0.000855311	-6.34932	0.000855311	-6.34932	0.000855311	other	True	True	False	AT2G40435
Glyma10g06570				6.08179	1.19497e-05	-1.04731	0.373901	0	1	0	1	0	1	-6.08179	1.19497e-05	-6.08179	1.19497e-05	-6.08179	1.19497e-05	-6.08179	1.19497e-05	other	True	True	True	AT2G37030	SAUR-like auxin-responsive protein family
Glyma11g12670				6.00561	0.00305385	1.22607	0.168371	-0.263034	0.495212	0.0473057	0.373901	0	1	-7.84563	0.00292769	-9.97217	0.00289329	-9.92486	0.00289875	-9.97217	0.00289114	other	True	True	False	AT1G49320	unknown seed protein like 1
Glyma16g03610				5.97269	2.65082e-07	0.577533	0.553474	0.661958	0.495811	0.157697	0.769328	1.31142	0.0111393	-0.0340932	0.964477	0.340795	0.655164	-0.0843553	0.850441	0.609261	0.0388134	other	True	False	False	AT4G32350	Regulator of Vps4 activity in the MVB pathway protein
Glyma09g41270				5.94863	0.0006506	-0.154521	0.182833	-1.41833	0.0186134	-1.16486	0.136436	-0.900464	0.255955	-4.53374	0.00072425	-5.17214	0.000681379	-6.36001	0.000641259	-7.9256	0.000620632	other	True	True	False	AT3G51630	with no lysine (K) kinase 5
Glyma16g12800				5.92192	0.0423086	1.37851	0.122182	3.56663	0.0302932	3.67387	0.0136662	2.26168	0.000438339	-5.92192	0.0420186	-3.59629	0.0516736	0.460901	0.449154	1.38864	0.0117811	other	True	False	False	AT3G07250	nuclear transport factor 2 (NTF2) family protein / RNA recognition motif (RRM)-containing protein
Glyma09g27950				5.90689	0.000975142	0.552541	0.373901	0	1	0	1	0	1	-5.35435	0.00101831	-5.90689	0.000968423	-5.90689	0.000968423	-5.90689	0.000968423	other	True	True	False	AT5G62230	ERECTA-like 1
Glyma04g36500				5.88727	0.00880047	-0.530927	0.481698	-1.18084	0.0162127	3.37388	0.0156837	0.951791	0.400742	-2.72726	0.0166398	-6.27745	0.00867585	-5.3276	0.00906235	-4.92187	0.00934536	TF	True	True	False	AT3G48360	BTB and TAZ domain protein 2
Glyma05g32360				5.81899	0.00120805	7.08179	0.0418357	5.77157	0.0127737	0.172677	0.787366	-1.76925	0.505651	-2.00523	0.00677657	-2.79608	0.00232018	-5.63636	0.00121653	-6.89588	0.00116797	other	True	True	False	AT4G14620	Protein of unknown function (DUF506)
Glyma13g22620				5.80707	0.000102051	3.24555	0.0986461	2.66496	0.23339	-0.570316	0.886987	0	1	-3.38489	0.000264602	-6.71755	9.67413e-05	-9.58604	9.25216e-05	-9.72355	9.21527e-05	TF	True	True	False	AT2G26580	plant-specific transcription factor YABBY family protein
Glyma13g39800				5.7761	0.00796097	0	1	0	1	0	1	0	1	-5.7761	0.00796097	-5.7761	0.00796097	-5.7761	0.00796097	-5.7761	0.00796097	other	True	True	True	AT2G28085	SAUR-like auxin-responsive protein family
Glyma19g05921				5.76642	0.000967037	0.552541	0.373901	0	1	0	1	0	1	-5.21388	0.00108355	-5.76642	0.000935356	-5.76642	0.000935356	-5.76642	0.000935356	TF	True	True	False	AT1G67260	TCP family transcription factor
Glyma17g35230				5.76213	3.66779e-06	0.222392	0.955914	0	1	-0.263034	0.373901	0	1	-6.97269	3.11983e-06	-7.19509	3.03569e-06	-7.19509	3.03569e-06	-7.19509	3.03569e-06	other	True	True	False	AT4G33800
Glyma15g05440				5.75667	0.0148466	0	1	0	0.373901	0	1	0	1	-5.75667	0.0142735	-5.75667	0.0147365	-5.75667	0.0142735	-5.75667	0.0142735	TF	True	True	False	AT5G44080	Basic-leucine zipper (bZIP) transcription factor family protein
Glyma18g48811				5.75578	0.00182872	0.302563	0.373901	-0.180572	0.373901	0	1	0	1	-5.45322	0.00200784	-5.75578	0.00182872	-5.75578	0.00182872	-5.75578	0.00182872	other	True	True	False	AT5G47340	alpha/beta-Hydrolases superfamily protein
Glyma04g05912				5.73306	0.00763639	0.707819	0.491767	0	1	0	0.116117	0	1	-5.3278	0.00769627	-6.03562	0.00739044	-6.03562	0.00744504	-6.03562	0.00739044	other	True	True	False	AT2G26330	Leucine-rich receptor-like protein kinase family protein
Glyma17g14830				5.73064	0.00104623	4.69948	0.00227673	2.74762	0.00612285	1.67868	0.0864749	0.305968	0.576226	-0.433986	0.167419	-1.99701	0.0035676	-2.70343	0.00242138	-4.45786	0.00118921	other	True	True	False	AT1G12110	nitrate transporter 1.1
Glyma13g27371				5.67634	0.00212652	7.09025	0.00292783	5.39778	0.0354861	1.66354	0.219349	1.14439	0.0948529	0.930709	0.0487307	-1.00631	0.0737025	-5.00174	0.00226465	-5.72142	0.002122	TF	True	True	False	AT3G57670	C2H2-type zinc finger family protein
Glyma05g04350				5.67303	0.00171564	5.26159	3.87213e-07	3.24882	0.00558387	1.34762	0.159792	0.610053	0.558798	-0.401168	0.137999	-2.1441	0.00474415	-3.02424	0.00313774	-4.62241	0.00194864	other	True	True	False	AT1G12110	nitrate transporter 1.1
Glyma08g16390				5.64278	0.00173816	5.40713	0.00777271	2.32193	0.39785	0.736966	0.260929	0	1	-3.77585	0.00217863	-6.48253	0.00168869	-8.44601	0.00162282	-9.18297	0.00161203	TF	True	True	False	AT3G57670	C2H2-type zinc finger family protein
Glyma07g36580				5.62352	2.61438e-06	0	1	0	1	0	0.373901	0	1	-5.62352	2.61438e-06	-5.62352	2.61438e-06	-5.62352	2.61438e-06	-5.62352	2.61438e-06	other	True	True	False	AT4G16270	Peroxidase superfamily protein
Glyma20g24090				5.58996	0.00631124	0	1	0	1	0	1	0	1	-5.58996	0.0062452	-5.58996	0.0062452	-5.58996	0.0062452	-5.58996	0.0062452	other	True	True	False	AT1G21740	Protein of unknown function (DUF630 and DUF632)
Glyma01g01050				5.49719	0.000501155	5.13614	0.0272504	4.28651	0.00753775	1.79383	0.108126	-0.122567	0.913417	-0.36105	0.408913	1.74662	0.0204983	1.18417	0.180921	-1.73874	0.0168124	other	True	False	False	AT4G29140	MATE efflux family protein
Glyma17g09770				5.47739	0.000668699	0.378512	0.142899	-0.0473057	0.373901	0	1	0	1	-7.39166	0.000629123	-7.77017	0.000621774	-7.77017	0.000621774	-7.77017	0.000621774	other	True	True	False	AT1G62400	Protein kinase superfamily protein
Glyma05g02051				5.44515	0.00733925	1.24793	0.575594	2.24089	0.204263	0.424393	0.799528	-0.180572	0.766395	-3.36715	0.0132983	-1.86957	0.0360766	-3.44115	0.011493	-7.03012	0.00694236	other	True	True	False	AT1G23820	spermidine synthase 1
Glyma19g25810				5.42898	0.00595618	0	0.717428	0.263034	0.373901	0	1	0	1	-5.73155	0.00584795	-5.46851	0.0061603	-5.73155	0.00571805	-5.73155	0.00571805	other	True	True	False	AT3G01900	cytochrome P450, family 94, subfamily B, polypeptide 2
Glyma03g40891				5.42178	0.00235258	2.68557	0.373901	-2.48543	0.373901	-1.48113	0.555585	2.25298	0.373901	-2.73622	0.014286	-5.42178	0.00235258	-4.15875	0.00347427	-3.1688	0.00766897	other	True	True	False	AT1G60710	NAD(P)-linked oxidoreductase superfamily protein
Glyma04g09251				5.41391	0.00623949	0	0.373901	2.44184	0.175139	0	1	0	1	-5.41391	0.00666609	-2.97207	0.0119052	-5.41391	0.00623949	-5.41391	0.00623949	other	True	True	False	AT4G37810
Glyma19g06310				5.40713	0.101922	0.400383	0.126325	0.449393	0.470106	0.755611	0.00321152	0.257434	0.678001	3.26954	0.000311104	1.83668	0.0374558	1.77643	0.00766933	1.43627	0.0682841	other	False	True	False	AT1G26110	decapping 5
Glyma13g25150				5.39279	0.00157926	4.3206	0.00453713	8.71923	0.0314604	2.41779	0.0407779	1.82765	0.00595469	-4.30634	0.00175093	0.258776	0.640143	-3.40243	0.0022051	-6.68892	0.00148131	other	True	True	False
Glyma13g20750				5.35848	0.00217654	0	0.373901	0	1	0	1	0	1	-5.69951	0.00216817	-5.69951	0.0021205	-5.69951	0.0021205	-5.69951	0.0021205	other	True	True	False	AT2G37010	non-intrinsic ABC protein 12
Glyma08g19190				5.35667	0.00166836	1.86129	0.0276167	0	1	0	1	0	1	-3.91042	0.0018393	-5.77171	0.00149405	-5.77171	0.00149405	-5.77171	0.00149405	other	True	True	False	AT5G64110	Peroxidase superfamily protein
Glyma06g35030				5.35403	7.38962e-06	0.466051	0.510104	-0.647698	0.373901	3.20343e-16	0.373901	0	1	-1.78924	5.81506e-05	-5.35403	7.38962e-06	-5.35403	7.38962e-06	-5.35403	7.38962e-06	other	True	True	False	AT1G58460
Glyma16g24230				5.34501	0.000346079	1.14136	0.346362	3.10434	0.047426	0	1	0	1	-4.07039	0.000460845	-2.28798	0.00170181	-5.39232	0.000331411	-5.39232	0.000331411	other	True	True	False	AT4G36180	Leucine-rich receptor-like protein kinase family protein
Glyma01g39306				5.34455	0.010771	0.893085	0.670291	2.37935	0.0335991	-0.499595	0.227003	1.94174	0.28037	-6.77339	0.010136	-2.0392	0.027867	-2.9601	0.0160681	-2.21468	0.034777	other	True	True	False	AT5G67030	zeaxanthin epoxidase (ZEP) (ABA1)
Glyma06g45554				5.33805	0.00273193	0	0.373901	5.22807	0.112725	1.7997	0.163337	2.37311	0.162124	-7.44239	0.00257678	-0.854426	0.214383	-0.936711	0.137881	-3.80625	0.00351094	TF	True	True	False	AT3G23250	myb domain protein 15
Glyma19g20642				5.33166	0.00932025	3.20239	0.0084164	3.54809	0.0278857	2.3505	0.258788	0.0931094	0.373901	0.389056	0.384362	-0.645163	0.252144	-5.2442	0.00941264	-7.50159	0.0087041	other	True	True	False	AT5G04190	phytochrome kinase substrate 4
Glyma15g14896				5.29768	0.00891002	0	0.373901	1.76553	0.131035	0	1	0	1	-5.29768	0.00935373	-3.53215	0.0121506	-5.29768	0.00891002	-5.29768	0.00891002	other	True	True	False
Glyma14g05830				5.28711	0.00158479	1.65438	0.143104	2.9902	0.101179	1.38215	0.0973136	0.179008	0.78657	-3.50535	0.00223923	-1.41239	0.0345677	0.618116	0.251744	0.00652227	0.986992	other	True	True	False	AT2G40475
Glyma13g25260				5.27307	0.00156923	4.51841	0.00618548	8.55981	0.0275375	2.42425	0.0355574	1.87649	1.15334e-05	-4.37975	0.00170762	0.219228	0.67651	-3.35162	0.00219724	-6.61218	0.00146074	other	True	True	False
Glyma17g13690				5.27302	0.0122697	3.28032	0.0825283	2.93738	0.00639638	3.70402	0.159517	1.56884	0.373901	1.14384	0.244596	0.000365749	0.999309	-2.28723	0.0328277	-5.46971	0.0123411	other	True	True	False	AT5G50335
Glyma19g35420				5.24131	4.0767e-06	3.08179	6.42502e-07	3.3599	0.00286607	3.58896	0.0271575	2.34104	0.0892393	-2.77619	5.06456e-06	-2.49809	2.01499e-05	-2.26902	0.000210099	-3.51694	2.33812e-05	other	True	True	False	AT4G28720	Flavin-binding monooxygenase family protein
Glyma07g00960				5.22625	0.000403298	5.21619	0.000307607	2.7104	0.00327009	-0.0344884	0.997854	1.80735	0.206959	2.07173	0.000888135	2.88332	0.00256185	-1.59398	0.0574742	-3.4189	0.000938969	other	True	True	False	AT5G11970	Protein of unknown function (DUF3511)
Glyma17g03050				5.22625	3.08285e-07	-2.20163	0.138599	0	1	0	1	0	1	-5.22625	2.03007e-06	-5.22625	3.08285e-07	-5.22625	3.08285e-07	-5.22625	3.08285e-07	other	True	True	False	AT3G06868
Glyma13g34790				5.22239	9.55144e-05	0	0.373901	0	0.373901	0	1	0	1	-5.22239	9.70097e-05	-5.22239	9.88498e-05	-5.22239	9.3516e-05	-5.22239	9.3516e-05	other	True	True	False	AT1G53190	RING/U-box superfamily protein
Glyma18g04180				5.15494	0.00816777	0.222392	0.373901	0	1	0	1	0	1	-5.45192	0.00794103	-5.67431	0.00739258	-5.67431	0.00739258	-5.67431	0.00739258	other	True	True	False	AT2G39705	ROTUNDIFOLIA like 8
Glyma19g00390				5.13754	1.94022e-05	5.50779	0.00826265	5.66107	7.64958e-05	6.32125	0.0490071	6.19902	0.0483297	-2.35948	0.000132616	-2.20621	4.6455e-05	-0.725001	0.142494	-1.66826	0.00427891	other	True	False	False	AT3G27650	LOB domain-containing protein 25
Glyma12g00520				5.1375	0.00833913	0	1	0	1	0	1	0	1	-5.1375	0.00833913	-5.1375	0.00833913	-5.1375	0.00833913	-5.1375	0.00833913	other	True	True	False	AT1G71250	GDSL-like Lipase/Acylhydrolase superfamily protein
Glyma10g37430				5.11583	3.75341e-06	1.86673	0.34601	0	1	0	0.373901	0	0.373901	-6.45626	3.96198e-06	-8.50356	3.26593e-06	-8.50356	3.28035e-06	-8.50356	3.26593e-06	other	True	True	False	AT4G22990	Major Facilitator Superfamily with SPX (SYG1/Pho81/XPR1) domain-containing protein
Glyma06g03180				5.0746	0.00099462	0	0.373901	0	0.373901	0	1	0	1	-5.89563	0.00092246	-5.89563	0.000928323	-5.89563	0.000900894	-5.89563	0.000900894	other	True	True	False	AT1G75450	cytokinin oxidase 5
Glyma18g15340				5.07039	0.00205289	0.82103	0.158302	1.75132	0.239464	2.02385	0.0213686	0	1	-4.24936	0.00241943	-3.31907	0.00386338	-3.04654	0.00315379	-5.07039	0.00205289	other	True	True	False	AT5G52900
Glyma0079s00250				5.064	0.00497946	2.01298	0.491442	2.3251	0.297008	3.7261	0.129267	0	1	-5.17184	0.00518139	-4.72697	0.00530984	-4.92686	0.00512462	-8.65296	0.00449297	other	True	True	True	AT4G38840	SAUR-like auxin-responsive protein family
Glyma14g08480				5.03444	0.00166601	4.75845	0.023043	3.58496	0.0300216	0	1	0	1	-2.26392	0.00483033	-2.61638	0.00353781	-7.02237	0.00152297	-7.02237	0.00152297	other	True	True	False	AT1G47530	MATE efflux family protein
Glyma19g36590				5.01178	0.000673945	1.46815	0.214751	0.55654	0.441338	-2.026	0.112702	-0.367732	0.817956	-4.56748	0.000728318	-1.76759	0.0052979	-5.16115	0.00066539	-5.98832	0.00064253	other	True	True	False	AT2G37210	lysine decarboxylase family protein
Glyma10g02640				5.00749	0.00663865	1.55254	0.194823	0	0.416478	0	1	0	1	-3.45495	0.0089739	-5.00749	0.00688765	-5.00749	0.00655978	-5.00749	0.00655978	other	True	True	False	AT1G03470	Kinase interacting (KIP1-like) family protein
Glyma01g45550				4.97881	0.000641259	-1.9386	0.373901	-4.0761	0.116359	0	1	0	1	-4.97881	0.000641259	-4.97881	0.000641259	-4.97881	0.000641259	-4.97881	0.000641259	other	True	True	False
Glyma15g20500				4.95936	0.0026969	0	1	0	1	0	0.373901	0	1	-6.54432	0.00247629	-6.54432	0.00247629	-6.54432	0.00251672	-6.54432	0.00247629	other	True	True	False	AT2G26440	Plant invertase/pectin methylesterase inhibitor superfamily
Glyma05g01890				4.95177	0.00624388	1.40306	0.547011	2.22968	0.19667	0.491388	0.77193	0.0347654	0.983168	-3.35094	0.011648	-1.86954	0.0316872	-3.48799	0.00987922	-7.28055	0.00574133	other	True	True	False	AT1G23820	spermidine synthase 1
Glyma17g16730				4.93531	0.000727267	2.9386	0.058298	1.3599	0.377826	2.68557	0.00932815	0	0.373901	-4.04401	0.000860898	-5.62272	0.000711655	-4.29705	0.000779576	-6.98261	0.000649347	TF	True	True	False	AT4G37850	basic helix-loop-helix (bHLH) DNA-binding superfamily protein
Glyma14g35560				4.91441	8.53921e-07	6.11201	0.0045552	2.72973	0.00578173	0	0.373901	0	1	-3.12433	3.93907e-06	-6.5066	4.04091e-07	-9.23633	3.82355e-07	-9.23633	3.80009e-07	TF	True	True	False	AT1G72210	basic helix-loop-helix (bHLH) DNA-binding superfamily protein
Glyma07g02320				4.90863	0.00540606	0.533432	0.455429	-2.09311	0.000644142	0	0.373901	0	1	-6.91517	0.00492578	-7.78964	0.0048541	-7.78964	0.00482965	-7.78964	0.00482965	TF	True	True	False	AT3G21150	B-box 32
Glyma12g14990				4.90368	0.000856332	1.3599	0.373901	0	1	0	1	0	1	-3.54379	0.00243878	-4.90368	0.000856332	-4.90368	0.000856332	-4.90368	0.000856332	other	True	True	True	AT4G38840	SAUR-like auxin-responsive protein family
Glyma17g33470				4.87904	0.00129384	3.03105	0.00166937	2.52067	0.000581071	0.94052	0.0663489	-0.203483	0.67517	1.4199	0.0055128	1.92376	0.000639091	1.63178	0.0124556	0.161489	0.616838	other	True	False	False	AT2G05940	Protein kinase superfamily protein
Glyma14g01710				4.83962	0.00310113	5.29523	0.00435942	3.61275	0.00123123	3.23316	0.00498643	4.8859	0.0156261	0.45561	0.248582	-1.22688	0.0224292	-0.559162	0.155978	0.046276	0.914604	other	True	False	False
Glyma12g15140				4.83626	0.00305129	1.51281	0.323417	-0.552541	0.373901	0	1	1.07039	0.373901	-2.87279	0.00618913	-4.83626	0.00305129	-4.83626	0.00305129	-3.76587	0.00517072	other	True	True	False	AT1G06320
Glyma06g00880				4.83289	0.0266589	1.5277	0.00747372	0.419179	0.310227	0.520345	0.0591855	-0.336482	0.379601	3.95534	0.000122886	5.40727	0.0102064	5.7843	0.000902892	3.978	0.0109869	other	False	True	True	AT4G38840	SAUR-like auxin-responsive protein family
Glyma18g50080				4.82098	0.00485306	0.699678	0.173379	-0.124691	0.530234	-0.696114	0.194848	-0.824239	0.0302429	-0.611523	0.140843	1.19931	0.0115747	1.20208	0.0827467	0.416831	0.156309	other	True	False	False	AT3G02100	UDP-Glycosyltransferase superfamily protein
Glyma19g00700				4.78324	0.00206624	9.22526	0.00449466	5.48036	0.0882137	2.34908	0.0285835	1.4675	0.292655	0.644062	0.136238	-2.75292	0.00469988	-4.04769	0.00228577	-6.23328	0.00187236	other	True	True	False	AT5G38200	Class I glutamine amidotransferase-like superfamily protein
Glyma04g08380				4.75132	0.0275884	2.91784	0.136643	5.40145	7.68163e-05	3.69443	0.126055	1.27528	0.179793	-0.611088	0.454444	0.650128	0.128837	2.4156	0.166604	0.0764981	0.900906	other	True	False	False	AT4G32690	hemoglobin 3
Glyma15g42870				4.73049	0.000721174	7.89583	0.003818	4.92551	0.0352222	2.14839	0.123816	1.95109	0.0258972	0.0223836	0.940271	-1.58804	0.00970318	-5.72505	0.000658992	-5.92235	0.000642876	TF	True	True	False	AT3G57670	C2H2-type zinc finger family protein
Glyma13g00240				4.72792	0.00711705	1.29614	0.0507959	0	1	0	1	0	1	0.939782	0.0998654	-4.72792	0.00711705	-4.72792	0.00711705	-4.72792	0.00711705	other	True	True	False
Glyma06g45420				4.71333	0.00403202	1.91329	0.0120565	2.01953	0.100727	-2.34754	0.209192	0.26748	0.883461	-3.28165	0.00506585	-2.05501	0.0138742	-5.6207	0.00371236	-7.24939	0.00351912	other	True	True	False	AT4G10265	Wound-responsive family protein
Glyma08g40705	GmHDZ2c-PvHDZ2			4.70341	1.17838e-05	1.54519	0.0673953	-1.77788	0.147056	-0.263034	0.907271	0	1	-0.509732	0.18394	-5.95653	1.13516e-05	-8.82443	9.55521e-06	-8.82443	9.50006e-06	TF	True	True	False	AT3G01470	homeobox 1
Glyma05g34710				4.6893	0.01255	0.324962	0.587293	3.20343e-16	1	-0.154723	0.85315	-0.900464	0.514014	-2.70137	0.0225395	-4.6893	0.0128316	-3.86827	0.014432	-4.6893	0.012984	other	True	True	False	AT3G18300
Glyma12g03890				4.6837	0.00592945	0	1	0	1	0	1	0	1	-4.6837	0.00592945	-4.6837	0.00592945	-4.6837	0.00592945	-4.6837	0.00592945	other	True	True	True	AT4G38840	SAUR-like auxin-responsive protein family
Glyma11g12830				4.67101	0.00157916	1.04731	0.42704	3.41954	0.000237228	1.64874	0.05287	0.450661	0.373901	-4.03874	0.0023578	-1.66651	0.00552779	-1.46156	0.0140152	-4.63539	0.00180412	other	True	True	False	AT3G18850	lysophosphatidyl acyltransferase 5
Glyma09g11235				4.66948	0.00202997	0.915936	0.4564	-0.916584	0.565258	1.21922	0.294853	0.840059	0.512325	-4.99141	0.00194876	-5.15953	0.00201408	-1.80872	0.0167818	-4.45536	0.00214542	other	True	True	False	AT2G15320	Leucine-rich repeat (LRR) family protein
Glyma13g01540				4.66309	2.03467e-06	2.77273	0.00174996	1.48045	0.032741	1.15238	0.406679	2.10093	0.261302	0.946706	0.0104671	0.703259	0.109722	-4.76375	4.23475e-06	-6.88409	1.56742e-06	other	True	True	False	AT2G18969
Glyma03g32670				4.6591	0.000387629	3.57289	0.0141611	5.50038	0.00170926	4.77233	1.60714e-06	4.14805	0.0370547	-3.17932	0.000580662	-1.25184	0.00476068	-0.820688	0.00743543	-1.92609	0.00329129	other	True	True	False	AT4G28720	Flavin-binding monooxygenase family protein
Glyma04g01355				4.64962	0.000298569	0	1	0	1	-0.519374	0.373901	-1.26303	0.130614	-4.64962	0.000242635	-4.64962	0.000242635	-4.64962	0.000242635	-4.64962	0.000242635	other	True	True	False	AT3G48530	SNF1-related protein kinase regulatory subunit gamma 1
Glyma10g29820				4.64494	4.45432e-05	4.2105	0.0305077	-0.457583	0.564382	2.07039	0.124506	0	1	-0.948242	0.0372588	-4.55589	5.46643e-05	-5.72835	3.60348e-05	-7.79874	3.24736e-05	other	True	True	False	AT1G54790	GDSL-like Lipase/Acylhydrolase superfamily protein
Glyma08g06060				4.63756	0.00110618	1.2949	0.0607054	-0.113657	0.695729	-0.0360693	0.963035	-0.900464	0.165581	-0.680446	0.094813	-4.14264	0.0011947	-6.57695	0.000980958	-7.97384	0.000956045	other	True	True	False	AT1G70300	K+ uptake permease 6
Glyma14g10030				4.62059	0.000670746	-0.948447	0.439273	-2.67807	0.373901	-0.60245	0.779859	0	1	-0.337652	0.731019	-4.62059	0.000670746	-2.16993	0.0316278	-4.62059	0.000670746	other	True	True	False	AT4G34270	TIP41-like family protein
Glyma09g27410				4.60712	0.0103717	0	0.373901	2.2935	0.00727193	0	0.373901	0	0.373901	-6.82951	0.0091991	-4.08535	0.0110456	-6.82951	0.00923765	-6.82951	0.00920862	other	True	True	False	AT5G62170
Glyma16g25916				4.59892	0.00892094	1.90357	0.0818689	-1.39046	0.137455	-2.26303	0.104364	-0.103093	0.953964	-1.74426	0.0326158	-1.97443	0.0406811	-4.59892	0.00892094	-3.75092	0.0129616	other	True	True	False
Glyma0079s00240				4.59479	0.0124038	0.685891	0.744786	2.32193	0.297709	3.87119	0.129373	0	1	-6.36833	0.0112842	-4.59764	0.0127044	-4.79971	0.0123159	-8.67089	0.0108027	other	True	True	True	AT4G38825	SAUR-like auxin-responsive protein family
Glyma20g25110				4.58163	0.00469883	1.72614	0.0235632	1.68744	2.94891e-05	1.68265	0.0245569	1.01274	0.440694	3.06638	0.00866608	3.63527	1.0217e-06	1.78181	0.0232598	-0.788617	0.310735	TF	True	True	False	AT1G68320	myb domain protein 62
Glyma02g18090				4.56358	0.013207	5.28253	0.0177471	4.31045	0.102303	1.0492	0.20429	0.505968	0.107905	-3.67159	0.0149781	0.497996	0.573133	1.80754	0.071177	-0.338143	0.44036	other	True	True	False	AT5G10530	Concanavalin A-like lectin protein kinase family protein
Glyma19g41040				4.56184	0.0138881	0.0074558	0.989788	0	0.373901	0	1	0	0.373901	-5.30623	0.0130197	-7.99925	0.01207	-7.99925	0.01207	-7.99925	0.0121192	other	True	True	False	AT3G62040	Haloacid dehalogenase-like hydrolase (HAD) superfamily protein
Glyma06g15230				4.56	0.0161715	0	0.373901	0	1	0	1	0	1	-4.74057	0.0151917	-4.74057	0.0141509	-4.74057	0.0141509	-4.74057	0.0141509	other	False	True	False	AT1G68330
Glyma16g05400				4.55373	0.0149734	2.59664	0.0437321	3.77259	0.0223001	3.97949	0.0200488	0.548437	0.59537	-3.341	0.0184759	-2.61571	0.0242994	-2.3615	0.0278517	-4.42483	0.0151268	other	True	False	False	AT3G26760	NAD(P)-binding Rossmann-fold superfamily protein
Glyma02g03550				4.54226	0.00236687	0	1	0	1	0	1	0	1	-4.54226	0.00236687	-4.54226	0.00236687	-4.54226	0.00236687	-4.54226	0.00236687	other	True	True	False	AT1G60030	nucleobase-ascorbate transporter 7
Glyma02g03140				4.52083	0.00212353	1.27302	0.193127	3.66416	0.0308912	2.41831	0.00448459	0.39927	0.690681	-2.18641	0.00539318	0.608451	0.307468	-1.84472	0.00649855	-3.5366	0.00296182	TF	True	True	False	AT1G59940	response regulator 3
Glyma06g27640				4.49929	9.96093e-06	-1.63227	0.0896119	0.302563	0.42594	0	1	0	1	-6.01866	8.12031e-06	-5.7161	9.24398e-06	-6.01866	7.99286e-06	-6.01866	7.99286e-06	other	True	True	False	AT5G57970	DNA glycosylase superfamily protein
Glyma08g47220				4.48757	0.00634724	0	1	0	1	0	1	0	1	-4.48757	0.00634724	-4.48757	0.00634724	-4.48757	0.00634724	-4.48757	0.00634724	other	True	True	False	AT5G48940	Leucine-rich repeat transmembrane protein kinase family protein
Glyma19g01990				4.4764	4.76099e-05	4.32193	0.0777926	2.00567	0.0227627	1.52675	0.0158152	1.70782	0.168449	-3.68158	9.75261e-05	-4.73707	4.53341e-05	-5.32203	4.1507e-05	-7.11672	3.84869e-05	other	True	True	False	AT3G63240	DNAse I-like superfamily protein
Glyma12g09880				4.44202	0.00480848	1.70941	0.115728	-2.43296	0.116432	1.1592	0.373901	-0.900464	0.373901	-5.69308	0.00432748	-7.70506	0.00409913	-6.54586	0.00426177	-7.70506	0.00409913	other	True	True	False	AT3G44220	Late embryogenesis abundant (LEA) hydroxyproline-rich glycoprotein family
Glyma12g08360				4.44009	0.00792753	1.31734	0.110913	0.129416	0.847206	-0.0859732	0.89432	-2.56884	0.11669	-2.82354	0.012105	-4.03921	0.0084487	-4.6072	0.00773492	-7.5332	0.00675241	other	True	True	False
Glyma06g19980				4.43296	3.05894e-05	0.736966	0.352327	0	1	0	1	0	1	-3.69599	4.88346e-05	-4.43296	2.22965e-05	-4.43296	2.22965e-05	-4.43296	2.22965e-05	other	True	True	False	AT1G74830	Protein of unknown function, DUF593
Glyma06g18720				4.43288	0.00392596	3.7787	0.020449	4.32702	0.0383134	3.77908	0.0212415	2.29076	0.041931	-2.33455	0.00847741	-2.80038	0.0065339	-5.18033	0.00360117	-6.51224	0.00337344	other	True	True	False
Glyma06g17610				4.42054	0.000522426	-0.169925	0.796471	-1.77548	0.0129649	-2.70302	0.0272435	-2.23266	0.196724	-5.64141	0.000469104	-7.31949	0.000444092	-8.30261	0.000440103	-8.82199	0.000438771	other	True	True	False	AT5G50720	HVA22 homologue E
Glyma16g05550				4.42033	0.00158826	1.22239	0.144102	-0.647698	0.322012	0	1	0	1	-3.37851	0.00186584	-4.6009	0.00123413	-4.6009	0.00120232	-4.6009	0.00120232	other	True	True	False	AT5G14020	Endosomal targeting BRO1-like domain-containing protein
Glyma14g40500				4.41844	0.00097472	2.4649	0.00390712	1.20218	0.0190547	0.995513	0.142677	2.0237	0.0177327	0.00821382	0.975435	-1.47511	0.00570535	-1.19635	0.0244292	-1.44596	0.00633228	other	True	False	False	AT2G28305	Putative lysine decarboxylase family protein
Glyma06g03460				4.40296	0.000937713	0	1	0	1	0	0.373901	0	1	-4.98793	0.000632568	-4.98793	0.000632568	-4.98793	0.000632568	-4.98793	0.000632568	TF	True	True	False	AT1G75250	RAD-like 6
Glyma19g36040				4.40262	0.000764083	1.96825	0.000131512	1.92891	0.000323012	0.963018	0.00309433	0.359773	0.25384	-0.616048	0.0312669	0.211019	0.227321	-0.718568	0.0211903	-1.39563	0.00603459	other	True	False	False	AT3G12620	Protein phosphatase 2C family protein
Glyma14g40400				4.39741	5.48493e-06	6.96672	0.00464907	1.99667	0.0433012	3.48678	0.0579295	0.450661	0.373901	-1.47066	0.000755941	-7.24743	4.30118e-06	-9.85368	4.18435e-06	-13.2308	4.16777e-06	other	True	True	False	AT1G75750	GAST1 protein homolog 1
Glyma17g11860				4.363	0.00349722	1.76553	3.74848e-05	1.25204	0.258281	-0.574236	0.360169	0	0.373901	-7.03709	0.00297877	-3.44625	0.00453106	-7.21766	0.00296901	-8.80262	0.00293218	other	True	True	False	AT5G33290	xylogalacturonan deficient 1
Glyma12g11200				4.35879	0.000477887	2.41273	0.0010398	6.06355	0.000350571	0.378512	0.460532	0	1	1.10603	0.00267747	0.382832	0.0953595	-5.48278	0.00034797	-5.86129	0.000307078	other	True	True	True	AT5G54510	Auxin-responsive GH3 family protein
Glyma14g09930				4.34367	0.000530623	0	0.116117	2.33151	0.0421381	0	0.373901	0	1	-7.63154	0.000444613	-5.30003	0.000486836	-7.63154	0.000448536	-7.63154	0.000444613	other	True	True	False	AT4G33800
Glyma0079s00330				4.34334	0.0101095	2.9023	0.242763	4.06465	0.373901	2.45066	0.373901	0	1	-4.0145	0.0106611	-5.33758	0.00901143	-6.95157	0.008306	-9.40223	0.00806654	other	True	True	True	AT4G38840	SAUR-like auxin-responsive protein family
Glyma16g01510				4.33722	0.00324505	5.95661	0.0057029	1.64989	0.00281222	2.25298	0.044051	0.765535	0.12417	1.06948	0.0556753	-2.48878	0.00566761	-4.69305	0.00313922	-6.18049	0.00283253	other	True	True	False	AT3G14240	Subtilase family protein
Glyma06g43150				4.32725	0.00624762	3.4849	0.263437	3.67807	0.373901	2.6477	0.373901	0	1	-3.97715	0.0066873	-5.477	0.00530367	-6.50737	0.00497692	-9.15507	0.00476111	other	True	True	True	AT4G38825	SAUR-like auxin-responsive protein family
Glyma10g38050				4.32447	0.00344999	0	0.373901	0	1	0	1	0	1	-5.82697	0.00287854	-5.82697	0.00287208	-5.82697	0.00287208	-5.82697	0.00287208	other	True	True	False	AT5G52300	CAP160 protein
Glyma11g33260				4.31998	0.00151508	0.552541	0.180171	0	1	0	1	0	1	-5.07	0.00132724	-5.62254	0.00122911	-5.62254	0.00122911	-5.62254	0.00122911	other	True	True	False	AT3G03190	glutathione S-transferase F11
Glyma13g23020				4.31984	0.00112813	0.21818	0.805446	-0.9855	0.55084	0	0.507158	0	1	-6.33244	0.000947732	-8.10643	0.000915303	-8.8434	0.000907935	-8.8434	0.000907426	other	True	True	False	AT5G33290	xylogalacturonan deficient 1
Glyma13g25497				4.30986	0.00230943	0.223965	0.73425	-0.435502	0.72448	0.060754	0.785087	-0.135352	0.907271	-3.33787	0.00292721	-3.88101	0.00261103	-3.99534	0.00248502	-4.66452	0.00220946	other	True	True	False	AT5G04980	DNAse I-like superfamily protein
Glyma08g16506				4.30419	0.000386707	0.678072	0.164186	0.874469	0.373901	0	1	0	1	-5.21108	0.000186812	-5.01468	0.000235931	-5.88915	0.000169828	-5.88915	0.000169828	other	True	True	True	AT4G38840	SAUR-like auxin-responsive protein family
Glyma08g23050				4.30123	0.00407893	-0.900464	0.542135	0	1	0	0.373901	0	1	-6.8206	0.00351868	-6.8206	0.00346077	-6.8206	0.00349267	-6.8206	0.00346077	TF	True	True	False	AT4G37850	basic helix-loop-helix (bHLH) DNA-binding superfamily protein
Glyma12g10790				4.29679	0.0160706	0.789433	0.408977	-0.598637	0.802696	0	1	0	1	-2.94887	0.019869	-4.94887	0.0144925	-5.17126	0.0131335	-5.17126	0.0131335	TF	False	True	False	AT2G46410	Homeodomain-like superfamily protein
Glyma03g38280				4.29195	0.00390277	0.985452	0.0830196	-0.620411	0.310812	-1.15078	0.16212	-1.55254	0.00209419	-3.13234	0.00507809	-5.27571	0.0034672	-6.45915	0.00330077	-7.43491	0.0032062	other	True	True	False	AT4G01840	Ca2+ activated outward rectifying K+ channel 5
Glyma01g34590				4.28723	0.00179487	1.91329	0.339665	0	0.904299	0	1	0	1	-5.88912	0.00158901	-7.80241	0.00149888	-7.80241	0.00149363	-7.80241	0.00149363	other	True	True	False	AT1G01950	armadillo repeat kinesin 2
Glyma05g34020				4.28607	0.000436802	0.388854	0.695322	-0.95109	0.155016	0	1	0	0.373901	-5.36699	0.000376604	-7.9679	0.000344374	-7.9679	0.000344374	-7.9679	0.000347203	other	True	True	False	AT3G18050
Glyma11g29920				4.28269	0.00587174	0	0.373901	0	0.373901	0	0.373901	0	1	-4.73335	0.00494759	-4.73335	0.0048151	-4.73335	0.00460563	-4.73335	0.00460563	other	True	True	False	AT5G05340	Peroxidase superfamily protein
Glyma17g13380				4.28162	0.00748818	-2.05703	0.10997	0	1	0	1	0	1	-3.94214	0.00931966	-4.98944	0.00657408	-4.98944	0.00657408	-4.98944	0.00657408	other	True	True	False	AT4G12690	Plant protein of unknown function (DUF868)
Glyma07g31310				4.27101	0.00509922	4.14568	0.0291887	6.84549	0.0252991	2.82491	0.160273	0.95109	0.248521	-5.90231	0.00443298	-3.2025	0.0066861	-6.00068	0.00442527	-9.0969	0.00419568	other	True	True	False
Glyma10g06121				4.26163	0.0063378	-0.406526	0.171647	-0.820676	0.558654	-1.11548	0.125937	0	0.373901	-4.93971	0.00588296	-6.66727	0.00544734	-8.02717	0.00528651	-8.02717	0.00528651	other	True	True	False	AT2G28260	cyclic nucleotide-gated channel 15
Glyma02g17330				4.25298	0.0119243	0	1	0	1	0	1	0	1	-4.25298	0.0105412	-4.25298	0.0105412	-4.25298	0.0105412	-4.25298	0.0105412	other	True	True	False	AT3G62760	Glutathione S-transferase family protein
Glyma05g02685				4.24425	0.0001316	-0.758992	0.838935	0	1	0	1	0	1	-4.91304	0.000136709	-5.29155	9.19472e-05	-5.29155	9.19472e-05	-5.29155	9.19472e-05	other	True	True	False
Glyma05g08870				4.24286	0.0374821	3.08179	0.104098	2.82103	0.0488116	5.25939	0.00219898	4.02089	0.00441357	-1.16106	0.191626	-1.42183	0.120907	1.15403	0.0457275	-0.221969	0.686668	other	True	False	False	AT3G27650	LOB domain-containing protein 25
Glyma08g18033				4.24068	0.0125379	0	0.373901	0	1	0	1	0	1	-4.7261	0.01148	-4.7261	0.0112645	-4.7261	0.0112645	-4.7261	0.0112645	other	True	True	False	AT3G12900	2-oxoglutarate (2OG) and Fe(II)-dependent oxygenase superfamily protein
Glyma09g08440				4.24005	9.9561e-05	1.53382	0.299332	0	0.373901	0	1	0	1	-1.49812	0.0231382	-5.7761	8.2544e-05	-5.7761	8.2544e-05	-5.7761	8.2544e-05	other	True	True	False	AT3G43110
Glyma06g45050				4.23466	0.000817303	0.0931094	0.373901	1.41504	0.373901	0.478047	0.672763	2.07039	0.373901	-4.75822	0.000617924	-3.4363	0.00199065	-3.47282	0.0018822	-2.78094	0.00698273	other	True	True	False
Glyma07g18170				4.22715	0.00173202	4.34341	0.00262593	4.71201	0.00769305	1.61857	0.122485	2.10434	0.301542	-4.57118	0.001626	-3.6832	0.00191685	-5.57355	0.00150022	-6.81025	0.00143124	other	True	True	False	AT3G11210	SGNH hydrolase-type esterase superfamily protein
Glyma11g10260				4.22623	0.0164423	2.6896	0.206669	-0.715697	0.393853	0	1	0	1	-3.81974	0.0177938	-6.387	0.0139781	-8.42263	0.013499	-8.42263	0.013499	other	False	True	True	AT1G29500	SAUR-like auxin-responsive protein family
Glyma18g40186				4.2242	0.000563451	2.9573	0.114231	4.98819	9.10743e-06	1.39689	0.373901	-0.137504	0.373901	-5.86384	0.000491203	-3.21627	0.000706023	-7.42425	0.00046953	-8.82114	0.000457736	other	True	True	False	AT3G21420	2-oxoglutarate (2OG) and Fe(II)-dependent oxygenase superfamily protein
Glyma04g34680				4.22309	0.00441243	0.825971	0.749084	0.180572	0.373901	0	0.373901	0	0.373901	-3.14714	0.00561581	-4.34508	0.00445722	-4.52565	0.00415275	-4.52565	0.00396515	other	True	True	False	AT1G74830	Protein of unknown function, DUF593
Glyma17g04020				4.22212	5.04729e-05	1.68255	0.171254	-0.0795388	0.897123	-0.943416	0.558035	0	1	-2.21044	0.0014817	-4.59568	4.88737e-05	-8.58057	3.81759e-05	-9.95908	3.76781e-05	other	True	True	False	AT3G17130	Plant invertase/pectin methylesterase inhibitor superfamily protein
Glyma08g16500				4.21981	0.000520222	0	0.373901	0	1	-0.584963	0.116753	0	1	-4.21981	0.000679203	-4.21981	0.000520222	-4.21981	0.000520222	-4.21981	0.000520222	other	True	True	True	AT4G38840	SAUR-like auxin-responsive protein family
Glyma13g34420				4.21579	0.00130292	1.48103	0.00159735	1.82228	0.0021971	0.745742	0.177409	-0.490165	0.49363	1.73282	0.000491511	1.49964	0.00210146	-2.11081	0.00379382	-5.25788	0.00116804	other	True	True	False	AT1G78780	pathogenesis-related family protein
Glyma03g07635				4.20335	0.000321014	1.95561	0.0790359	1.48891	0.0659809	-0.294061	0.854903	-0.847997	0.373901	-1.61839	0.00567551	-1.02095	0.0211621	-3.35786	0.000582828	-5.29646	0.000201592	other	True	True	False	AT5G56890	Protein kinase superfamily protein
Glyma15g35250				4.16993	0.000116147	-0.606519	0.183699	-0.126633	0.85248	-0.118644	0.902548	0	0.373901	-2.77644	0.000179884	-3.28438	0.000174884	-3.92329	0.000158399	-5.14568	9.70291e-05	other	True	True	False	AT5G04980	DNAse I-like superfamily protein
Glyma05g03450				4.16554	0.00355246	1.0042	0.269385	0.793549	0.168798	0	1	0	1	-1.73927	0.0203052	-5.4651	0.00300754	-6.25864	0.00283714	-6.25864	0.00283714	other	True	True	False	AT4G23060	IQ-domain 22
Glyma18g48650				4.1565	0.00592175	0	0.373901	0	1	0.180572	0.373901	0	0.373901	-4.1565	0.00592175	-4.1565	0.00519923	-3.97593	0.0069797	-4.1565	0.00644038	other	True	True	False	AT2G44810	alpha/beta-Hydrolases superfamily protein
Glyma17g06321				4.14023	0.0189647	0.52625	0.212105	-1.60344	0.0551411	-0.497139	0.30095	1.14852	0.433998	3.07764	0.000300213	0.732595	0.30752	0.332254	0.579453	-1.52356	0.0737331	other	False	True	False
Glyma09g36350				4.12732	0.00394628	0.776508	0.348902	1.32971	0.348982	1.11548	0.143921	0	1	0.352269	0.500195	-2.98048	0.00622353	-3.49727	0.00392725	-4.61275	0.00284511	other	True	True	False	AT2G28305	Putative lysine decarboxylase family protein
Glyma12g18720				4.12374	0.00209769	0.0265508	0.974578	0.593933	0.407683	0	1	0	1	0.541494	0.475942	-3.00793	0.0029348	-7.60486	0.00170215	-7.60486	0.00170215	TF	True	True	False	AT5G53980	homeobox protein 52
Glyma03g33376				4.11894	0.00543498	0.6746	0.124057	0.619728	0.576394	0	0.373901	0	0.373901	-3.65079	0.00595718	-5.04855	0.00502424	-6.11894	0.00465324	-6.11894	0.00477456	TF	True	True	False	AT2G37260	WRKY family transcription factor family protein
Glyma08g14850				4.11514	0.000222024	0.527738	0.219331	1.06333	0.149951	-0.327586	0.272334	-0.161371	0.32499	-2.31859	0.000689673	2.68297	0.0237499	2.44296	0.00289865	1.89019	7.45699e-06	other	True	False	False	AT4G39660	alanine:glyoxylate aminotransferase 2
Glyma01g43250				4.11406	0.0175486	1.63227	0.281148	0.263034	0.373901	0	1	0	1	-4.18961	0.0174917	-5.55885	0.0154482	-5.82188	0.0145545	-5.82188	0.0145545	other	False	True	False	AT3G18440	aluminum-activated malate transporter 9
Glyma01g36570				4.10992	0.000710638	0	1	0	1	0	1	0	1	-4.10992	0.000710638	-4.10992	0.000710638	-4.10992	0.000710638	-4.10992	0.000710638	other	True	True	False	AT4G35690	Arabidopsis protein of unknown function (DUF241)
Glyma02g02630	GmHDZ2b-PvHDZ2			4.10992	0.00377472	2.70069	0.00052074	4.54592	0.00590622	3.11917	0.0150228	2.79647	0.190507	-3.92583	0.00387153	-4.18527	0.00373055	-4.48473	0.003582	-5.05137	0.00343616	TF	True	True	False	AT3G01470	homeobox 1
Glyma06g43470				4.0961	0.00442837	1.45066	0.148501	0.415037	0.373901	0	1	0	1	-3.35325	0.00478504	-4.38888	0.00397548	-4.80392	0.00312986	-4.80392	0.00312986	other	True	True	True	AT4G38840	SAUR-like auxin-responsive protein family
Glyma01g43746				4.09029	0.0048574	-0.707819	0.650507	0.222392	0.373901	-1.64386	0.210331	0	1	-4.09029	0.00602941	-3.8679	0.0068243	-3.99718	0.00645589	-4.09029	0.0048574	other	True	True	False
Glyma13g23380				4.08553	0.000124146	2	0.0281551	5.06609	0.0739798	3.7866	0.0498695	0	1	-5.808	8.38874e-05	-2.74191	0.000570146	-4.0214	0.000123043	-7.808	7.94384e-05	other	True	True	False
Glyma17g19830				4.07081	0.00693947	-0.0990474	0.872774	5.11804	0.00736246	5.69395	0.00829487	1.9386	0.119674	-0.806308	0.139155	2.21324	0.0162482	1.17248	0.0611717	-2.58287	0.0117344	TF	True	False	False	AT3G50330	basic helix-loop-helix (bHLH) DNA-binding superfamily protein
Glyma07g30810				4.06817	0.00213832	1.64689	0.040674	-0.298188	0.658266	0.619277	0.504576	0.830587	0.441734	-4.21774	0.00209508	-5.61471	0.00181372	-5.65723	0.00182383	-6.82254	0.00173571	other	True	True	False	AT4G05150	Octicosapeptide/Phox/Bem1p family protein
Glyma16g28630				4.06465	0.0125388	1.49661	0.177741	0	0.944317	1.83458	0.0193846	0.415037	0.732968	-0.816725	0.230007	-4.06465	0.0135392	-2.23008	0.022619	-2.2711	0.0588373	other	True	True	False	AT5G09800	ARM repeat superfamily protein
Glyma14g07930				4.05427	0.000891369	0	0.373901	0	0.373901	0	1	0	1	-5.3762	0.000755003	-5.3762	0.00075253	-5.3762	0.00075253	-5.3762	0.00075253	other	True	True	False	AT5G66460	Glycosyl hydrolase superfamily protein
Glyma18g51581				4.04513	7.35198e-05	5.05456	0.0044329	3.3443	0.0125787	2.37851	0.224135	1.09311	0.250158	-0.966328	0.00832863	-2.58348	0.000194717	-3.64238	0.000200407	-4.92778	7.03156e-05	TF	True	True	False	AT1G67260	TCP family transcription factor
Glyma12g14580				4.04364	0.00626762	0	1	3.28421	0.148193	1.80735	0.373901	0	1	-6.57137	0.00414632	-3.23986	0.00708691	-4.76402	0.00503731	-6.57137	0.00414632	other	True	True	True	AT4G38840	SAUR-like auxin-responsive protein family
Glyma06g04550				4.0429	0.00144087	1.41504	0.0956143	0	1	0	1	0	1	-5.59134	0.00114435	-7.00637	0.00108483	-7.00637	0.00108483	-7.00637	0.00108483	other	True	True	False	AT1G60060	Serine/threonine-protein kinase WNK (With No Lysine)-related
Glyma06g43480				4.03874	0.0187082	3.34894	0.120451	4.2555	0.373901	2.41504	0.373901	0	1	-3.81707	0.0194471	-5.36117	0.0163905	-7.20163	0.0152174	-9.61667	0.0148778	other	False	True	True	AT4G38840	SAUR-like auxin-responsive protein family
Glyma20g04880				3.99822	0.108018	-0.243494	0.601661	-3.65153	0.000556239	2.00419	0.0681798	0.137504	0.855156	-3.44525	0.116245	-6.33926	0.0963479	-2.81569	0.132717	-2.26315	0.158786	TF	True	False	False	AT5G15210	homeobox protein 30
Glyma12g30570				3.99699	0.00825489	0	1	-0.0473057	0.373901	0	1	0	1	-3.99699	0.00825489	-3.99699	0.00825489	-3.99699	0.00825489	-3.99699	0.00825489	other	True	True	False	AT1G08230	Transmembrane amino acid transporter family protein
Glyma06g43120				3.98806	9.32095e-05	0.616671	0.373901	0	1	2.8679	0.116368	0	1	-5.97229	4.72712e-05	-6.58896	3.99811e-05	-3.72107	0.000113386	-6.58896	3.99811e-05	other	True	True	True	AT4G38840	SAUR-like auxin-responsive protein family
Glyma17g12610				3.98343	0.00881261	5.25987	0.00599184	4.54432	0.0139741	4.52774	0.373901	1.04731	0.373901	1.40889	0.0339344	-1.23266	0.0564555	-1.24924	0.282584	-4.72968	0.00825656	other	True	True	False	AT5G25940	early nodulin-related
Glyma10g35880				3.98311	0.00103029	0	0.373901	0	1	0	1	0	1	-6.63081	0.000799507	-6.63081	0.000790236	-6.63081	0.000790236	-6.63081	0.000790236	other	True	True	False
Glyma11g08790				3.97907	0.000189822	-0.222392	0.373901	0	1	0	1	0	1	-6.74461	8.64031e-05	-6.74461	8.64031e-05	-6.74461	8.64031e-05	-6.74461	8.64031e-05	other	True	True	False	AT4G35690	Arabidopsis protein of unknown function (DUF241)
Glyma17g36590				3.97654	0.00359137	0.552541	0.455363	0	0.435331	0	1	0	1	-6.05627	0.00284681	-6.60881	0.00278556	-6.60881	0.00275251	-6.60881	0.00275251	other	True	True	False	AT1G47530	MATE efflux family protein
Glyma19g30281				3.97192	0.000639683	-0.707819	0.178821	2.45943	0.144057	0	1	0	1	-5.8065	0.000492059	-3.34706	0.00107722	-5.8065	0.000489597	-5.8065	0.000489597	other	True	True	False	AT5G04190	phytochrome kinase substrate 4
Glyma19g35810				3.96963	0.00756246	-3.67659	0.00599461	-1.99646	0.451066	0.552541	0.462862	0.519374	0.373901	-1.94578	0.07836	-2.20409	0.0484692	-3.41709	0.0106465	-3.45025	0.0104055	other	True	True	False	AT3G55240	Plant protein 1589 of unknown function
Glyma02g42640				3.96134	0.00222415	1.63221	0.235443	-3.75845	0.0180462	0	1	0	1	-2.26312	0.00892458	-9.73832	0.00170876	-9.73832	0.00170724	-9.73832	0.00170724	other	True	True	False	AT5G19875
Glyma02g07115				3.95717	0.0166839	3.79355	0.162242	0	0.373901	0	0.373901	0.302563	0.373901	-2.92207	0.0245212	-6.71562	0.0136431	-6.71562	0.0136431	-6.41306	0.0140801	other	False	True	False	AT1G11310	Seven transmembrane MLO family protein
Glyma06g43170				3.95447	0.00371265	0	0.373901	0	1	0	0.373901	0	1	-6.4822	0.00290152	-6.4822	0.00284849	-6.4822	0.00284849	-6.4822	0.00284849	other	True	True	False	AT5G45890	senescence-associated gene 12
Glyma19g30640				3.94936	0.000477865	6.36313	0.0107559	5.17864	0.000841247	0.662093	0.30562	-0.299282	0.446818	-1.05505	0.0199117	-1.12468	0.00608977	-3.19693	0.000740138	-4.40874	0.000456491	other	True	True	False	AT5G07050	nodulin MtN21 /EamA-like transporter family protein
Glyma11g18370				3.93829	0.016115	0.765535	0.373901	-1.09311	0.373901	2.76553	0.0542385	-1.60171e-16	0.373901	-6.50904	0.0135171	-7.27457	0.0130829	-4.50904	0.0149819	-7.27457	0.0132846	other	False	True	False	AT3G44220	Late embryogenesis abundant (LEA) hydroxyproline-rich glycoprotein family
Glyma14g00470				3.93598	0.00733261	0.823122	0.537919	0	1	0	1	0	1	-2.99738	0.0122533	-4.19902	0.00643355	-4.19902	0.00643355	-4.19902	0.00643355	TF	True	True	False	AT4G35270	Plant regulator RWP-RK family protein
Glyma08g07130				3.92327	2.96885e-05	-0.830243	0.145955	-3.11548	0.052262	-0.114333	0.972922	-0.885829	0.477813	-3.63196	3.29807e-05	-7.79116	2.28178e-05	-6.09814	2.52884e-05	-7.17449	2.31853e-05	other	True	True	False	AT5G17050	UDP-glucosyl transferase 78D2
Glyma08g05660				3.91643	0.00330075	3.20343e-16	0.116117	0	0.373901	-0.0931094	0.465953	0	1	-6.66059	0.00263456	-6.66059	0.00263456	-6.66059	0.00264805	-6.66059	0.00263456	other	True	True	False	AT3G18050
Glyma13g05270				3.90414	0.0126717	2.24479	0.000604317	2.81327	0.0464804	1.42663	0.143659	0.705715	0.423217	-2.64815	0.0180443	-2.38957	0.0225904	-5.52707	0.0107773	-6.39482	0.0104399	TF	True	True	False	AT5G15150	homeobox 3
Glyma18g17330				3.89884	0.000364341	1.97971	0.139509	0.24639	0.670059	-1.42006	0.0536344	-1.99072	0.132082	-3.54122	0.000521787	-4.80999	0.000319528	-4.14056	0.000382846	-6.71934	0.000291886	TF	True	True	False	AT1G59940	response regulator 3
Glyma09g31850				3.89853	0.00157383	6.43217	0.000283352	2.57167	0.00407285	0.714212	0.0416111	0.239815	0.313342	-2.37796	0.0026449	1.38961	0.0134755	0.497271	0.115947	0.506395	0.0950017	other	True	False	False	AT4G36220	ferulic acid 5-hydroxylase 1
Glyma02g46161				3.89077	0.000762432	0	1	0	1	0	1	0	1	-3.89077	0.000762432	-3.89077	0.000762432	-3.89077	0.000762432	-3.89077	0.000762432	other	True	True	False	AT3G26660	LOB domain-containing protein 24
Glyma20g30311				3.88505	0.00142852	0.156119	0.905488	0	1	0	1	0	1	-5.7494	0.00107906	-6.12791	0.00103128	-6.12791	0.00103128	-6.12791	0.00103128	other	True	True	False	AT4G22990	Major Facilitator Superfamily with SPX (SYG1/Pho81/XPR1) domain-containing protein
Glyma08g10840				3.88182	0.00230134	1.56873	0.000645772	-0.0709605	0.694275	1.71289	0.0681045	2.10434	0.11336	-0.491092	0.113305	-2.86675	0.00309684	-3.914	0.00234824	-5.54302	0.00192231	other	True	True	False	AT1G67560	PLAT/LH2 domain-containing lipoxygenase family protein
Glyma08g15630				3.87991	0.00105175	1.42097	0.045806	-0.259644	0.643658	-0.434312	0.373936	-2.31259	0.148242	-3.6562	0.0011499	-4.69825	0.000950881	-4.86614	0.000928327	-7.21573	0.000833948	other	True	True	False	AT4G14620	Protein of unknown function (DUF506)
Glyma05g02680				3.87447	0.00368288	0	0.373901	0	1	0	1	0	1	-3.87447	0.00368288	-3.87447	0.00368288	-3.87447	0.00368288	-3.87447	0.00368288	other	True	True	False	AT4G12690	Plant protein of unknown function (DUF868)
Glyma17g34550				3.86901	0.00586558	3.08797	0.0104096	-2.31228	0.042756	2.32833	0.0142909	1.56884	0.250595	-3.4538	0.00650823	-10.0099	0.00454215	-7.09663	0.00464891	-8.44108	0.00457971	other	True	True	False	AT4G33040	Thioredoxin superfamily protein
Glyma17g05500				3.85545	0.000518291	1.61667	0.205106	0	1	0	0.373901	0	0.373901	-6.6311	0.000372986	-8.24777	0.000359182	-8.24777	0.000359337	-8.24777	0.000360485	other	True	True	False	AT4G16740	terpene synthase 03
Glyma10g33080				3.848	0.131628	1.42973	0.050056	0.753483	0.0416658	-1.02199	0.326251	3.03562	0.167928	4.54675	0.00631034	3.43895	0.00133306	-0.560131	0.635085	-0.812373	0.507744	TF	False	True	False	AT3G23230	Integrase-type DNA-binding superfamily protein
Glyma08g16513				3.848	0.0065927	0	1	1.95109	0.373901	0	1	0	1	-5.51096	0.00409811	-3.55987	0.00787411	-5.51096	0.00409811	-5.51096	0.00409811	other	True	True	True	AT4G38840	SAUR-like auxin-responsive protein family
Glyma09g32530				3.84645	0.000332817	0	1	0	1	0	1	0	1	-4.22497	0.000263586	-4.22497	0.000263586	-4.22497	0.000263586	-4.22497	0.000263586	other	True	True	False	AT4G28950	RHO-related protein from plants 9
Glyma15g39690				3.8436	1.47293e-05	1.83888	0.143405	0	1	0	1	0	1	-3.6622	6.74173e-06	-7.1941	8.47296e-08	-7.1941	8.47296e-08	-7.1941	8.47296e-08	other	True	True	False
Glyma15g11960				3.84288	7.09058e-06	0.599746	0.307918	0.656221	0.142619	0.0489662	0.832508	0.00417827	0.989173	-2.26326	0.000255055	-1.37873	0.000513277	0.0259455	0.865963	-0.097647	0.677269	other	True	False	False	AT3G20300	Protein of unknown function (DUF3537)
Glyma05g03030				3.84254	0.00154974	4.55185	0.0111002	5.51195	0.00169118	3.58496	0.145003	2.18057	0.373901	0.966145	0.0929737	0.90388	0.0314575	-2.02311	0.0120599	-4.84254	0.00147927	other	True	True	False	AT5G50335
Glyma19g34380				3.84001	1.62507e-05	5.29512	0.0441743	3.06465	0.165159	1.22677	0.426123	0	1	-4.05401	1.99772e-05	-10.2663	8.78702e-06	-11.4565	8.77018e-06	-13.331	8.75967e-06	TF	True	True	True	AT4G14550	indole-3-acetic acid inducible 14
Glyma17g06560				3.83872	0.000340198	1.3599	0.186473	0	0.373901	0.378512	0.373901	0.0931094	0.373901	-3.5943	0.000431839	-4.9542	0.000212934	-4.57568	0.00032949	-4.86109	0.000281868	other	True	True	False	AT5G57123
Glyma19g32510				3.82899	0.00364564	0.450661	0.373901	0	1	0	1	0	1	-4.17188	0.00324794	-4.62254	0.00295577	-4.62254	0.00295577	-4.62254	0.00295577	other	True	True	False	AT5G06940	Leucine-rich repeat receptor-like protein kinase family protein
Glyma14g23780				3.82443	0.000689238	1.90601	0.00334846	1.9657	0.0236634	3.2424	0.112284	1.4876	0.0269829	1.92905	0.00271416	1.86967	0.0250504	3.41322	0.108714	2.95278	0.00926473	other	True	False	False	AT3G26430	GDSL-like Lipase/Acylhydrolase superfamily protein
Glyma13g04850				3.81899	2.114e-05	4.67724	0.0015429	3.08561	0.00103156	1.38895	0.0238115	0.144885	0.483952	-2.57174	4.74729e-05	-2.02344	8.32009e-05	-2.49806	7.72322e-05	-4.47874	1.72712e-05	other	True	True	False	AT3G63240	DNAse I-like superfamily protein
Glyma13g28495				3.81212	0.00293017	-0.184951	0.740737	-0.506388	0.283158	-0.64478	0.283638	0.0530184	0.937952	-5.99127	0.00230136	-5.00007	0.00243646	-4.48131	0.00258686	-4.7533	0.00250886	other	True	True	False
Glyma13g29000				3.80769	0.000276721	-1.28011	0.179133	-0.783013	0.515936	-1.33985	0.100476	-0.450661	0.138158	-5.6633	0.000218395	-5.26121	0.000238145	-7.05562	0.00020415	-7.14873	0.000201471	other	True	True	False	AT4G18340	Glycosyl hydrolase superfamily protein
Glyma05g00420				3.79379	0.000474731	1.05708	0.000809216	1.2306	0.0125207	0.396983	0.376927	-0.298198	0.729803	2.00035	0.000221622	0.633909	0.0540682	-1.99972	0.00206667	-3.97	0.000598397	other	True	True	False	AT1G64060	respiratory burst oxidase protein F
Glyma20g14210				3.78718	0.00568844	0	0.373901	0.369386	0.623265	0	0.373901	0	1	-5.63517	0.00446739	-0.920013	0.108108	-5.63517	0.0042448	-5.63517	0.0042448	other	True	True	False	AT3G07800	Thymidine kinase
Glyma16g33480				3.77566	0.00385197	0.926882	0.055114	1.3856	0.0216361	1.74382	0.00348	1.90046	0.24205	-5.41545	0.00318022	-4.02545	0.00370766	-5.0475	0.00326342	-6.37628	0.00305063	other	True	True	False	AT1G73210	Protein of unknown function (DUF789)
Glyma14g10090				3.77026	0.00748327	0.788314	0.00311696	0.1985	0.499743	0.657112	0.0735304	1.45686	0.170661	0.222018	0.448244	-0.94373	0.0695369	-2.33157	0.0123022	-3.55984	0.00806926	other	True	True	False	AT2G22840	growth-regulating factor 1
Glyma10g43380				3.76766	0.00480783	0.121368	0.688719	-1.1523	0.021119	-0.0400269	0.958473	0.47592	0.318507	-4.08039	0.00448924	-4.80798	0.00412662	-4.14532	0.00457578	-5.83748	0.00383062	other	True	True	False	AT5G46610	Aluminium activated malate transporter family protein
Glyma07g39260				3.76553	0.00196993	0	1	0	1	0	1	0	1	-3.76553	0.00177199	-3.76553	0.00177199	-3.76553	0.00177199	-3.76553	0.00177199	other	True	True	False	AT1G11915
Glyma18g45220				3.76148	0.00423939	1.83458	0.212058	0	0.373901	0	0.373901	0	1	-5.55917	0.00346898	-7.39375	0.00327155	-7.39375	0.00326146	-7.39375	0.00325171	TF	True	True	False	AT3G54220	GRAS family transcription factor
Glyma08g20590				3.75846	0.00016491	1.01944	0.0404761	0.984833	0.0451167	-1.13118	0.0120007	0.0680184	0.935325	-1.4762	0.00171993	-0.913218	0.0135383	-3.84723	0.000175051	-5.62167	0.000128474	other	True	True	False	AT5G56890	Protein kinase superfamily protein
Glyma09g15403				3.75845	0.000737172	-0.385152	0.720426	-0.427191	0.598093	-1.2602	0.253784	-1.59798	0.00775166	1.00886	0.313539	1.46781	0.218156	0.82852	0.662565	0.705351	0.292559	other	True	False	False	AT3G14680	cytochrome P450, family 72, subfamily A, polypeptide 14
Glyma20g24620				3.75684	0.00158043	-0.616671	0.310539	0	0.476621	0.765535	0.598196	0	0.373901	-7.08357	0.00119786	-7.08357	0.00119908	-6.31803	0.00123809	-7.08357	0.00119319	other	True	True	False	AT3G10600	cationic amino acid transporter 7
Glyma06g04590				3.74775	0.00352559	1.43211	0.275562	0.43731	0.690687	-0.836243	0.245916	-0.892226	0.0465867	-1.24525	0.0616663	5.77614	0.0925165	8.08549	0.0233586	8.46859	0.00471806	other	True	True	False	AT3G16150	N-terminal nucleophile aminohydrolases (Ntn hydrolases) superfamily protein
Glyma02g04550				3.74226	0.000659692	-0.639824	0.787608	0	0.373901	0	1	0.598637	0.735744	-3.40346	0.00117977	-3.92283	0.000279393	-3.92283	0.00024164	-3.1018	0.00225033	TF	True	True	False	AT4G24660	homeobox protein 22
Glyma03g34440				3.73529	6.0151e-05	0	0.373901	0	1	0	1	0	1	-6.06681	1.78691e-05	-6.06681	1.70003e-05	-6.06681	1.70003e-05	-6.06681	1.70003e-05	other	True	True	False	AT2G36800	don-glucosyltransferase 1
Glyma03g33440				3.73349	0.0144443	0	1	0.421138	0.697166	-0.924449	0.575832	0	1	-5.20163	0.011343	-3.80474	0.0162039	-4.49381	0.0134424	-5.20163	0.011343	TF	True	True	False	AT3G09600	Homeodomain-like superfamily protein
Glyma05g20340				3.7292	3.21395e-05	0.625152	0.450785	1.1375	0.159663	0	1	0	0.373901	-2.89947	7.03098e-05	-5.6848	2.89986e-06	-6.82231	2.34851e-06	-6.82231	2.42811e-06	other	True	True	False	AT1G45207	Remorin family protein
Glyma01g39320				3.72716	0.000157313	1.60039	0.00209798	2.6009	0.0527715	0	0.373901	0	1	-6.13257	0.000108402	-5.17936	0.000116894	-7.78027	0.000105296	-7.78027	0.000104285	other	True	True	False	AT1G45207	Remorin family protein
Glyma18g51090				3.70948	0.00157125	-0.370439	0.236505	-0.986579	0.0368024	-0.55821	0.496596	-0.70044	0.375472	-4.15595	0.00140444	-4.40855	0.00134375	-5.75972	0.00121218	-7.42647	0.00113855	other	True	True	False	AT3G30300	O-fucosyltransferase family protein
Glyma18g05230				3.70627	0.0020574	1.6477	0.431077	0	0.373901	0	0.373901	0	1	-2.39961	0.0189538	-4.04731	0.00104749	-4.04731	0.00104749	-4.04731	0.00104749	other	True	True	False	AT3G02720	Class I glutamine amidotransferase-like superfamily protein
Glyma19g36230				3.70571	0.00851889	1.05411	0.0563991	-0.141142	0.695649	-0.130787	0.887119	0.341037	0.48517	-2.07123	0.0175261	-1.92811	0.0202742	-3.32193	0.0103855	-5.17203	0.00757976	other	True	True	False	AT3G09660	minichromosome maintenance 8
Glyma03g14660				3.70413	0.250997	-2.05889	0.116153	-3.5319	0.0115313	0	1	0	1	-3.70413	0.250997	-3.70413	0.250997	-3.70413	0.250997	-3.70413	0.250997	other	True	False	False	AT2G35040	AICARFT/IMPCHase bienzyme family protein
Glyma08g07530				3.70381	2.58812e-05	1.97947	0.0223541	0.305403	0.54258	-0.552869	0.194228	-0.382714	0.111879	2.52483	0.015192	3.46509	0.0043309	3.22765	0.00557512	2.81576	0.000815607	other	True	True	False	AT1G17840	white-brown complex homolog protein 11
Glyma01g04421				3.68182	0.00769646	-0.0443941	0.822334	5.79961	1.08529e-05	-0.337035	0.712432	0	1	-2.00375	0.0218489	2.11778	0.000155344	-2.75582	0.0136932	-3.68182	0.00769646	TF	True	True	False	AT1G59940	response regulator 3
Glyma15g17721				3.67807	0.0121709	-2.08179	0.380436	-1.66297	0.255981	0.378512	0.460532	0.75743	0.669848	-3.67807	0.0151722	-3.67807	0.0121709	-3.29956	0.019761	-2.43522	0.0239498	other	True	True	False
Glyma06g05611				3.67807	0.177567	3.8679	0.128431	4.54226	0.00760513	1.82103	0.319302	0.263034	0.373901	0.189825	0.841769	0.864186	0.269805	-1.85704	0.285968	-3.41504	0.189688	other	True	False	False
Glyma14g00350				3.67453	0.00101864	0	0.373901	-0.302563	0.622775	0	0.561438	0	0.373901	-7.72474	0.000738219	-7.72474	0.000738219	-7.72474	0.000736219	-7.72474	0.000734789	other	True	True	False	AT4G35290	glutamate receptor 2
Glyma01g37510				3.67431	0.00131725	0	1	0	0.373901	0	1	0	1	-3.67431	0.00126373	-3.67431	0.00127873	-3.67431	0.00126373	-3.67431	0.00126373	other	True	True	False	AT4G36380	Cytochrome P450 superfamily protein
Glyma20g22896				3.67035	0.00865521	-0.378512	0.422902	0	1	0	1	0	1	-4.12102	0.00743533	-4.12102	0.00726383	-4.12102	0.00726383	-4.12102	0.00726383	other	True	True	False	AT1G18610	Galactose oxidase/kelch repeat superfamily protein
Glyma13g22595				3.65711	0.00961313	0.835255	0.568564	0.611815	0.276187	1.88949	0.118033	-1.73335	0.319986	-1.40336	0.0888707	0.532712	0.36616	-0.349123	0.547544	-4.03562	0.0101605	other	True	True	False	AT2G13680	callose synthase 5
Glyma19g05400				3.65153	0.000826971	0.153992	0.866728	-1.20827	0.48098	-2.08179	0.373901	2.24286	0.373901	0.360443	0.706309	-1.51403	0.153329	-3.65153	0.000826971	-1.40867	0.192839	other	True	True	False	AT3G24503	aldehyde dehydrogenase 2C4
Glyma05g08020				3.63075	0.0117701	1.71937	0.281312	0.296982	0.746094	0	0.373901	0	0.373901	-4.77588	0.00975007	-7.69834	0.00859801	-8.21772	0.00851971	-8.21772	0.00852644	other	True	True	False	AT4G13370	Plant protein of unknown function (DUF936)
Glyma07g30710				3.62161	0.000344049	0.736966	0.285558	4.50674	0.205125	1.65997	0.232786	-0.0153716	0.98381	-8.14893	0.00015205	-4.37916	0.000248963	-0.974208	0.108265	-1.75627	0.00184365	other	True	True	False	AT1G61680	terpene synthase 14
Glyma09g24450				3.62005	0.0163654	2.43377	0.00310045	0.700937	0.347727	-0.92139	0.449733	-0.125531	0.935284	1.39321	0.00671001	0.422352	0.371997	-3.03509	0.0165365	-4.03509	0.0140706	other	False	True	False	AT4G25720	glutaminyl cyclase
Glyma16g06140				3.61969	0.00267582	-0.270089	0.569596	0.874469	0.168503	0.678072	0.284999	0	0.373901	-6.48642	0.00201151	-6.79252	0.00200838	-6.98892	0.00199897	-7.66699	0.00197621	other	True	True	False	AT3G01900	cytochrome P450, family 94, subfamily B, polypeptide 2
Glyma18g49080				3.60881	0.00490483	0	0.373901	0.450661	0.373901	0.180572	0.41266	0	1	-3.60881	0.00502801	-3.15815	0.00900517	-3.42824	0.00699732	-3.60881	0.00396228	other	True	True	True	AT1G73590	Auxin efflux carrier family protein
Glyma17g35951				3.5836	0.00752693	2.44888	0.00722605	3.40708	0.00188146	3.45074	0.0190877	2.30415	0.14069	0.660876	0.132593	0.9148	0.0378831	0.23426	0.625965	-0.802236	0.238148	TF	True	False	False	AT4G36930	basic helix-loop-helix (bHLH) DNA-binding superfamily protein
Glyma03g35675				3.57839	0.0154691	1.40352	0.0339131	-0.109229	0.847229	-0.0655883	0.845769	-1.11548	0.164732	-1.17487	0.0671121	-1.88402	0.0319865	-2.93348	0.0172023	-4.45286	0.0125972	other	False	True	False	AT3G11560	LETM1-like protein
Glyma07g14730				3.57604	0.0119423	1.92203	0.00379789	2.8678	0.00105217	2.12105	0.0254888	0.138131	0.874378	3.35626	0.00187147	1.93069	0.00285084	-1.18711	0.0719643	-3.53145	0.0125822	other	True	True	False	AT3G60520
Glyma11g29670				3.56688	0.00085866	5.8125	0.0212724	4.47912	0.0284522	0.883186	0.517986	-1.60171e-16	0.373901	-2.90278	0.00114018	-3.71678	0.000770302	-5.66216	0.000572025	-8.71528	0.000526875	other	True	True	False	AT1G06980
Glyma16g27090				3.5652	0.000114651	0.678072	0.373901	0	0.827565	0	0.373901	0	1	-5.59495	5.98008e-05	-6.27302	4.70712e-05	-6.27302	5.00985e-05	-6.27302	4.65087e-05	other	True	True	False	AT1G71990	fucosyltransferase 13
Glyma19g02650				3.56473	0.00730843	-0.521637	0.492645	0	0.373901	0.616671	0.373901	0	1	-7.73662	0.00538092	-10.1785	0.00530583	-9.56179	0.00532603	-10.1785	0.00530583	other	True	True	False	AT5G15230	GAST1 protein homolog 4
Glyma02g16560				3.56071	0.0140157	-1.56884	0.116313	0	1	0	0.373901	0	0.373901	-3.56071	0.0152886	-3.56071	0.0140157	-3.56071	0.0143271	-3.56071	0.0160029	other	True	True	False	AT5G28150	Plant protein of unknown function (DUF868)
Glyma09g37710				3.55663	0.000595523	0	1	0	1	0	1	0.263034	0.373901	-3.55663	0.000595523	-3.55663	0.000595523	-3.55663	0.000595523	-3.2936	0.00208115	other	True	True	False	AT2G32235
Glyma19g23440				3.55368	0.00477077	1.01209	0.169973	-1.22239	0.427818	-0.95109	0.339181	0	1	-0.952577	0.0898038	-6.15702	0.00366801	-6.53553	0.00350062	-6.53553	0.00350062	other	True	True	False	AT5G14370	CCT motif family protein
Glyma04g00900				3.55138	0.000280857	7.26491	0.0135844	3.09822	0.0323543	2.04363	0.217563	0	1	-1.91583	0.00147987	-4.20805	0.000199932	-6.21111	0.000159593	-9.18074	0.000149498	other	True	True	True	AT5G18020	SAUR-like auxin-responsive protein family
Glyma03g29670				3.54844	0.00444025	1.98793	0.118465	0.341037	0.373901	0	1	0	1	-1.56051	0.0291385	-3.2074	0.00576394	-3.54844	0.00340975	-3.54844	0.00340975	other	True	True	False	AT5G06940	Leucine-rich repeat receptor-like protein kinase family protein
Glyma05g03395				3.54844	0.000524941	0.0931094	0.373901	0	1	0	1	0	1	-3.45533	0.00137133	-3.54844	0.000469384	-3.54844	0.000469384	-3.54844	0.000469384	other	True	True	False
Glyma14g05780				3.54819	0.00557599	1.41987	0.259133	-1.70966	0.208029	0	0.373901	0	1	-2.64408	0.00990749	-7.39785	0.00397857	-8.07592	0.00390464	-8.07592	0.00390464	other	True	True	False	AT5G19875
Glyma11g01881				3.54542	0.00332956	1.56748	0.277286	0.724366	0.300693	-0.4043	0.21423	2.44594	0.0515814	-2.63633	0.00630354	-2.00899	0.00909049	-2.11124	0.00643941	-2.14422	0.00650487	other	True	False	False	AT4G10950	SGNH hydrolase-type esterase superfamily protein
Glyma10g06440				3.54042	0.00017829	1.61667	0.145855	-2.31228	0.045843	-2.25298	0.0152611	-0.222392	0.373901	-4.81127	0.000151372	-6.42794	0.000122069	-6.42794	0.000122069	-6.42794	0.000122069	other	True	True	True	AT3G09870	SAUR-like auxin-responsive protein family
Glyma02g45301				3.53911	0.0142763	1.95109	0.0464357	-0.00995347	0.985615	-0.610726	0.494832	-0.663375	0.660671	-1.21431	0.0771865	-1.42843	0.0532853	-3.97831	0.0130627	-4.24135	0.0123333	other	True	True	False
Glyma05g35600				3.53605	0.00244121	1.1375	0.371576	0	0.373901	0	1	0	1	-2.39855	0.0111224	-3.53605	0.00203396	-3.53605	0.00203396	-3.53605	0.00203396	other	True	True	False	AT3G06880	Transducin/WD40 repeat-like superfamily protein
Glyma03g06012				3.52883	0.000261014	0.79862	0.564655	-0.199609	0.688286	2.57693	0.373901	0	1	-3.32193	0.00102477	-3.99417	0.000253428	-3.78648	0.000818241	-6.3634	0.000189527	other	True	True	False	AT5G44510	target of AVRB operation1
Glyma16g34210				3.52855	0.015279	-0.368645	0.881375	0.546949	0.430839	2.62449	0.373901	0	1	-4.04495	0.015363	-2.66223	0.0200487	-2.81735	0.03123	-5.44184	0.0115816	other	False	True	False	AT1G48405	Kinase interacting (KIP1-like) family protein
Glyma09g03600				3.52785	0.00032228	0.222392	0.373901	0	1	0	1	0	1	-6.58839	0.000210215	-6.81079	0.000207147	-6.81079	0.000207147	-6.81079	0.000207147	other	True	True	False	AT3G62270	HCO3- transporter family
Glyma12g12230				3.52438	0.000597395	1.29886	0.0844993	0.435626	0.0586121	1.23386	0.0180184	1.29913	0.0172802	-4.81105	0.000482017	-4.56053	0.000489689	-3.34946	0.000645483	-2.46041	0.00102526	other	True	True	False	AT5G54160	O-methyltransferase 1
Glyma07g12180				3.52203	0.0146547	3.89642	0.0433771	4.83432	6.23546e-05	2.73859	0.0245501	1.48595	0.216553	2.39188	0.0652488	5.0994	5.22464e-05	3.7201	0.0184319	0.221079	0.76619	other	True	True	False	AT4G29140	MATE efflux family protein
Glyma17g17470				3.51873	1.62007e-05	-0.0867116	0.934556	0.536053	0.382811	0	0.373901	0	0.476621	-4.72092	1.03631e-05	-4.68312	5.70445e-06	-6.63421	4.48173e-06	-6.63421	4.48898e-06	other	True	True	False	AT2G14820	Phototropic-responsive NPH3 family protein
Glyma13g35890				3.5124	0.000155271	0	1	0	1	0	1	0	1	-6.82951	9.02746e-05	-6.82951	9.02746e-05	-6.82951	9.02746e-05	-6.82951	9.02746e-05	other	True	True	False	AT5G54490	pinoid-binding protein 1
Glyma06g13390				3.51096	0.0103039	0.900464	0.542135	0	1	0	0.373901	0	1	-2.6105	0.0264652	-3.51096	0.00747085	-3.51096	0.00914076	-3.51096	0.00747085	other	True	True	False	AT4G10955	alpha/beta-Hydrolases superfamily protein
Glyma0079s00290				3.51076	9.75849e-05	0.584963	0.373901	1.39689	0.0620904	0	1	0	1	-6.01891	4.01846e-05	-5.20698	3.77492e-05	-6.60387	3.40331e-05	-6.60387	3.40331e-05	other	True	True	False	AT5G45890	senescence-associated gene 12
Glyma11g21165				3.50812	0.000179673	3.61294	0.0418236	2.12877	0.000343179	-0.142953	0.658654	0.0482981	0.899031	-1.55939	0.0059205	1.54041	0.000208156	1.88111	0.00171872	2.9153	0.00694366	other	True	False	False
Glyma02g00981				3.50479	0.0189011	0.101598	0.783865	2.53303	0.143547	1.5025	6.5425e-07	0	1	-0.748461	0.178555	-1.13682	0.157067	-2.30485	0.0214154	-3.80735	0.0129368	TF	False	True	False	AT1G09530	phytochrome interacting factor 3
Glyma18g06760				3.5025	0.0104527	0	1	0	1	0	1	0	1	-3.5025	0.0104527	-3.5025	0.0104527	-3.5025	0.0104527	-3.5025	0.0104527	other	True	True	False	AT1G72310	RING/U-box superfamily protein
Glyma01g02390				3.49588	0.00386241	1.31233	0.183183	-1.99095	0.132522	0	0.373901	0	1	-1.1325	0.0652932	-6.39553	0.00251727	-7.81057	0.00242979	-7.81057	0.00242979	TF	True	True	False	AT5G65640	beta HLH protein 93
Glyma05g02530				3.49399	0.00337819	2.67054	0.0941243	2	0.200695	0	1	0	1	-0.823451	0.172812	-1.49399	0.0469799	-3.49399	0.00337819	-3.49399	0.00337819	other	True	True	False	AT5G63090	Lateral organ boundaries (LOB) domain family protein
Glyma08g04276				3.48956	0.00127517	-0.790547	0.677869	0	1	0	1	-1.61667	0.373901	-4.08746	0.000570734	-4.39003	0.000293441	-4.39003	0.000293441	-4.39003	0.000293441	other	True	True	False	AT3G24570	Peroxisomal membrane 22 kDa (Mpv17/PMP22) family protein
Glyma12g14810				3.4872	0.00349517	1.83458	0.143138	2.76553	0.0396611	0	0.373901	0	1	-4.77915	0.00210607	-3.84819	0.0023978	-6.61373	0.00186611	-6.61373	0.00182817	other	True	True	True	AT4G38840	SAUR-like auxin-responsive protein family
Glyma06g07151				3.48226	0.00478459	0.137504	0.217397	0	0.705272	0	1	0	1	-5.27076	0.00338033	-5.40826	0.00339471	-5.40826	0.00323965	-5.40826	0.00323965	other	True	True	False	AT4G32295
Glyma04g43070				3.47716	0.00161436	-0.485747	0.186525	-1.87078	0.0988615	-0.657768	0.48193	0.964376	0.192452	-0.558128	0.176854	-3.68249	0.00160619	-6.3642	0.00118411	-6.37319	0.00117286	other	True	True	False	AT1G21920	Histone H3 K4-specific methyltransferase SET7/9 family protein
Glyma19g28110				3.47125	0.00268809	0.395713	0.309521	-0.564804	0.115427	-1.31273	0.129775	-0.0634888	0.907792	-2.90248	0.00344687	-4.40313	0.00227627	-6.01426	0.00200415	-6.5152	0.00196873	other	True	True	False	AT3G02050	K+ uptake transporter 3
Glyma07g18340				3.46815	0.00290405	0	1	0	1	0	1	0	1	-3.46815	0.00208665	-3.46815	0.00208665	-3.46815	0.00208665	-3.46815	0.00208665	other	True	True	False	AT5G01370	ALC-interacting protein 1
Glyma12g28770				3.46784	0.00397296	0.0255917	0.96881	-0.306208	0.788866	1.83458	0.233159	0	1	-2.05597	0.0125077	-3.22036	0.00546546	-4.14423	0.00384138	-5.97881	0.00296271	other	True	True	False
Glyma14g39330				3.46769	0.00179324	0.22272	0.239668	0.0263623	0.885231	1.18698	0.033623	-0.109281	0.69225	-2.76663	0.00228057	-3.03953	0.00203822	-1.43218	0.0105582	-1.39943	0.00794882	other	True	True	False	AT3G02850	STELAR K+ outward rectifier
Glyma19g07410				3.4638	0.00081865	1.10962	0.13029	-1.77961	0.0142776	0	0.457253	0	1	-3.86113	0.000786065	-6.63372	0.000593712	-6.63372	0.000587018	-6.63372	0.000586236	other	True	True	False	AT5G40610	NAD-dependent glycerol-3-phosphate dehydrogenase family protein
Glyma10g27881				3.46263	0.000969357	1.28293	0.213354	0.450661	0.532948	0	1	0	1	-2.63035	0.00243908	-3.46263	0.00201624	-3.91329	0.00071895	-3.91329	0.00071895	TF	True	True	True	AT3G62100	indole-3-acetic acid inducible 30
Glyma15g17565				3.45855	0.00246339	1.18322	0.0328485	0.153431	0.796121	0.499155	0.555082	-0.469485	0.596644	-2.32457	0.00390623	-2.28111	0.00468075	-2.18988	0.00790525	-2.27684	0.00523437	other	True	False	False	AT2G25800	Protein of unknown function (DUF810)
Glyma08g27600				3.45801	0.0618511	3.22239	0.013053	2.09311	0.343158	-0.420332	0.750477	-0.55486	0.534371	-1.85228	0.113191	-2.98157	0.0777781	-3.8941	0.05985	-3.16139	0.0662111	other	True	False	False	AT3G30180	brassinosteroid-6-oxidase 2
Glyma08g24980				3.4545	3.9539e-05	0.670214	0.380386	-0.771871	0.413468	0	1	0	1	-1.37861	0.00733374	-4.84916	3.35758e-05	-8.14194	2.24969e-05	-8.14194	2.24969e-05	other	True	True	False
Glyma03g26630				3.4401	0.0021112	1.72597	0.155771	-0.0339473	0.948383	-0.222392	0.894894	0	0.373901	-2.03605	0.00900459	-3.00714	0.00277578	-6.66249	0.00144106	-6.66249	0.00142328	other	True	True	False	AT1G10095	Protein prenylyltransferase superfamily protein
Glyma05g18410				3.43741	0.0183709	2.67054	0.00305815	3.5319	0.124348	0	1	0	0.373901	-3.0888	0.0187609	-2.22743	0.0348416	-5.75933	0.0131228	-5.75933	0.0134537	other	False	True	False	AT5G67150	HXXXD-type acyl-transferase family protein
Glyma17g04960				3.43741	0.000306366	0	1	0	1	0	1	0	1	-3.43741	0.000306366	-3.43741	0.000306366	-3.43741	0.000306366	-3.43741	0.000306366	other	True	True	False	AT2G26450	Plant invertase/pectin methylesterase inhibitor superfamily
Glyma07g10860				3.4337	0.000274632	2.23324	0.0406332	4.28997	0.119073	0	0.766395	0	1	-4.13355	0.000250062	-4.05757	0.000306459	-11.5853	0.000184407	-11.5853	0.000184344	other	True	True	False	AT1G19670	chlorophyllase 1
Glyma12g14910				3.43338	0.0024047	2.82782	0.0207357	3.04731	0.00994276	0	0.373901	0	1	-3.68736	0.00181621	-3.46787	0.00188555	-6.51517	0.0013404	-6.51517	0.0013404	other	True	True	True	AT4G38840	SAUR-like auxin-responsive protein family
Glyma13g37180				3.43316	0.00202131	0	1	4.42178	0.122053	2.57304	0.112711	2.3599	0.141066	-6.61373	0.00114659	-2.19194	0.00813015	-1.02277	0.0902727	-4.25383	0.00148835	other	True	True	False	AT3G49190	O-acyltransferase (WSD1-like) family protein
Glyma10g34460				3.43215	0.0163608	1.90214	0.0339001	-0.341037	0.299118	0	1	0	0.912169	-7.12641	0.0120144	-12.7104	0.011728	-12.7104	0.011728	-12.7104	0.0117302	other	False	True	False	AT2G45550	cytochrome P450, family 76, subfamily C, polypeptide 4
Glyma03g09140				3.42708	0.0010292	-0.870717	0.221529	-1.37281	0.2302	-0.0458037	0.710248	-0.222392	0.373901	-6.15785	0.000666871	-8.5867	0.000637784	-8.9179	0.000636464	-8.96521	0.000634596	other	True	True	True	AT2G38120	Transmembrane amino acid transporter family protein
Glyma05g31990				3.42452	0.0039617	-0.30849	0.629792	-0.202884	0.637873	-0.766014	0.0052659	0.210513	0.79151	-6.35604	0.00283132	-5.13911	0.00300904	-6.12684	0.00284813	-5.01324	0.00305784	other	True	True	False	AT2G22140	essential meiotic endonuclease 1B
Glyma18g06180				3.41593	0.00379807	0.591843	0.0679847	0.303491	0.207868	0.277338	0.546427	-0.137504	0.398676	-2.07389	0.00759274	-2.96805	0.00438355	-4.44792	0.00313298	-7.34193	0.00269979	other	True	True	False	AT5G58380	SOS3-interacting protein 1
Glyma03g08772				3.41504	0.0088684	0.547033	0.752619	-3.74057	0.168884	0	1	-1.6009	0.373901	-0.391191	0.652319	-3.41504	0.0088684	-3.41504	0.0088684	-3.41504	0.0088684	other	True	True	False	AT5G61030	glycine-rich RNA-binding protein 3
Glyma06g43181				3.40722	0.0177889	1.26919	0.569479	3.51096	0.0226024	0	1	0	1	-5.40722	0.0131775	-3.54396	0.016168	-7.05492	0.0120739	-7.05492	0.0120739	other	False	True	True	AT4G38840	SAUR-like auxin-responsive protein family
Glyma10g03720				3.39783	7.66798e-06	1.44969	0.204729	-1.64112	0.0767226	-0.804276	0.351218	0.912182	0.430269	-3.36495	5.25479e-05	-6.99246	4.50011e-06	-8.87911	4.37654e-06	-9.04434	4.37323e-06	TF	True	True	True	AT3G23050	indole-3-acetic acid 7
Glyma01g04500				3.39377	0.000627498	2.45582	0.0140726	0.650058	0.625885	2.49399	0.051408	0	0.373901	-2.05851	0.00162045	-4.61008	0.000503784	-3.88163	0.000581	-6.37562	0.000426067	other	True	True	False	AT1G27210	ARM repeat superfamily protein
Glyma03g31191				3.39232	0.0141213	0	0.373901	0	0.373901	2.22239	6.5425e-07	2.54432	0.250961	-4.77083	0.0107576	-4.77083	0.0110782	-2.54844	0.0170238	-2.22651	0.0379109	TF	True	True	False	AT2G32100	ovate family protein 16
Glyma11g01891				3.39218	0.00959725	1.39366	0.0525624	1.66734	0.0249552	2.03154	0.000972469	0.816174	0.24291	-2.73831	0.0121522	-0.851659	0.110535	0.351262	0.281931	-0.588058	0.255194	other	True	False	False	AT4G10950	SGNH hydrolase-type esterase superfamily protein
Glyma13g19810				3.39102	0.00150369	0.457299	0.163145	1.15635	0.0350509	0.910667	0.0443855	0.847395	0.000809642	-3.98758	0.00129737	-2.04094	0.00364406	-3.05917	0.0017263	-3.9425	0.00130669	other	True	True	False	AT3G12620	Protein phosphatase 2C family protein
Glyma12g14670				3.38726	0.00655401	3.54844	0.158788	2.67807	0.373901	0	1	0	1	-4.31348	0.00411364	-5.18384	0.00377212	-7.86191	0.00325625	-7.86191	0.00325625	other	True	True	True	AT4G38840	SAUR-like auxin-responsive protein family
Glyma04g09910				3.38502	0.0012451	0.370563	0.697399	-0.397335	0.900733	0.89743	0.576636	2.65431	0.00578018	-2.29457	0.00151122	-4.43686	0.00046423	-2.22456	0.00830391	-1.68067	0.00216589	TF	True	True	False	AT4G24660	homeobox protein 22
Glyma12g03950				3.37773	0.0116165	0	0.373901	0.847997	0.373901	0	1	0	1	-5.62059	0.00816903	-4.77259	0.00945582	-5.62059	0.00816903	-5.62059	0.00816903	other	True	True	True	AT4G38840	SAUR-like auxin-responsive protein family
Glyma15g07920				3.37518	0.000135327	-0.248576	0.397467	-0.875884	0.121811	-0.46879	0.630306	1.22239	0.373901	-3.30248	0.0001143	-3.76487	0.00010613	-4.90918	9.03126e-05	-7.62852	6.2672e-05	other	True	True	False	AT4G04955	allantoinase
Glyma05g03020				3.36457	6.20638e-05	0	0.373901	0	1	0	0.116117	0	1	-3.36457	2.57311e-05	-3.36457	2.37795e-05	-3.36457	2.37795e-05	-3.36457	2.37795e-05	TF	True	True	False	AT1G66350	RGA-like 1
Glyma11g35030				3.35896	0.000810609	0	1	0	1	0.180572	0.41266	0	1	-6.41785	0.000549235	-6.41785	0.000549235	-6.23728	0.000579886	-6.41785	0.000549235	other	True	True	False	AT4G00430	plasma membrane intrinsic protein 1;4
Glyma0079s00220				3.35858	0.00898703	3.99699	0.373901	3.80735	0.131016	0.349584	0.853609	0	1	-5.62274	0.00619212	-5.81238	0.0060264	-8.22284	0.00570574	-9.61973	0.00564335	other	True	True	True	AT4G38840	SAUR-like auxin-responsive protein family
Glyma06g43100				3.35815	0.00165941	0.263034	0.373901	1.51937	0.151282	0	0.373901	0	1	-6.65583	0.000934562	-5.39949	0.000983788	-6.91886	0.000901861	-6.91886	0.000901861	other	True	True	False	AT5G45890	senescence-associated gene 12
Glyma02g41340				3.35786	0.0030689	-0.831602	0.311194	-2.66297	0.000832646	-1.46815	0.2453	-0.314109	0.635372	-4.3207	0.00228229	-5.29646	0.00193055	-5.29646	0.00196953	-4.99389	0.00200272	other	True	True	False	AT5G37790	Protein kinase superfamily protein
Glyma0313s50				3.34347	0.00815549	0	1	0	1	1.79355	0.373901	-1.41504	0.373901	-6.84172	0.00571963	-6.84172	0.00571963	-5.04817	0.00657367	-6.84172	0.00571963	other	True	True	False	AT5G23960	terpene synthase 21
Glyma06g14300				3.34169	0.00162754	0.58123	0.163279	0.69111	0.0831072	0.515357	0.579579	0.658415	0.27028	-1.60722	0.00352826	-1.02475	0.0143717	-1.16075	0.0737353	-0.0859302	0.808919	other	True	False	False	AT5G54130	Calcium-binding endonuclease/exonuclease/phosphatase family
Glyma02g32044				3.33628	0.000829595	0	1	0	1	0	1	0	1	-3.33628	0.000829595	-3.33628	0.000829595	-3.33628	0.000829595	-3.33628	0.000829595	other	True	True	False	AT5G11720	Glycosyl hydrolases family 31 protein
Glyma15g12170				3.33425	0.00788181	0.759641	0.224675	-0.0555514	0.800544	-0.244741	0.591982	-0.535928	0.418631	-7.37036	0.00537934	-5.86935	0.00560112	-5.86637	0.00560954	-6.73293	0.00544564	other	True	True	False
Glyma10g32380				3.32558	0.0368859	2.14918	0.00197355	0.820021	0.0424382	-0.0486716	0.885778	0.0534647	0.800196	2.26129	0.00290912	5.52605	0.000347017	6.89667	0.00243501	7.8928	5.31512e-05	other	False	True	False	AT1G03220	Eukaryotic aspartyl protease family protein
Glyma10g05451				3.3247	0.0102204	0	1	-1	0.11711	0	1	0	1	-4.11825	0.0052049	-4.11825	0.0052049	-4.11825	0.0052049	-4.11825	0.0052049	other	True	True	False	AT2G37300
Glyma09g22455				3.31486	0.416612	3.15273	0.426949	1.62133	0.0013489	0.587958	0.00473978	0.408225	0.552577	1.45502	0.582184	4.58832	4.92617e-05	4.97786	6.49591e-05	4.38446	0.000207738	other	False	True	False	AT1G70670	Caleosin-related family protein
Glyma01g03060				3.31094	0.00766077	0	0.373901	0	1	0	1	0	1	-5.58396	0.00498156	-5.58396	0.00498156	-5.58396	0.00498156	-5.58396	0.00498156	TF	True	True	False	AT4G24660	homeobox protein 22
Glyma02g03050				3.30458	3.08167e-05	3.18389	0.0508809	1.09115	0.062548	3.43741	0.0976341	1.36773	0.312178	-0.12069	0.799806	-4.58226	1.03375e-05	-4.1746	2.19456e-05	-6.19697	9.53708e-06	other	True	True	False	AT1G27210	ARM repeat superfamily protein
Glyma16g01010				3.30181	0.0154608	1.14528	0.0317773	1.53159	0.0480169	-1.93742	0.242241	-0.290996	0.754705	0.417286	0.312325	0.213038	0.478623	-3.59626	0.0129072	-1.27979	0.126135	other	False	True	False	AT5G23395	Cox19-like CHCH family protein
Glyma17g12700				3.30073	5.59023e-05	2.48543	0.240408	2.11548	0.0358248	1.20163	0.373901	0	0.373901	-3.07834	0.000389171	-3.44829	6.67708e-05	-4.36213	9.0945e-05	-5.56377	3.52419e-05	other	True	True	False	AT2G26710	Cytochrome P450 superfamily protein
Glyma09g33241				3.29768	0.0676172	-0.520832	0.432403	1.22571	0.0817391	3.51307	0.0107493	0.945394	0.113422	-2.68101	0.0701917	-1.02466	0.229154	0.893461	0.166496	0.192034	0.749338	TF	True	False	False	AT5G10510	AINTEGUMENTA-like 6
Glyma18g47450				3.29179	6.59903e-05	-0.450984	0.485866	0.0931094	0.76139	0.709999	0.323845	-1.16227	0.290872	-4.22405	4.59103e-05	-4.40727	5.1279e-05	-2.94238	0.000124052	-5.59991	3.61915e-05	other	True	True	False	AT5G67090	Subtilisin-like serine endopeptidase family protein
Glyma13g10560				3.27798	0.205267	0.874469	0.373901	5.73967	0.000175037	0.378512	0.373901	0.378512	0.373901	-2.40352	0.292811	2.46168	0.00325394	-2.89947	0.255871	-2.89947	0.255871	other	True	False	False	AT4G10850	Nodulin MtN3 family protein
Glyma20g38180				3.27762	0.00360845	1.22209	0.0115504	1.25315	0.0020711	0.0955953	0.858075	-0.155394	0.755731	-1.1679	0.0234869	-0.276147	0.330659	-1.66411	0.0150487	-3.8029	0.00324703	other	True	True	False	AT1G56230	Protein of unknown function (DUF1399)
Glyma09g37280				3.27644	0.00180999	-0.962614	0.174631	-2.20945	0.153116	0	0.373901	0	1	-7.11556	0.00120757	-8.86375	0.00118586	-9.95686	0.00117718	-9.95686	0.00117718	other	True	True	False	AT5G37820	NOD26-like intrinsic protein 4;2
Glyma19g39810				3.27507	0.000811975	0.485427	0.607168	0	0.373901	0	1	0	1	-6.38658	0.00048806	-6.87201	0.000473193	-6.87201	0.000473193	-6.87201	0.000473193	other	True	True	False	AT2G47800	multidrug resistance-associated protein 4
Glyma04g41651				3.27302	0.0157633	0	0.373901	0	1	1.11548	0.373901	0.925999	0.414855	-4.03855	0.0120895	-4.03855	0.0118075	-2.92308	0.0265734	-3.11255	0.0164998	other	False	True	False	AT1G78090	trehalose-6-phosphate phosphatase
Glyma10g07730				3.26903	0.00289937	1.47079	0.157594	0.263034	0.701406	0	1	0	1	-2.24046	0.00721599	-6.06489	0.00193109	-6.32793	0.00187895	-6.32793	0.00187895	TF	True	True	False	AT5G03680	Duplicated homeodomain-like superfamily protein
Glyma02g15100				3.26453	0.00111522	1.96347	0.286102	0	0.373901	0	1	3.25298	0.00435709	-2.79675	0.00277826	-5.49719	0.000736659	-5.49719	0.000736659	-2.24421	0.00198764	other	True	True	False	AT1G49620	Cyclin-dependent kinase inhibitor family protein
Glyma09g32330				3.26109	0.000200621	3.41214	0.00801634	2.54414	0.0268279	1.66297	0.29295	0.0931094	0.373901	0.228068	0.487121	-1.16653	0.0104364	-4.96736	0.000129981	-6.53722	0.000101191	other	True	True	False	AT3G24535
Glyma18g25160				3.24688	0.000311124	0.190016	0.82343	0.863365	0.126363	-0.411532	0.676004	2.12653	0.202056	-4.87816	0.000217835	-4.51627	0.000210303	-5.06818	0.000224287	-5.72126	0.000195128	other	True	True	False	AT2G39700	expansin A4
Glyma11g09300				3.24613	0.00126349	-0.184875	0.840494	0.71727	0.64333	0	0.373901	0	0.373901	-3.81978	0.0012727	-4.21987	0.00138041	-6.91289	0.000837992	-6.91289	0.000852715	other	True	True	False	AT2G17270	phosphate transporter 3;3
Glyma09g08586				3.23171	6.64311e-05	0.249558	0.0443885	0.38499	0.0497117	-0.0219217	0.903981	-0.143473	0.368514	-3.01037	7.19166e-05	-3.49328	6.15855e-05	-3.7255	5.77406e-05	-3.94261	5.5715e-05	other	True	True	False	AT3G43220	Phosphoinositide phosphatase family protein
Glyma02g41120				3.22993	0.00372682	5.90609	0.000153661	2.65675	0.0372624	2.78319	0.0084428	1.22239	0.198891	-0.230731	0.390701	-1.77225	0.0111763	-2.83426	0.00385589	-4.91443	0.00249524	other	True	True	False	AT5G37600	glutamine synthase clone R1
Glyma19g44790				3.22276	0.0163442	0.707819	0.295413	1.80735	0.255438	0	0.373901	0	1	-4.73733	0.0130293	-3.6378	0.0162202	-5.44515	0.0119194	-5.44515	0.0119194	other	False	True	False	AT2G46660	cytochrome P450, family 78, subfamily A, polypeptide 6
Glyma20g03960				3.22221	0.000915912	1.82665	0.15147	-0.255257	0.741207	0	0.373901	0	1	-1.96279	0.00621204	-7.41267	0.000553519	-7.45998	0.000548781	-7.45998	0.000548781	other	True	True	False	AT1G14040	EXS (ERD1/XPR1/SYG1) family protein
Glyma04g04910				3.22092	0.0161107	1.85533	0.0150808	0.163499	0.795365	0	0.373901	0	1	-1.97131	0.0296598	-4.71277	0.0126989	-6.61324	0.0111593	-6.61324	0.0111593	other	False	True	False	AT4G33800
Glyma02g10770				3.20988	0.00192136	-0.0452647	0.888404	-1.28293	0.368428	0	0.373901	0	1	-3.74613	0.00152803	-6.81079	0.00114626	-6.81079	0.00114205	-6.81079	0.00113938	other	True	True	False	AT3G28040	Leucine-rich receptor-like protein kinase family protein
Glyma03g40611				3.20767	0.00947882	0.259277	0.741147	0.286677	0.658953	0.423499	0.498213	0.771731	0.295387	-0.868273	0.206744	-2.68506	0.0132105	-1.99683	0.0188812	-3.11548	0.0099892	TF	True	True	False	AT1G76890	Duplicated homeodomain-like superfamily protein
Glyma13g17770				3.20627	6.39745e-06	4.90484	0.00171627	2.03063	0.000324802	0.15824	0.438002	-0.892292	0.0241881	0.0596472	0.77139	0.563621	0.000482285	-0.810077	0.0028925	-2.05304	0.000208097	other	True	False	False	AT1G48330
Glyma12g14620				3.2042	0.0258622	4.00899	0.00697377	4.12881	0.0706126	1.80373	0.200974	0	1	-3.82748	0.0219389	-2.17161	0.0441205	-5.10674	0.0191402	-7.83647	0.0174653	other	True	False	True	AT4G38840	SAUR-like auxin-responsive protein family
Glyma06g22440				3.20225	6.85082e-05	2.21977	0.00908882	2.28962	0.0122412	-0.0950736	0.895159	1.44746	0.0767603	-1.83097	0.000166531	-1.25095	0.0021159	-5.47215	1.44558e-05	-5.91497	1.26047e-05	other	True	True	False	AT3G08900	reversibly glycosylated polypeptide 3
Glyma05g13641				3.19323	0.00737063	-0.279574	0.794694	-0.233672	0.946299	0	1	-0.180572	0.766395	-3.72375	0.0073956	-6.1138	0.00498152	-7.7147	0.00475272	-7.7147	0.00479581	other	True	True	False	AT5G04190	phytochrome kinase substrate 4
Glyma15g39098				3.19219	0.0203654	-0.378512	0.66559	0	1	0	0.373901	0	1	-9.20416	0.0139808	-9.20416	0.0139432	-9.20416	0.0139432	-9.20416	0.0139432	other	False	True	False	AT3G14690	cytochrome P450, family 72, subfamily A, polypeptide 15
Glyma02g15870				3.18923	0.015203	-0.118644	0.940138	0	1	0	1	0	1	-3.10434	0.0162988	-3.32673	0.00861708	-3.32673	0.00861708	-3.32673	0.00861708	other	False	True	False	AT3G06100	NOD26-like intrinsic protein 7;1
Glyma12g09800				3.1875	7.76056e-06	5.09249	0.00197555	4.14895	0.000988864	1.93133	0.00221215	1.60881	0.412274	-2.29811	2.23294e-05	-1.42915	0.000168553	-3.45927	3.12399e-06	-7.78179	1.67695e-06	other	True	True	False	AT3G51680	NAD(P)-binding Rossmann-fold superfamily protein
Glyma08g14670				3.18184	0.00258502	0.854988	0.325737	-1.03103	0.315211	-0.120294	0.901638	1.1375	0.167701	-8.38361	0.00139269	-11.2307	0.00137935	-10.6458	0.00138045	-10.7099	0.0013803	other	True	True	False	AT4G39800	myo-inositol-1-phosphate synthase 1
Glyma17g04940				3.17981	0.000551727	-1.91908	0.109115	0	0.561438	0.21864	0.613662	-1.04731	0.260575	-11.129	0.000276346	-12.0035	0.000276046	-10.9104	0.000276428	-12.0035	0.000276038	other	True	True	False	AT3G43270	Plant invertase/pectin methylesterase inhibitor superfamily
Glyma08g20310				3.17463	0.00988403	3.56986	0.000855397	2.88187	0.00080757	0.626128	0.533655	1.02148	0.593034	0.115116	0.718988	2.36908	0.00121106	-1.74115	0.0389041	-3.18172	0.0118289	other	True	True	False	AT5G11970	Protein of unknown function (DUF3511)
Glyma05g32001				3.17415	0.000721435	0	0.373901	0	1	0	1	0	1	-7.75711	0.000336253	-7.75711	0.000333277	-7.75711	0.000333277	-7.75711	0.000333277	other	True	True	False	AT5G64770
Glyma02g41130				3.17133	3.99288e-07	2.43529	0.000142999	3.23693	4.45901e-05	1.82159	0.00227109	0.669813	0.462603	0.12137	0.200092	0.71305	0.000220217	-0.120839	0.441186	-2.5851	0.000176163	other	True	False	False	AT2G01670	nudix hydrolase homolog 17
Glyma05g22380				3.16993	0.000901601	0.328881	0.521514	0.00620515	0.989978	0.678072	0.33046	-0.302563	0.291974	-2.46044	0.00142478	-2.61862	0.00154088	-4.89785	0.000576314	-5.57592	0.000543526	other	True	True	False	AT2G14820	Phototropic-responsive NPH3 family protein
Glyma12g07610				3.16841	4.03114e-05	1.57543	0.0609991	0.685081	0.451985	-1.22239	0.373901	-1.09311	0.373901	-1.87291	0.000752409	-4.08444	5.10553e-05	-8.45135	2.46263e-05	-8.45135	2.46263e-05	other	True	True	False	AT5G60400
Glyma04g36841				3.16254	0.00590932	1.18369	0.0222337	-0.297905	0.345451	1.69896	0.00996568	0.95109	0.49368	-1.79974	0.0137486	-3.25233	0.00564333	-2.6777	0.00703631	-5.7475	0.00403698	other	True	True	False	AT4G38180	FAR1-related sequence 5
Glyma09g37660				3.16155	0.00348768	0	1	0	0.373901	0	1	0	1	-4.83962	0.000593526	-4.83962	0.000593526	-4.83962	0.000593526	-4.83962	0.000593526	other	True	True	False	AT5G40010	AAA-ATPase 1
Glyma03g22960				3.15073	0.00175088	-0.974909	0.239854	0.736966	0.419537	0.450661	0.117018	0	1	-6.90378	0.00102053	-7.1179	0.00103168	-7.40421	0.00101636	-7.85487	0.00100426	other	True	True	False	AT4G02600	Seven transmembrane MLO family protein
Glyma15g20210				3.14814	5.21888e-06	0.476473	0.029981	0.241993	0.130536	-0.149143	0.447852	0.305241	0.22644	-2.79152	6.99196e-06	-3.73954	4.63015e-06	-3.85882	4.98026e-06	-3.6554	5.49227e-06	other	True	True	False	AT3G43220	Phosphoinositide phosphatase family protein
Glyma19g29730				3.14734	0.00135248	1.09311	0.0234981	1.80735	0.20881	0	0.677869	0	0.373901	-3.6865	2.51217e-05	-2.97226	0.000279446	-4.77961	2.09986e-05	-4.77961	1.93271e-05	other	True	True	False	AT3G45400	exostosin family protein
Glyma13g20630				3.14247	0.00960159	0.192645	0.915641	-0.616671	0.373901	0	1	0	1	-5.74609	0.00687604	-6.8392	0.00641661	-6.8392	0.00641661	-6.8392	0.00641661	other	True	True	True	AT3G09870	SAUR-like auxin-responsive protein family
Glyma19g40070				3.14209	0.012161	0.241282	0.165483	0.470166	0.568861	1.15347	0.172947	1.5025	0.373901	2.48595	0.000744039	-0.770645	0.24533	-4.93615	0.00816187	-5.29495	0.0082934	TF	True	True	False	AT2G47520	Integrase-type DNA-binding superfamily protein
Glyma19g24531				3.14048	0.0213633	0.376803	0.644924	0.638074	0.723384	-2.60254	0.177396	-3.12653	0.124844	-1.57925	0.0701901	-2.34035	0.0300916	-4.21289	0.012848	-5.39346	0.0100636	TF	False	True	False	AT3G28910	myb domain protein 30
Glyma14g08020				3.12757	0.00587292	1.48476	0.0326791	0.479038	0.475996	3.07039	0.000164107	0.678072	0.273569	-1.01368	0.0505513	-4.1717	0.00465898	-5.37291	0.00403477	-7.98762	0.00375446	TF	True	True	False	AT1G47270	tubby like protein 6
Glyma18g05010				3.1192	0.00403283	1.37242	0.292154	0	0.373901	0	1	0	1	-4.03674	0.0034481	-6.69209	0.00265143	-6.69209	0.00262076	-6.69209	0.00262076	other	True	True	False	AT1G65900
Glyma13g27510				3.11574	0.0148966	-1.51645	0.0918019	-0.516552	0.344374	-0.510296	0.460253	-1.18392	0.384341	-4.01171	0.0129713	-1.66985	0.0399374	-0.609276	0.350001	-4.02431	0.0128028	other	True	True	False	AT1G11700	Protein of unknown function, DUF584
Glyma18g02080				3.11184	0.00529186	-0.395579	0.447692	-1.03081	0.215358	0	1	0	1	-3.60392	0.00481437	-6.43481	0.00347986	-8.64686	0.00336371	-8.64686	0.00336371	other	True	True	False	AT4G39860
Glyma05g33250				3.11125	0.000504261	-1.0048	0.335688	-0.640705	0.426674	-0.209827	0.767342	1.19745	0.152669	-1.42912	0.0277427	-4.04757	0.000409714	-3.53891	0.00043617	-4.40267	0.000300104	other	True	True	False	AT5G08480	VQ motif-containing protein
Glyma10g00460				3.11012	0.00277518	0.266355	0.754517	0.572579	0.556988	0.475158	0.533034	0.473931	0.476633	-3.70426	0.0021252	-4.28922	0.00192025	-4.11746	0.00200581	-3.91839	0.00195659	other	True	True	False	AT3G22970	Protein of unknown function (DUF506)
Glyma02g39000				3.10736	0.00019318	1.20982	0.00651711	0.905647	0.146536	-0.197446	0.789539	-0.352881	0.536186	-0.556602	0.0171395	-2.16394	0.000913115	-5.43696	0.000130692	-5.29074	0.000132329	TF	True	True	False	AT5G58900	Homeodomain-like transcriptional regulator
Glyma13g31165				3.10628	0.010174	0.508496	0.606152	-0.0333311	0.971353	1.4441	0.544816	0	1	-0.696465	0.297225	-0.798727	0.333322	-3.15477	0.00963028	-5.11825	0.00337454	other	True	True	False	AT1G28270	ralf-like 4
Glyma12g03910				3.10605	0.0206519	0	0.373901	0	0.909693	0	1	0	1	-7.00974	0.0139058	-7.00974	0.0141104	-7.00974	0.0139058	-7.00974	0.0139058	other	False	True	True	AT4G38840	SAUR-like auxin-responsive protein family
Glyma20g26646				3.10568	4.92799e-05	1.75171	0.158307	0.0450097	0.847604	0.707819	0.294892	0	0.373901	-4.29782	4.88349e-05	-6.38615	2.95362e-05	-8.9662	2.83663e-05	-9.67402	2.82148e-05	other	True	True	False	AT4G34260	1,2-alpha-L-fucosidases
Glyma13g20641				3.09415	0.0122131	1.22651	0.0704779	-2.13598	0.0869833	-1.12532	0.357722	-0.978305	0.654536	-1.8237	0.0235144	-5.85277	0.00817932	-3.1446	0.0154245	-5.21294	0.00860101	other	True	True	True	AT3G09870	SAUR-like auxin-responsive protein family
Glyma06g20500				3.09311	0.0130341	0	1	3.17812	0.0381644	1.62449	0.24195	0	0.778823	-3.09311	0.0130341	0.463524	0.412845	-0.468619	0.523667	-3.09311	0.0156756	other	True	True	False	AT1G16390	organic cation/carnitine transporter 3
Glyma12g10210				3.08931	0.000516242	1.91164	0.00913357	1.12684	0.00982004	0.284729	0.395775	0.451057	0.594667	-1.08677	0.00893993	-2.90139	0.000559467	-4.98081	0.000343411	-6.12011	0.000320511	TF	True	True	False	AT1G08465	Plant-specific transcription factor YABBY family protein
Glyma08g15570	GmIDA4b			3.08413	0.005575	0.531888	0.60589	2.97728	0.0106235	0.260353	0.444445	-0.473297	0.514721	-3.28024	0.00569763	-0.646681	0.131468	-2.39933	0.0081019	-4.05477	0.00464974	other	True	True	False	AT5G64667	inflorescence deficient in abscission (IDA)-like 2
Glyma05g31630				3.08122	0.00347096	0.170434	0.534403	0.193298	0.511832	-0.0136472	0.95337	0.130683	0.750227	-0.924464	0.0352824	0.967656	0.0404188	2.00491	0.00586297	2.71719	0.00571241	other	True	False	False	AT4G39660	alanine:glyoxylate aminotransferase 2
Glyma04g29310				3.07851	0.0105972	0.485427	0.61721	1.23078	0.254334	0.782409	0.553417	0.432632	0.830167	-4.61586	0.00785175	-4.03715	0.0086267	-4.13445	0.00885087	-5.10128	0.00759248	other	True	True	False	AT4G03390	STRUBBELIG-receptor family 3
Glyma09g35520				3.07764	0.0173916	2.99398	0.137224	0.82103	0.373901	2.23266	0.373901	0	1	-2.46217	0.028452	-4.63512	0.0141063	-3.22349	0.0232823	-5.45615	0.0121321	other	False	True	True	AT4G38840	SAUR-like auxin-responsive protein family
Glyma08g24610				3.07602	0.00110058	0.647698	0.373901	0	1	0	1	0	1	-3.58752	0.00122313	-4.23522	0.000671762	-4.23522	0.000671762	-4.23522	0.000671762	other	True	True	False	AT5G14210	Leucine-rich repeat protein kinase family protein
Glyma02g11880				3.07264	0.0115102	2.04532	0.32095	2.01408	0.119103	0	1	0	0.817956	-3.48954	0.0107267	-3.40295	0.0103572	-6.18256	0.00732104	-6.18256	0.00740963	other	True	True	False	AT1G14280	phytochrome kinase substrate 2
Glyma02g12960				3.07248	0.0141025	1.34873	0.125574	1.57919	0.00901177	0.316404	0.379299	0.163499	0.797393	-2.87688	0.015371	-2.84768	0.0148181	-3.19955	0.0133347	-5.00322	0.00989767	other	True	True	False	AT1G13820	alpha/beta-Hydrolases superfamily protein
Glyma19g10244				3.07116	0.00671853	-1.3599	0.373901	0	1	0	1	0	1	-4.64	0.00167561	-4.64	0.00167561	-4.64	0.00167561	-4.64	0.00167561	other	True	True	False	AT4G24610
Glyma10g38390				3.06793	0.0637173	3.52415	0.0046732	0.627695	0.337579	2.77967	0.0294966	1.93835	0.00702501	-0.516564	0.441049	0.149297	0.77281	-0.234321	0.725278	-0.872286	0.256861	other	True	False	False	AT4G23030	MATE efflux family protein
Glyma13g08870				3.06683	0.00211237	0.0588937	0.87684	0	1	0	1	0	1	-3.28096	0.00169978	-4.01792	0.00121667	-4.01792	0.00121667	-4.01792	0.00121667	other	True	True	False	AT5G48940	Leucine-rich repeat transmembrane protein kinase family protein
Glyma20g36690				3.06619	0.004158	0.364997	0.688891	-1.6477	0.0280848	0	0.373901	0	1	-5.41835	0.00271921	-6.92085	0.00247175	-6.92085	0.002485	-6.92085	0.00247175	other	True	True	False	AT3G04810	NIMA-related kinase 2
Glyma02g03640				3.05545	0.00160782	0.359896	0.802482	0	1	0	1	0	1	-7.77735	0.000967425	-9.13725	0.00095703	-9.13725	0.00095703	-9.13725	0.00095703	other	True	True	False	AT1G70230	TRICHOME BIREFRINGENCE-LIKE 27
Glyma10g44530				3.05438	0.000141767	1.55692	0.0147816	1.10675	0.0382201	0.965109	0.00551994	-0.163309	0.547462	2.28086	0.00569084	1.89756	0.00521829	1.96721	0.000970721	0.404702	0.0917449	other	True	False	False	AT1G16220	Protein phosphatase 2C family protein
Glyma17g37000				3.04518	0.00355387	2.31641	0.00401005	1.41554	0.201735	2.82423	0.0563445	2.18057	0.120356	-0.860989	0.0406207	-3.23659	0.00366961	-4.90233	0.00237129	-7.04849	0.00213099	other	True	True	False
Glyma17g27520				3.04396	0.0126222	0	1	0	1	0	1	0	1	-4.79528	0.00762475	-4.79528	0.00762475	-4.79528	0.00762475	-4.79528	0.00762475	TF	True	True	False	AT5G11590	Integrase-type DNA-binding superfamily protein
Glyma16g08150				3.04217	0.00875448	1.9386	0.126632	0.847997	0.137437	0	1	0	1	-3.07932	0.00917213	-4.16993	0.00684033	-5.01792	0.00589064	-5.01792	0.00589064	other	True	True	False	AT5G12080	mechanosensitive channel of small conductance-like 10
Glyma18g03211				3.03238	4.23453e-05	1.44236	0.0119124	0.279436	0.592975	1.13465	0.358931	0.775294	0.647404	-0.469728	0.0610538	-2.79792	5.62206e-05	-4.98519	2.09265e-05	-5.16767	1.52448e-05	other	True	True	False	AT5G05690	Cytochrome P450 superfamily protein
Glyma10g42440				3.02847	0.00296123	-0.634716	0.5177	0	0.638396	0	0.722359	0.450661	0.373901	-5.47403	0.00180175	-5.81506	0.00176415	-5.81506	0.00180464	-5.3644	0.00191834	other	True	True	False	AT3G10600	cationic amino acid transporter 7
Glyma11g03370				3.02805	0.0175721	0.0526974	0.89087	0.658238	0.0363682	0.609048	0.640994	1.39486	0.483426	-3.69222	0.014598	-2.42642	0.0219581	-3.7289	0.0153712	-6.98748	0.0113785	other	False	True	False	AT3G60670	PLATZ transcription factor family protein
Glyma19g29970				3.02613	0.000886245	1.69812	0.00607518	0.544508	0.060272	-0.47442	0.00363711	-0.691513	0.0573963	1.15063	0.0108562	2.08558	0.000166985	1.44914	0.00025804	0.940869	0.0332577	other	True	False	False	AT1G33110	MATE efflux family protein
Glyma09g30030				3.02554	0.0112876	1.80731	0.0528176	2.08013	0.000341677	2.44605	0.0024523	1.54355	0.00747857	-1.25775	0.0607506	-2.18336	0.0168391	-2.20511	0.0169289	-2.10338	0.0183115	TF	True	False	False	AT1G25250	indeterminate(ID)-domain 16
Glyma17g01041				3.02459	0.0050857	1.53605	0.370341	-1.74108	0.33077	-1.28293	1.74869e-06	0	1	-1.68118	0.0189708	-4.21723	0.00130389	-4.43962	0.000885152	-4.43962	0.000885152	other	True	True	False
Glyma03g31271				3.01601	0.011223	3.39719	0.00116546	2.53051	0.0703301	-1.33703	0.193446	0	0.373901	-0.290038	0.435284	-2.24846	0.0184742	-6.1604	0.00725805	-6.50144	0.00710119	other	True	True	False	AT3G63240	DNAse I-like superfamily protein
Glyma10g38990				3.01521	0.000107095	1.10055	0.124583	-2.19114	0.1619	0	1	0	0.373901	-3.45606	0.000114252	-8.22336	5.56803e-05	-8.22336	5.52481e-05	-8.22336	5.54114e-05	other	True	True	False	AT3G22810	Plant protein of unknown function (DUF828) with plant pleckstrin homology-like region
Glyma03g29260				3.01324	0.00359466	2.05259	0.00037294	1.24942	0.175137	3.66469	0.0483329	0.755462	0.53553	-1.09333	0.0203772	-4.99226	0.00238821	-4.20502	0.00265602	-6.61948	0.00218068	other	True	True	False	AT3G57400
Glyma20g29470				3.01197	0.187325	1.42715	0.0412345	1.08037	0.0818654	3.06196	0.0422004	1.75114	0.00794158	2.92191	0.0173131	4.41121	0.00503394	4.37432	0.0331848	3.81669	3.6457e-05	other	False	True	False	AT4G23030	MATE efflux family protein
Glyma05g31450				3.01121	0.00118124	1.44196	0.209624	1.40073	0.0227551	-1.8011	0.262696	1.15024	0.287034	-7.90552	0.000527694	-9.88864	0.000521017	-13.0779	0.000519192	-11.6145	0.000519603	other	True	True	False	AT5G10170	myo-inositol-1-phosphate synthase 3
Glyma12g14900				3.00898	0.00330126	4.61863	0.148055	5.64639	0.0245163	2.80735	0.253764	0	1	-4.07404	0.00192865	-2.12029	0.00547015	-4.98485	0.00160851	-8.69267	0.00137347	other	True	True	True	AT4G38840	SAUR-like auxin-responsive protein family
Glyma13g42140				3.0017	0.0142311	0	0.794101	0.736966	0.260575	0	1	0	0.373901	-3.70725	0.0106842	-4.08576	0.00963905	-4.82273	0.00819162	-4.82273	0.00819162	other	True	True	False	AT5G24070	Peroxidase superfamily protein
Glyma17g36990				3.00007	0.00306001	1.97908	0.00418899	0.841888	0.271969	3.50603	0.0651852	1.08246	0.32698	-0.869617	0.0389677	-3.6418	0.00266331	-4.73403	0.00214249	-7.6551	0.00185635	TF	True	True	False	AT1G47270	tubby like protein 6
Glyma12g14760				2.99805	0.0130655	4.05601	0.00277039	4.20645	0.0637873	1.36815	0.221068	0	1	-3.57043	0.0106105	-2.30451	0.0206329	-5.73891	0.00836298	-7.62644	0.00789766	other	True	True	True	AT4G38840	SAUR-like auxin-responsive protein family
Glyma06g43190				2.99613	0.0207336	2.21205	0.373901	2.51096	0.221051	1.40939	0.534911	0	1	-6.70612	0.0127864	-6.40721	0.012842	-7.41567	0.0126031	-8.91817	0.0123716	other	False	True	True	AT4G38840	SAUR-like auxin-responsive protein family
Glyma08g16520				2.99417	0.00579611	0.415037	0.5177	-0.874469	0.174499	-0.222392	0.373901	0	0.373901	-6.2114	0.0024763	-6.62644	0.00237055	-6.62644	0.00236128	-6.62644	0.00239405	other	False	True	True	AT4G38840	SAUR-like auxin-responsive protein family
Glyma13g37800				2.98269	0.0201444	0.957003	0.266051	0.417531	0.211189	-0.310156	0.121037	1.46686	0.148773	-4.21612	0.0154681	-4.84041	0.0143101	-4.45416	0.0148465	-4.50657	0.014869	other	False	True	False	AT2G20900	diacylglycerol kinase 5
Glyma10g30330				2.97124	0.00161689	3.11402	0.205507	-0.341037	0.116117	0	1	0	1	-4.02715	0.00141624	-7.4822	0.00096173	-7.4822	0.00096173	-7.4822	0.00096173	other	False	True	False	AT1G54510	NIMA-related serine/threonine kinase 1
Glyma01g33692				2.97059	1.42294e-05	4.1127	0.145725	1.90689	0.00684577	-1.08791	0.110231	-0.311543	0.502089	-6.0039	7.72627e-06	-5.07221	7.46218e-06	-5.46125	7.71753e-06	-3.52166	1.75036e-05	other	False	True	False
Glyma10g34890				2.96826	0.00253611	0.753468	0.423128	-0.988443	0.546432	0	0.373901	0	0.373901	-2.20196	0.0042476	-3.22102	0.00276775	-5.86872	0.000989761	-5.86872	0.000989761	other	False	True	False	AT3G44610	Protein kinase superfamily protein
Glyma19g44540				2.96726	0.00393504	1.46295	0.092164	1.05495	0.00869611	1.83537	0.00752558	-0.157424	0.70993	-0.938599	0.083589	-2.66735	0.00433777	-3.78689	0.00302575	-5.73329	0.00243748	other	False	True	False	AT1G01300	Eukaryotic aspartyl protease family protein
Glyma11g06640				2.9664	0.00520346	1.41698	0.0204332	1.21945	0.00978611	1.97013	0.00751456	-0.0553768	0.920779	-1.67248	0.0142262	-3.56798	0.00433975	-4.6008	0.00365952	-6.24114	0.003286	TF	False	True	False	AT4G36870	BEL1-like homeodomain 2
Glyma19g02490				2.96425	0.00676167	0.288528	0.679192	-0.0614005	0.948273	-0.601836	0.641019	1.74624	0.255107	-3.69001	0.00566752	-5.10602	0.00466043	-7.80516	0.004188	-7.51411	0.00420349	TF	False	True	False	AT5G15150	homeobox 3
Glyma10g05460				2.96226	0.00728108	0.237317	0.507354	0.938499	0.0733315	0.775608	0.0273964	0.944029	0.00185638	-3.37804	0.006265	-2.06559	0.0128129	-3.34319	0.00634219	-4.52852	0.00509107	other	False	True	False	AT3G12620	Protein phosphatase 2C family protein
Glyma06g06670				2.96118	0.00187824	1.72991	0.343808	0	0.12417	0	1	0	1	-3.6939	0.00201136	-5.87447	0.00113247	-5.87447	0.00113247	-5.87447	0.00113247	other	False	True	False	AT4G31890	ARM repeat superfamily protein
Glyma13g37581				2.9586	0.000872275	0.524159	0.396878	0.613532	0.206417	-0.496356	0.444121	-1.14439	0.189553	-4.91372	0.000363902	-4.89474	0.00036478	-5.11321	0.000363852	-6.9042	0.000328743	other	False	True	False	AT4G03390	STRUBBELIG-receptor family 3
Glyma13g07320				2.95856	8.82056e-05	-1.01661	0.000328566	0.371412	0.415613	-0.65991	0.143518	0.6746	0.315412	-5.52523	4.40195e-05	-4.39966	5.37385e-05	-5.79338	4.39743e-05	-6.3479	4.27251e-05	other	False	True	False	AT1G14130	2-oxoglutarate (2OG) and Fe(II)-dependent oxygenase superfamily protein
Glyma06g19500				2.95854	0.000438413	-0.00599874	0.989837	-0.515921	0.156061	-0.327362	0.852566	0	1	-5.1298	0.000273829	-5.29522	0.000270284	-6.30877	0.000258179	-8.1298	0.00024499	other	False	True	False	AT5G50000	Protein kinase superfamily protein
Glyma05g04990				2.95853	0.0103724	1.09659	0.162078	0.187203	0.561344	-0.721641	0.0980001	-1.50967	0.0357234	-2.80145	0.0113311	-3.02928	0.00994445	-5.12664	0.00694991	-6.29384	0.00655081	TF	False	True	False	AT4G16780	homeobox protein 2
Glyma03g34960				2.95845	0.000347729	4.1228	0.00328185	2.16746	0.16885	0	0.373901	0	1	-1.19665	0.00419918	-3.80205	0.000273207	-7.08499	0.000147963	-7.08499	0.000147963	TF	True	True	False	AT5G03680	Duplicated homeodomain-like superfamily protein
Glyma03g06255				2.95586	9.21295e-06	1.05971	0.228735	0.881356	0.45986	-0.972519	0.10969	0	1	-4.30674	1.06606e-05	-5.38691	6.41114e-06	-6.78827	4.97228e-06	-7.6093	4.75626e-06	other	False	True	False	AT5G17680	disease resistance protein (TIR-NBS-LRR class), putative
Glyma10g41710				2.95561	0.00945192	0.0169731	0.967052	0.550424	0.405842	-0.0641303	0.992122	-1.06667	0.112395	-4.16711	0.00707052	-2.75841	0.0113178	-3.54057	0.00892586	-5.37551	0.00633273	other	False	True	False
Glyma06g04575				2.95118	0.00800006	2.17945	0.0121266	0	1	0	1	0	1	-2.18438	0.0108457	-6.69534	0.00437619	-6.69534	0.00437619	-6.69534	0.00437619	other	False	True	False	AT4G34160	CYCLIN D3;1
Glyma01g05565				2.94918	0.00438783	0.263034	0.246276	0	1	0	1	0	1	-3.80162	0.00346835	-4.06465	0.00291038	-4.06465	0.00291038	-4.06465	0.00291038	other	False	True	False	AT2G02950	phytochrome kinase substrate 1
Glyma18g04610				2.94526	0.00387845	-1.39689	0.166893	0	1	0	1	0	1	-5.17792	0.00210649	-5.17792	0.00203967	-5.17792	0.00203967	-5.17792	0.00203967	other	False	True	False	AT5G37660	plasmodesmata-located protein 7
Glyma10g02570				2.94359	0.0205948	4.98033	0.00146503	3.75845	0.228901	0	1	0	1	-1.02791	0.0933993	-2.2498	0.0390029	-6.00824	0.0118199	-6.00824	0.0118199	other	True	True	False	AT1G03020	Thioredoxin superfamily protein
Glyma07g30410				2.94013	0.000709921	0.136039	0.790576	0.853159	0.371432	2.18057	0.138588	1.70782	0.373901	-1.45428	0.00977081	-2.90536	0.00112395	-4.79518	0.000389998	-5.26793	0.000406523	other	False	True	False	AT1G14870	PLANT CADMIUM RESISTANCE 2
Glyma05g00730				2.93571	0.0127966	0	0.299118	0	0.373901	0	1	0	1	-5.27674	0.00697527	-5.27674	0.00676605	-5.27674	0.00676605	-5.27674	0.00676605	other	False	True	False	AT5G61290	Flavin-binding monooxygenase family protein
Glyma12g08110				2.9339	0.000245593	2.20424	0.0742011	1.05383	0.0137922	0.494692	0.336199	0.425732	0.456095	-1.83108	0.00304313	-3.41489	0.000159688	-3.88615	0.000156471	-4.3065	0.000134168	TF	False	True	True	AT2G28350	auxin response factor 10
Glyma02g17170				2.93318	1.32139e-05	1.10279	0.0301485	-0.22346	0.257015	-1.00087	0.00344774	-0.668447	0.0304889	-1.40991	0.000745676	-2.71082	1.94858e-05	-3.53744	8.30652e-06	-3.75559	9.39338e-06	other	False	True	False	AT3G62980	F-box/RNI-like superfamily protein
Glyma12g12270				2.93304	0.0113242	0.119527	0.772532	0.150363	0.770148	1.30189	0.23773	0.736966	0.123139	-2.98503	0.0103509	-3.14342	0.010058	-4.17831	0.00790767	-5.69432	0.00695864	TF	False	True	False	AT2G20880	Integrase-type DNA-binding superfamily protein
Glyma14g01540				2.93289	0.0201039	2	0.083063	0.117357	0.931574	2.06703	0.14767	-1.46984	0.316417	-4.34341	0.014973	-5.2503	0.0139459	-1.50378	0.0778542	-2.43012	0.0299426	other	False	True	False	AT3G13227	serine-rich protein-related
Glyma07g39770				2.92457	0.00372209	1.80926	0.0190255	1.85451	0.0864514	1.78256	0.0150893	-0.0331669	0.971713	-0.677834	0.101696	-1.96121	0.0102634	-2.69124	0.00425312	-4.23076	0.00286237	other	False	True	False	AT5G50740	Heavy metal transport/detoxification superfamily protein
Glyma05g25701				2.92405	0.00123085	1.18057	0.33545	1.2317	0.137296	0.22761	0.239493	-0.163067	0.301672	-3.53703	0.000625162	0.187151	0.624052	2.53853	0.00147143	3.66726	0.000105226	other	False	True	False	AT5G61820
Glyma11g18630				2.92294	0.00174866	0.641022	0.126108	-0.479564	0.243095	-1.3599	0.138543	-0.485427	0.227522	-1.45124	0.00726966	-3.83377	0.00127055	-7.23522	0.000955425	-7.23522	0.000952793	other	False	True	False	AT3G11590
Glyma15g07870				2.90995	0.00633439	2.18587	0.000811714	0.861785	0.159458	1.79023	0.00266135	1.56376	0.0236053	-4.43879	0.0044891	-4.19876	0.00468747	-1.46635	0.019643	-0.379074	0.349884	other	False	True	False	AT5G53750	CBS domain-containing protein
Glyma19g35910				2.90843	0.006087	-0.457102	0.62225	-1.22239	0.373901	-0.0473057	0.119393	0	1	-2.69408	0.00745074	-6.77303	0.00349459	-6.77303	0.00349459	-6.77303	0.00349459	other	False	True	False	AT2G39370
Glyma03g04970				2.90631	0.00170808	5.38313	3.07992e-05	2.3901	0.332799	0	0.373901	0	1	-0.982611	0.00822661	-2.92833	0.00329428	-6.36574	0.000578506	-6.36574	0.000559323	other	True	True	False	AT2G40435
Glyma13g20382				2.90619	0.00739725	-0.246044	0.499727	-0.139725	0.769688	-0.686583	0.486033	-0.615082	0.27018	-4.9047	0.00492094	-4.94092	0.00491369	-5.42269	0.0047805	-5.51979	0.00472698	TF	False	True	True	AT4G30080	auxin response factor 16
Glyma11g34970				2.90397	0.0180296	0.694743	0.0546273	1.33498	0.268191	0	1	1.1592	0.000759419	1.78803	0.000292266	-1.15395	0.0879581	-3.04148	0.00823089	-1.88228	0.0158394	other	False	True	False	AT2G39980	HXXXD-type acyl-transferase family protein
Glyma13g28480				2.9026	0.000236809	-0.410905	0.248394	-0.321064	0.113959	0.408167	0.248087	-0.0779642	0.738661	-4.71936	0.000144806	-4.10715	0.000156626	-3.50714	0.00019669	-3.53884	0.000182034	other	False	True	False	AT5G18760	RING/U-box superfamily protein
Glyma09g35460				2.89868	0.0233752	2.43296	0.373901	0	1	0	1	0	1	-3.69838	0.0168476	-6.13134	0.0109501	-6.13134	0.0109501	-6.13134	0.0109501	other	False	True	True	AT4G38840	SAUR-like auxin-responsive protein family
Glyma02g42390				2.89844	0.00124555	-0.0524869	0.920981	-2.66223	0.0145523	-3.8372	0.208207	-0.707819	0.373901	-1.82401	0.00542331	-4.90766	0.000813298	-7.83551	0.000726177	-8.28617	0.000719745	other	False	True	False	AT5G05690	Cytochrome P450 superfamily protein
Glyma10g37560				2.89198	0.000873405	2.1901	0.0145452	2.12592	0.0127345	-1.88811	0.142656	-1.89107	0.230901	-2.58255	0.00109609	-1.71437	0.00301575	-5.25455	0.000520032	-8.34663	0.000452962	other	False	True	False	AT4G25700	beta-hydroxylase 1
Glyma14g01810				2.88716	0.000208318	1.63484	0.0323908	-0.955663	0.332525	0	0.373901	-0.0473057	0.373901	0.261844	0.484085	-3.31262	0.000226954	-8.03691	8.37904e-05	-8.03691	8.28051e-05	other	False	True	False	AT1G55900	Haloacid dehalogenase-like hydrolase (HAD) superfamily protein
Glyma18g48920				2.88708	0.000506482	0	1	0	1	0	1	0	1	-4.43962	0.000200151	-4.43962	0.000200151	-4.43962	0.000200151	-4.43962	0.000200151	other	False	True	False	AT5G40010	AAA-ATPase 1
Glyma05g01620				2.8865	0.00473878	0.361251	0.515853	0.491945	0.51335	-0.570808	0.29358	-1.7157	0.0886168	-1.3326	0.023312	-2.01104	0.0130608	-3.04091	0.004456	-3.99927	0.00356408	other	False	True	False	AT3G08720	serine/threonine protein kinase 2
Glyma13g32580				2.88178	0.000435518	1.18057	0.193927	-1.6009	0.151565	0	0.373901	0	1	-5.7102	0.00024326	-6.89077	0.000230663	-6.89077	0.000234055	-6.89077	0.000230129	other	False	True	False	AT4G33700	CBS domain-containing protein with a domain of unknown function (DUF21)
Glyma17g06390				2.88155	0.0157491	-1.36228	0.30482	-3.78814	0.0426678	0	1	1.51937	0.373901	-3.32342	0.0131586	-8.28106	0.0083918	-9.71402	0.00830621	-8.19464	0.00839808	other	False	True	False
Glyma13g07280				2.87891	0.000135178	-1.04257	0.00147405	0.110121	0.672637	-0.249584	0.4612	0.649294	0.307745	-5.13981	6.82361e-05	-3.96875	8.25614e-05	-4.95129	7.02139e-05	-5.41491	6.77466e-05	other	False	True	False	AT1G14130	2-oxoglutarate (2OG) and Fe(II)-dependent oxygenase superfamily protein
Glyma06g43130				2.87805	0.0082223	3.39232	0.373901	3.3599	0.211712	0	1	0	1	-5.61639	0.00407612	-5.64881	0.0039965	-9.00871	0.0036899	-9.00871	0.0036899	other	False	True	True	AT4G38840	SAUR-like auxin-responsive protein family
Glyma17g08020				2.87521	0.000311378	0.345996	0.352458	-0.450661	0.373901	-0.792195	0.2664	-1.77761	0.147867	-4.26348	0.000190497	-6.44405	0.000155958	-4.99339	0.000185136	-5.37366	0.000165814	other	False	True	False	AT1G16030	heat shock protein 70B
Glyma05g27500				2.87053	3.00095e-05	-2.50834	0.00361935	1.57258	0.302933	0	1	0	1	-7.02657	1.17002e-05	-6.02657	1.33413e-05	-7.97766	1.1479e-05	-7.97766	1.1479e-05	other	False	True	False	AT1G30280	Chaperone DnaJ-domain superfamily protein
Glyma16g32300				2.86931	0.00126708	2.97982	0.0400184	3.41546	0.00349821	4.89492	0.0198601	1.74384	0.1384	2.0338	0.0589761	0.144793	0.600863	1.7667	0.0525726	-0.167283	0.767577	other	True	False	False	AT4G23030	MATE efflux family protein
Glyma03g29520				2.8635	0.00567537	0	1	0.647698	0.373901	0	1	0	1	-3.71149	0.000767002	-3.0638	0.00379829	-3.71149	0.000767002	-3.71149	0.000767002	other	False	True	False
Glyma06g43505				2.86118	0.00939243	0.302563	0.373901	0	0.373901	0	1	0	1	-6.13151	0.0060244	-6.43407	0.00588064	-6.43407	0.00576656	-6.43407	0.00576656	other	False	True	True	AT4G38840	SAUR-like auxin-responsive protein family
Glyma15g40510	GmNAC1aPvNAC1			2.85847	0.00900543	1.13259	0.000312419	-0.0619276	0.837838	-0.142485	0.629169	-0.417484	0.233821	3.9315	3.64907e-05	2.65552	0.0107605	1.31526	0.0158395	0.534714	0.116127	TF	False	True	False	AT1G56010	NAC domain containing protein 1
Glyma19g43280				2.85798	0.00493172	2.30256	0.00293165	0.0801703	0.779849	0.450661	0.117018	0	0.373901	-1.81845	0.00978632	-3.81845	0.00413165	-3.67035	0.00428526	-4.12102	0.00353881	TF	False	True	False	AT5G28300	Duplicated homeodomain-like superfamily protein
Glyma13g19100				2.8577	0.000552375	1.09311	0.512491	3.04731	0.13342	3.39232	0.251635	0	1	-4.34152	0.00044724	-3.38732	0.000639969	-3.04231	0.00177521	-6.43463	0.000273643	other	False	True	False	AT4G28720	Flavin-binding monooxygenase family protein
Glyma18g47810				2.85624	0.000268998	0.000531282	0.998296	1.60102	0.0124487	0.859431	0.0136225	0.40873	0.0569324	-4.6563	0.000163355	-3.29952	0.000232927	-3.27118	0.000220689	-3.60464	0.000197846	other	False	True	False	AT3G02750	Protein phosphatase 2C family protein
Glyma10g06345				2.85479	0.0194062	0.736966	0.373901	0	1	0	1	0	1	-6.49633	0.0103037	-7.2333	0.00995961	-7.2333	0.00995961	-7.2333	0.00995961	other	False	True	True	AT3G09870	SAUR-like auxin-responsive protein family
Glyma20g20630				2.85194	0.0116692	1.70811	0.0902035	0	0.373901	0	1	0	1	-3.4134	0.0099746	-6.87283	0.00706511	-6.87283	0.00706511	-6.87283	0.00706511	other	False	True	False	AT4G13540
Glyma09g38510				2.84804	0.00029028	0.283905	0.0891264	0.868545	0.00655825	0.500618	0.0127147	0.0342403	0.89494	-3.83145	0.000211337	-3.60223	0.000221562	-4.03838	0.000201678	-4.82374	0.000182306	other	False	True	False	AT3G02750	Protein phosphatase 2C family protein
Glyma12g36660				2.84644	0.00127483	3.88214	0.0148238	2.39362	0.0142511	0.980371	0.0396996	1.06657	0.0136777	-0.135875	0.716927	-0.800143	0.0499269	-1.96867	0.00271105	-2.47454	0.00144052	TF	True	False	False	AT3G57670	C2H2-type zinc finger family protein
Glyma07g05730				2.84406	0.00077241	2.27501	0.00606764	0.551642	0.255274	0.650926	0.462774	1.31259	0.463237	-5.3089	0.000379528	-5.4863	0.000376522	-5.74395	0.000374095	-6.96098	0.000356239	other	False	True	False	AT1G01180	S-adenosyl-L-methionine-dependent methyltransferases superfamily protein
Glyma04g34660				2.83619	0.00032193	2.21019	0.10243	0.109143	0.853121	-1.05889	0.358538	0.874469	0.12417	-0.743582	0.15876	-3.31092	0.000274298	-7.29125	0.000180638	-7.41678	0.000180204	TF	False	True	False	AT1G59640	BIG PETAL P
Glyma12g07890				2.82917	0.00219387	1.60499	0.23195	-2.64245	0.251829	0	0.373901	0	0.373901	-4.59911	0.0014443	-9.12267	0.0011838	-9.57333	0.0011774	-9.57333	0.00117759	other	False	True	False	AT3G45780	phototropin 1
Glyma02g09600				2.82868	0.0108516	-0.864246	0.189937	-1.77969	0.0313062	-0.433653	0.428319	-0.298523	0.720388	-6.51287	0.0065608	-6.76474	0.00651647	-6.34762	0.00659575	-7.75642	0.00640981	TF	False	True	False	AT2G28550	related to AP2.7
Glyma03g31520				2.82705	0.000395593	1.83954	0.0651808	0.57245	0.358251	1.77042	0.135463	0.0152668	0.988299	-4.72115	0.000216015	-5.64371	0.00019412	-5.11338	0.000208207	-8.23876	0.000181379	TF	False	True	True	AT5G43700	AUX/IAA transcriptional regulator family protein
Glyma19g07610				2.82547	9.82128e-05	-0.814163	0.0229217	-0.196232	0.571251	0.0296732	0.941153	-0.21201	0.46484	-4.58566	5.81808e-05	-3.92622	7.37161e-05	-3.1614	0.000126031	-4.80726	5.64505e-05	other	False	True	False	AT3G27390
Glyma11g33590				2.82414	0.00847385	-0.727671	0.0902559	2.51658	0.00765932	-1.60171e-16	0.396442	0.765535	0.373901	-3.25071	0.00691893	-3.3324	0.00666472	-6.11201	0.00495737	-5.34647	0.00523979	other	False	True	False	AT2G01670	nudix hydrolase homolog 17
Glyma01g25960				2.82397	0.172723	0.136062	0.785868	-0.253297	0.620269	-0.298548	0.154721	0.336076	0.483494	3.06986	0.0422032	2.21213	0.0663757	3.39807	0.000193371	4.08032	0.0241929	other	False	True	False	AT5G02020
Glyma08g23571				2.81909	0.00260646	-0.146323	0.676501	-0.330076	0.29447	-0.255857	0.399438	-1.23121	0.278959	-3.40437	0.00207822	-3.16627	0.0022466	-4.05308	0.00181595	-6.11667	0.00152116	other	False	True	False
Glyma02g13380				2.8137	0.0249404	0	0.373901	-0.552541	0.758802	0	1	0	1	-6.51043	0.0144596	-6.51043	0.0146347	-6.51043	0.0143313	-6.51043	0.0143313	other	False	True	False	AT1G69160
Glyma09g29580				2.81119	0.00655893	1.30391	0.0354623	1.27776	0.183532	1.45811	0.236465	0.428094	0.605636	-0.63322	0.156439	-2.30579	0.0112014	-5.37568	0.00404496	-7.25369	0.00377377	other	False	True	False	AT1G61260	Protein of unknown function (DUF761)
Glyma01g27215				2.80633	0.00363391	1.80935	0.0294164	-1.76553	0.116117	0	1	0	1	-1.96511	0.005877	-6.55408	0.00180173	-6.55408	0.00180173	-6.55408	0.00180173	other	False	True	False	AT2G38025	Cysteine proteinases superfamily protein
Glyma16g26870				2.79892	0.00174506	1.82564	0.413503	0	1	0	1	0	1	-4.39595	0.00107305	-8.12205	0.000723701	-8.12205	0.000723701	-8.12205	0.000723701	TF	False	True	False	AT4G32890	GATA transcription factor 9
Glyma07g39860				2.79774	0.00352083	0	0.373901	-1.1745	0.391762	-0.325142	0.41887	0.35707	0.8632	-5.31711	0.00100864	-5.09472	0.00116789	-2.15254	0.00391202	-2.67711	0.0113863	other	False	True	False	AT5G47710	Calcium-dependent lipid-binding (CaLB domain) family protein
Glyma19g30710				2.79546	0.000698841	-0.678072	0.244788	-1.87447	0.152541	0	0.373901	0	0.373901	-2.59455	0.00139644	-4.33151	0.000327002	-4.33151	0.000309949	-4.33151	0.000426947	other	False	True	False	AT3G56690	Cam interacting protein 111
Glyma06g43880				2.79008	0.0118119	0.137504	0.87238	0	1	0	1	0	1	-3.65257	0.0102365	-3.79008	0.00706601	-3.79008	0.00706601	-3.79008	0.00706601	other	False	True	False	AT5G54010	UDP-Glycosyltransferase superfamily protein
Glyma16g21917				2.7885	0.00174925	0	1	0	1	0	1	0	1	-3.66297	0.000800043	-3.66297	0.000800043	-3.66297	0.000800043	-3.66297	0.000800043	other	False	True	False
Glyma08g09610				2.78687	0.00755413	-0.0564605	0.924846	-0.663291	0.315687	0.0447383	0.945187	0	0.904299	-1.83407	0.0129818	-2.78687	0.00687432	-3.61763	0.00541617	-5.74416	0.00404527	other	False	True	False	AT2G02170	Remorin family protein
Glyma03g06285				2.78148	0.00940473	0.83996	0.499613	0.177998	0.864433	0	0.373901	0	1	-3.11144	0.00733826	-3.7879	0.00451451	-5.68837	0.00331274	-5.68837	0.00331274	other	False	True	False	AT5G44510	target of AVRB operation1
Glyma04g04730				2.78054	0.0157436	-1.69437	0.00962187	-2.38995	0.00446745	0.263034	0.373901	0	1	-3.63015	0.0110115	-5.72345	0.0085954	-7.41151	0.00824322	-7.67455	0.00814996	other	False	True	False	AT5G67360	Subtilase family protein
Glyma04g03230				2.77812	0.000511585	0.841827	0.00993495	0.943659	0.110273	-0.443504	0.364716	1.16146	0.33601	-1.81876	0.00098833	-1.27798	0.0085652	-3.42448	0.000376479	-4.70858	0.000312916	other	False	True	False	AT4G39170	Sec14p-like phosphatidylinositol transfer family protein
Glyma12g15155				2.77803	0.0101038	0.568284	0.610049	1.79701	0.286934	1.18057	0.373901	0	1	-1.17959	0.0371449	-1.80884	0.0197635	-2.84032	0.00903541	-4.02089	0.00169787	other	False	True	False	AT1G60600	UbiA prenyltransferase family protein
Glyma17g17770				2.77628	0.00270574	0.678072	0.35051	0	1	0	1	0	1	-4.69116	0.00137519	-5.36923	0.00118342	-5.36923	0.00118342	-5.36923	0.00118342	other	False	True	False	AT5G67385	Phototropic-responsive NPH3 family protein
Glyma11g34190				2.77307	0.0132911	0	1	2.01197	0.232473	0.991779	0.360223	0	1	-4.05601	0.00768798	-2.04403	0.0362134	-1.51168	0.0748461	-4.05601	0.00768798	other	False	True	False	AT5G02140	Pathogenesis-related thaumatin superfamily protein
Glyma06g45290				2.76981	0.00320047	-0.327575	0.344093	-0.229606	0.667645	-3.3031	0.259688	0	1	-6.30073	0.00161727	-4.55531	0.00185403	-8.21827	0.00156786	-9.06627	0.00155034	other	False	True	False	AT4G10265	Wound-responsive family protein
Glyma18g06420				2.7667	3.2399e-05	1.16993	0.0116221	0.186139	0.827951	-2.09245	0.214763	-1.11548	0.416866	-2.26866	4.29681e-05	-3.97169	2.52165e-05	-8.39004	6.59575e-06	-8.57061	6.55751e-06	other	False	True	False	AT2G30230
Glyma12g34480				2.75845	0.049348	0.194011	0.895987	0.569856	0.603619	2.20575	0.00144401	-0.204548	0.51438	0.573069	0.647862	-1.09548	0.249899	3.11027	0.000294215	3.74988	0.00855566	other	False	True	True	AT5G54510	Auxin-responsive GH3 family protein
Glyma01g41170				2.74937	9.67528e-05	0.973293	0.125951	1.01103	0.157739	-0.597453	0.501998	0	0.869278	-4.05314	5.88614e-05	-4.6967	5.42059e-05	-7.47326	4.40885e-05	-9.41186	4.32847e-05	other	False	True	False	AT5G47060	Protein of unknown function (DUF581)
Glyma03g07910				2.74897	3.62265e-05	0	0.373901	0	1	0	0.373901	0	1	-8.87067	1.62438e-05	-8.87067	1.62438e-05	-8.87067	1.62438e-05	-8.87067	1.62438e-05	other	False	True	False	AT3G51860	cation exchanger 3
Glyma12g14750				2.74061	0.00972018	5.09319	0.125426	5.05178	0.00572333	3.2362	0.210011	0	1	-4.08228	0.00488978	-2.37894	0.00860898	-5.44828	0.00407532	-9.47803	0.00372052	other	True	True	True	AT4G38840	SAUR-like auxin-responsive protein family
Glyma18g08720				2.74059	0.0166414	3.42584	0.0714904	0.060121	0.972106	0	1	0	1	-0.129914	0.83833	-4.24482	0.0132799	-4.95264	0.0107003	-4.95264	0.0107003	other	False	True	False	AT3G13130
Glyma09g28190				2.73993	0.00872013	-0.736966	0.298015	-0.765535	0.385392	0	1	0	1	-5.60782	0.00498305	-5.60782	0.00512803	-5.60782	0.00497033	-5.60782	0.00497033	other	False	True	False	AT5G51560	Leucine-rich repeat protein kinase family protein
Glyma10g20474				2.73836	0.0108124	2.3595	0.000927738	-1.65488	0.0810138	-0.492177	0.533197	0	1	-1.8194	0.0194089	-6.17689	0.0064263	-6.61631	0.00634852	-10.3388	0.00612359	other	False	True	False
Glyma09g26100				2.73478	0.0170264	-0.118644	0.981208	0.131245	0.870367	0.410465	0.835596	0	1	-5.45568	0.00922779	-6.47644	0.00882823	-5.87072	0.00914775	-7.67807	0.00857616	other	False	True	False	AT5G27420	carbon/nitrogen insensitive 1
Glyma04g02560				2.72903	0.0151075	5.24614	0.000900455	1.1193	0.0116268	2.55962	0.0281538	3.09873	0.358916	1.12157	0.020272	-2.19654	0.0196516	-1.71803	0.032015	-3.33812	0.0155359	other	True	False	False
Glyma06g45043				2.72873	0.00119401	1.42869	0.0147234	0.312395	0.144797	1.85336	0.0156004	1.54202	0.0110377	-4.5028	0.000683622	-4.47761	0.00068139	-2.88495	0.00111104	-2.26908	0.00163719	other	False	True	False	AT5G54160	O-methyltransferase 1
Glyma10g39390				2.72815	0.000747748	5.56377	2.16275e-06	3.59955	0.0168901	2.44184	0.143323	1.02385	0.0313851	-0.721017	0.00950388	-2.23457	0.00122627	-3.84295	0.00046651	-5.26094	0.000302657	other	True	True	False	AT3G04910	with no lysine (K) kinase 1
Glyma12g32390				2.72726	0.00319408	1.86192	0.0102723	1.57075	0.442652	1.56884	1.40653e-05	0	1	-7.22288	0.00152232	-8.40388	0.00150292	-8.58635	0.00149868	-10.1552	0.0014889	other	False	True	False	AT4G03210	xyloglucan endotransglucosylase/hydrolase 9
Glyma17g37660				2.72587	0.000494577	1.11953	0.0210973	-0.298865	0.578702	-0.403671	0.311525	-0.269166	0.544682	-1.14116	0.00536041	-1.82543	0.00138653	-2.65591	0.000599131	-4.08855	0.000284249	other	False	True	False	AT2G28305	Putative lysine decarboxylase family protein
Glyma03g25351				2.71516	0.123991	-0.542527	0.643745	2.23357	0.003877	0.0135465	0.964958	-0.0370536	0.893093	-0.513527	0.625039	3.39615	0.000566635	3.11942	0.00263407	3.22735	0.00167453	other	False	True	False	AT5G67140	F-box/RNI-like superfamily protein
Glyma08g10550				2.70762	0.00222838	0.283108	0.636724	-1.15798	0.0413631	-0.510392	0.52421	-0.298081	0.817106	-2.02408	0.00625848	-5.29348	0.00129122	-7.40931	0.00119544	-8.75934	0.00117968	TF	False	True	True	AT5G37020	auxin response factor 8
Glyma15g03966				2.70538	5.49391e-05	1.59149	0.0242465	-0.983353	0.112335	-0.87245	0.44703	-0.155278	0.900254	2.148	0.0149633	-1.96933	0.00070539	-4.97763	1.6222e-05	-5.54057	1.85343e-05	other	False	True	False	AT5G59050
Glyma12g25240				2.70424	0.00337507	-0.341037	0.907271	0	1	0	1	0	1	-5.98717	0.00152142	-5.98717	0.00149761	-5.98717	0.00149761	-5.98717	0.00149761	other	False	True	False	AT3G15354	SPA1-related 3
Glyma12g08193				2.70381	0.0812858	4.96833	0.00868387	0.884523	0.677869	3.7261	0.067374	2.88101	0.373901	-1.59094	0.128461	-5.53502	0.0470622	-3.80891	0.0542064	-4.654	0.0502872	TF	True	False	False	AT4G00730	Homeobox-leucine zipper family protein / lipid-binding START domain-containing protein
Glyma13g23890	GmHDZ3b-PvHDZ3			2.6973	0.000559007	2.44245	0.00142207	1.87055	0.0109707	0.3577	0.390949	-0.796791	0.0824855	-0.783068	0.0123275	-1.18335	0.00560261	-2.38094	0.000610866	-3.87894	0.000334169	TF	False	True	False	AT3G01470	homeobox 1
Glyma09g05000				2.69667	0.0191595	0.544683	0.242851	-1.25656	0.0627746	-1.07276	0.263667	0.851137	0.444298	-4.30576	0.0130053	-5.78356	0.0115467	-7.55978	0.0110696	-7.47917	0.0110546	other	False	True	False	AT3G06930	protein arginine methyltransferase 4B
Glyma15g06750				2.69606	0.00366204	1.55552	0.0993241	2.1375	0.0475979	1.96347	0.0811918	0	1	-3.08484	0.00273486	-2.64035	0.00356029	-2.81438	0.00342878	-4.77786	0.00179319	other	False	True	False	AT2G14520	CBS domain-containing protein with a domain of unknown function (DUF21)
Glyma11g35480				2.69421	0.00013373	2.10683	1.75173e-05	0.82615	0.00183127	-1.41401	0.0850652	-0.616671	0.483493	0.382377	0.00967834	-0.534265	0.00985657	-4.6043	7.32734e-05	-7.83799	5.56434e-05	TF	False	True	False	AT2G40200	basic helix-loop-helix (bHLH) DNA-binding superfamily protein
Glyma03g20380				2.68713	0.00488515	2.35315	0.0331589	0.248768	0.568109	0.420975	0.242348	0.221984	0.391762	-2.98503	0.00408279	-3.00726	0.00398133	-1.29515	0.0220529	-1.13606	0.0264402	other	False	True	False	AT3G07250	nuclear transport factor 2 (NTF2) family protein / RNA recognition motif (RRM)-containing protein
Glyma08g16550				2.68501	0.0241055	0.519374	0.373901	0	1	0	1	0	1	-5.53952	0.00606567	-6.05889	0.00562524	-6.05889	0.00562524	-6.05889	0.00562524	other	False	True	True	AT4G38840	SAUR-like auxin-responsive protein family
Glyma13g38050				2.68419	0.00406001	-0.240314	0.775562	-0.286982	0.63134	-0.545824	0.508882	0	0.373901	-4.38046	0.00227991	-2.24706	0.00669948	-5.60436	0.00203111	-7.7955	0.00190253	other	False	True	False	AT4G16730	terpene synthase 02
Glyma17g06160				2.68054	0.0012382	2.09311	0.00900635	-0.415037	0.816295	0.180572	0.801603	0.938599	0.346046	-1.87036	0.00119813	-3.96347	0.000360423	-1.97555	0.00504587	-0.887371	0.084257	TF	False	True	False	AT2G26150	heat shock transcription factor A2
Glyma14g35750				2.67901	6.1854e-05	0.880732	0.00658137	0.315786	0.140382	-0.153751	0.743832	-0.0672446	0.855618	-1.03114	0.00116518	-1.11883	0.00103448	-3.48872	7.0809e-05	-5.05055	3.44556e-05	other	False	True	True	AT5G49980	auxin F-box protein 5
Glyma06g06070				2.67688	0.00271648	0.353192	0.312162	-0.209792	0.658418	-1.86129	0.0623144	0.678072	0.373901	-0.847107	0.0489906	-3.66428	0.00177501	-6.60288	0.00134082	-5.92481	0.00142565	other	False	True	False	AT3G43930	BRCT domain-containing DNA repair protein
Glyma0079s00261				2.66982	0.0041503	0	1	0	1	-1.58496	0.373901	0	1	-7.18289	0.00204898	-7.18289	0.00204898	-7.18289	0.00204898	-7.18289	0.00204898	other	False	True	True	AT5G18030	SAUR-like auxin-responsive protein family
Glyma17g13960				2.66821	0.000336168	1.73675	0.201226	-1.02385	0.116353	0	1	0	1	-0.999673	0.100527	-7.19804	0.000157782	-7.19804	0.000157782	-7.19804	0.000157782	other	False	True	False	AT3G48550
Glyma06g05530				2.66802	0.00999204	0	0.373901	0	1	0	0.373901	0.765535	0.220632	-4.25298	0.00486519	-4.25298	0.00401236	-4.25298	0.00401236	-3.48745	0.00547695	other	False	True	False	AT2G26180	IQ-domain 6
Glyma17g04950				2.66742	0.000808737	0.289507	0.950239	0.302563	0.373901	0	1	0	1	-6.29546	0.000431335	-7.35279	0.000422759	-7.65535	0.000413532	-7.65535	0.000413532	other	False	True	False	AT2G26440	Plant invertase/pectin methylesterase inhibitor superfamily
Glyma03g34730				2.66644	0.0117052	-0.128733	0.782278	-0.224706	0.806553	-0.137504	0.945216	0	0.373901	-3.20581	0.00864865	-3.95889	0.00752235	-5.52774	0.00620956	-5.52774	0.00599078	TF	False	True	False	AT1G21200	sequence-specific DNA binding transcription factors
Glyma16g34150				2.66287	0.00677638	1.6278	0.0155982	1.98351	0.129049	0.397216	0.740168	0.443607	0.872158	0.621001	0.147141	-0.81238	0.18936	-4.05075	0.00437497	-6.16786	0.00348904	other	False	True	False	AT1G61260	Protein of unknown function (DUF761)
Glyma20g05211				2.66141	0.0137762	1.04182	0.336077	-0.925999	0.116407	-0.263034	0.907271	-0.793549	0.373901	-1.56188	0.036623	-3.36923	0.0026834	-3.36923	0.00393174	-3.36923	0.0026834	other	False	True	False	AT2G32760
Glyma17g20000				2.65988	0.000485631	0.276104	0.598224	-1.05987	0.0256994	-1.15233	0.0176787	-0.506062	0.571601	-0.684753	0.138305	-3.36053	0.000333177	-4.63174	0.000246053	-5.51828	0.000220777	other	False	True	False	AT4G36970	Remorin family protein
Glyma15g11180				2.65535	0.17455	1.17991	0.0706183	1.48799	0.0110871	-0.938147	0.00602549	-0.790896	0.0289434	1.93959	0.0165018	5.96877	0.00143306	4.50821	0.00470028	5.04947	0.00826673	other	False	True	False
Glyma02g08241				2.65319	0.0130607	3.93231	0.00323882	3.81592	0.0595856	1.5025	0.0836612	0	1	-1.86383	0.0204069	-1.7172	0.0331017	-4.29365	0.00764387	-5.79615	0.00672135	TF	True	True	False	AT3G54220	GRAS family transcription factor
Glyma04g04011				2.651	0.0712673	4.96833	0.00868387	0.884523	0.677869	3.7261	0.067374	2.88101	0.373901	-1.53813	0.115287	-5.4822	0.0383736	-3.7561	0.0447208	-4.60119	0.0413189	TF	True	False	False	AT4G00730	Homeobox-leucine zipper family protein / lipid-binding START domain-containing protein
Glyma08g40330				2.64974	2.60387e-05	1.50223	0.140084	-1.94472	0.19907	-0.0746767	0.923704	-0.284881	0.737332	-4.86603	3.66339e-06	-7.59375	2.31567e-06	-6.3271	2.5887e-06	-7.49928	2.28119e-06	TF	False	True	False	AT1G59940	response regulator 3
Glyma01g36120				2.64959	2.95002e-05	0.449803	0.568834	-1.40846	0.203543	0	1	0	1	-3.8347	2.43658e-05	-5.44565	7.97025e-06	-6.32012	6.51604e-06	-6.32012	6.51604e-06	other	False	True	False	AT2G17270	phosphate transporter 3;3
Glyma03g07950				2.64797	0.00207059	0	1	0	0.373901	0	1	0	1	-3.54844	0.000324676	-3.54844	0.000324676	-3.54844	0.000324676	-3.54844	0.000324676	other	False	True	False	AT3G51860	cation exchanger 3
Glyma11g03850				2.64768	0.00124566	0.771871	0.314281	-1.91321	0.0964521	-0.505235	0.927068	0	0.842576	-1.78779	0.00719118	-7.28252	0.000653125	-9.71203	0.000641866	-9.75933	0.000641662	TF	False	True	False	AT5G47370	Homeobox-leucine zipper protein 4 (HB-4) / HD-ZIP protein
Glyma16g08900				2.6458	0.000768616	0.0310269	0.935845	-1.07039	0.195535	0.0501858	0.926092	-1	0.442371	-7.42493	0.00023512	-9.07262	0.000231599	-7.10915	0.000236928	-9.07262	0.000231777	other	False	True	False	AT4G02600	Seven transmembrane MLO family protein
Glyma15g11930				2.64547	0.00186799	0.279562	0.381135	0.0432138	0.918745	-2.3035	0.00128242	-2.01377	6.03869e-05	3.51514	0.000775041	3.8124	0.000161962	2.04754	0.0227157	0.917756	0.00685941	other	False	True	False	AT1G05010	ethylene-forming enzyme
Glyma04g37410				2.64267	0.0163315	1.43416	0.00200108	1.06239	0.0296473	-0.231818	0.218579	-0.349631	0.072568	1.36125	0.00235565	3.48206	0.00140807	4.24083	0.000112891	3.54412	0.00113222	other	False	True	False	AT5G50740	Heavy metal transport/detoxification superfamily protein
Glyma13g17561				2.64125	0.000442675	-1.15804	0.289023	0.533432	0.764455	0	0.650507	0	0.373901	-6.26521	0.00015994	-8.70302	0.000152844	-9.57749	0.000151798	-9.57749	0.000151441	other	False	True	False	AT2G26440	Plant invertase/pectin methylesterase inhibitor superfamily
Glyma19g31980				2.638	0.0154558	1.67295	0.0105296	3.08044	2.45614e-05	1.55624	0.0764042	2.79817	0.11904	-2.04646	0.0223161	-2.18071	0.019463	-3.4946	0.0117959	-5.92824	0.00886724	other	True	True	False	AT3G57400
Glyma08g44071				2.63731	0.000434453	1.89983	0.00207525	0.864359	0.411384	0	0.373901	0	0.373901	0.913378	0.0099042	-1.82881	0.00592803	-8.23026	0.000116096	-8.23026	0.000117226	other	False	True	False	AT3G13130
Glyma07g01650				2.63589	0.0168066	-0.326327	0.618424	-1.99825	0.225875	-0.0317089	0.984363	0	1	-2.57113	0.0135039	-3.91805	0.00911798	-2.94278	0.0157922	-6.69766	0.00699312	other	False	True	False	AT3G21350	RNA polymerase transcriptional regulation mediator-related
Glyma13g20600				2.6308	0.0097082	3.80076	0.117792	-0.765535	0.373901	0	1	0	1	-5.08643	0.00523037	-9.53489	0.00466871	-9.53489	0.00466871	-9.53489	0.00466871	other	False	True	True	AT3G09870	SAUR-like auxin-responsive protein family
Glyma01g04530				2.6299	0.0115848	-0.0326662	0.962577	2.07039	0.178361	0.765535	0.283687	-0.552541	0.118871	-5.93632	0.00637823	-4.77007	0.0069563	-7.29732	0.00613824	-8.06286	0.00608013	TF	False	True	False	AT1G70000	myb-like transcription factor family protein
Glyma01g35600				2.62484	0.00187825	0.455452	0.57005	-0.519374	0.373901	0	0.373901	0	1	-1.94517	0.00124672	-4.53812	0.000349514	-4.53812	0.000349514	-4.53812	0.000349514	other	False	True	False	AT4G19390	Uncharacterised protein family (UPF0114)
Glyma02g36740				2.62134	0.00148676	0.181998	0.542798	-0.31366	0.71495	-0.383329	0.883898	0.436099	0.479671	-2.49872	0.00133526	-3.44626	0.000975245	-4.05198	0.000889046	-3.05198	0.00108314	other	False	True	False	AT4G30710	Family of unknown function (DUF566)
Glyma16g29411				2.62015	0.016151	0.679728	0.034425	-0.959586	0.205369	-0.865281	0.184161	-1.76688	0.0686937	-1.73669	0.0287088	-3.26751	0.0131168	-2.37289	0.0228403	-2.78436	0.0168156	other	False	True	False	AT1G55120	beta-fructofuranosidase 5
Glyma12g06850				2.62012	0.00302205	1.89784	0.000270523	0.223908	0.637814	-0.823223	0.232742	0.493305	0.538483	0.6038	0.0302272	-1.59778	0.0114661	-3.63171	0.00227748	-4.24962	0.00192311	other	False	True	False	AT2G28840	XB3 ortholog 1 in Arabidopsis thaliana
Glyma20g36261				2.61839	0.0408277	5.00545	0.033813	5.38527	5.42239e-05	3.3505	0.00141821	3.57693	0.0483273	1.43146	0.118341	4.48113	6.23449e-05	2.80893	0.00195591	-0.13457	0.832143	other	True	True	False	AT5G18310
Glyma06g19770				2.61591	0.0116939	-0.573647	0.362433	-0.0381351	0.94619	-0.612977	0.795255	0	1	-1.55842	0.0458053	-1.1661	0.073064	-4.47096	0.00764513	-4.65153	0.00643645	other	False	True	False	AT5G50120	Transducin/WD40 repeat-like superfamily protein
Glyma02g41964				2.61428	0.0250735	-0.159389	0.902429	1.02385	0.51024	0	1	-0.485427	0.373901	-0.5807	0.493917	-3.79207	0.0162206	-4.81592	0.011513	-4.81592	0.011513	TF	False	True	False	AT5G65640	beta HLH protein 93
Glyma08g19401				2.61203	0.00294729	-0.53842	0.829582	0	1	0.137504	0.785273	0.847997	0.373901	-3.67914	0.000828689	-4.16457	0.000262986	-4.02707	0.000527256	-3.31657	0.0015722	other	False	True	False	AT5G09900	26S proteasome regulatory subunit, putative (RPN5)
Glyma17g14950				2.61137	0.00686357	-0.77476	0.0884655	-0.471248	0.170247	1.38631	0.168408	-0.419807	0.743551	-4.59495	0.00385483	-4.8438	0.00374319	-4.91428	0.0037489	-7.28135	0.00336726	other	False	True	False	AT4G17260	Lactate/malate dehydrogenase family protein
Glyma19g38970				2.60964	0.000397627	0.748838	0.160068	0.266992	0.270329	1.00618	0.0538003	2.03171	0.136727	-2.30445	0.000382184	-3.90543	0.000149229	-4.39481	0.000138184	-4.74161	0.00013951	other	False	True	False	AT5G06530	ABC-2 type transporter family protein
Glyma20g24670				2.60787	0.000457412	0.422389	0.00721852	1.02308	0.0803813	2.34269	0.211297	0.0131754	0.903441	0.063339	0.617163	-2.88128	0.000429661	-5.99232	0.000205873	-7.66217	0.000192751	other	False	True	False	AT5G04310	Pectin lyase-like superfamily protein
Glyma15g23470				2.60785	0.00628636	5.28652	0.0908143	0	1	0	0.373901	0	0.373901	-0.703194	0.274005	-6.12722	0.0024712	-6.12722	0.00252137	-6.12722	0.00250514	other	False	True	False	AT1G30280	Chaperone DnaJ-domain superfamily protein
Glyma12g14570				2.6071	0.00898282	3.926	0.373901	3.17614	0.117353	0	1	2.54432	0.373901	-5.14707	0.0017062	-4.11732	0.0018717	-9.07307	0.00140537	-6.52875	0.00147935	other	False	True	True	AT4G38840	SAUR-like auxin-responsive protein family
Glyma20g26230				2.6065	0.00295136	0.724198	0.446492	-2.86836	0.122419	-0.0931094	0.940223	-1.96347	0.134415	-1.63556	0.0227269	-8.00797	0.00132221	-9.52735	0.00130932	-9.52735	0.0013068	other	False	True	False	AT1G22990	Heavy metal transport/detoxification superfamily protein
Glyma06g45400				2.60574	0.00418473	0.157262	0.815296	-0.296132	0.603111	-3.56026	0.253107	-0.975752	0.373901	-5.81234	0.00231186	-5.14156	0.00241498	-8.69045	0.00217934	-9.53845	0.00216247	other	False	True	False	AT4G10265	Wound-responsive family protein
Glyma09g01610				2.6002	0.00104155	2.77259	0.0407896	0.95109	0.401814	0.180572	0.373901	0	1	-3.4521	0.000541871	-5.75903	0.00035597	-6.52955	0.000347739	-6.71012	0.00033232	other	False	True	False	AT5G50740	Heavy metal transport/detoxification superfamily protein
Glyma09g03451				2.59864	0.0729402	3.88427	0.000776745	4.12153	0.00428041	3.31113	0.00347379	3.16245	0.00717928	1.06324	0.0467569	2.39361	0.00829022	2.91413	0.00449049	2.86079	0.00850127	TF	True	False	False	AT1G30650	WRKY DNA-binding protein 14
Glyma04g34341				2.59693	0.00299337	1.97246	0.0156056	0.729642	0.274011	-1.42626	0.0870663	1.24948	0.348958	-4.1401	0.00121025	-4.38899	0.00118203	-6.00738	0.00103317	-5.14319	0.00111211	TF	False	True	False	AT3G01470	homeobox 1
Glyma12g07290				2.58669	0.00350642	1.81795	0.02343	-0.179549	0.415426	-0.999295	0.0491833	-0.421082	0.393991	-0.337432	0.371445	-2.68868	0.00335419	-3.70757	0.00238337	-4.35222	0.00214338	other	False	True	False	AT5G60580	RING/U-box superfamily protein
Glyma01g36110				2.58363	0.000707251	0.0818715	0.412684	-0.401426	0.0322965	-1.48735	0.0207177	0.913412	0.334125	-2.54211	0.000705577	-2.6959	0.000681801	-4.89346	0.000385331	-5.84558	0.000362942	other	False	True	False	AT4G35470	plant intracellular ras group-related LRR 4
Glyma09g40130				2.58109	0.000296104	3.42376	0.0509343	-0.302299	0.358148	-0.335103	0.394234	-0.145198	0.804152	-0.67757	0.158198	-5.4174	0.000149163	-5.85867	0.000145154	-7.21746	0.000139099	TF	False	True	False	AT4G00730	Homeobox-leucine zipper family protein / lipid-binding START domain-containing protein
Glyma13g31840				2.58023	0.018774	0.918936	0.0160331	-0.463583	0.33653	-1.12457	0.00195187	-0.618129	0.312014	-1.98697	0.0265607	-4.96022	0.0110653	-6.84059	0.0101721	-7.16539	0.0101119	other	False	True	False	AT4G21620	glycine-rich protein
Glyma17g29370				2.57744	0.000103239	0.632153	0.146093	-0.150929	0.358189	-1.04386	0.0105147	-0.719004	0.0418895	-1.53001	0.00142756	-2.2388	0.000109685	-3.39663	6.4972e-05	-3.99829	4.40527e-05	other	False	True	False	AT2G24520	H(+)-ATPase 5
Glyma19g32560				2.57674	0.000426734	2.39904	0.00965603	1.03806	0.00716649	-0.113043	0.653084	0.0212948	0.976031	1.20521	0.0295396	3.95845	0.000367412	2.52033	0.0046223	0.641546	0.459706	other	False	True	False	AT3G45590	splicing endonuclease 1
Glyma01g39990				2.57102	0.0130781	3.32673	0.127496	0.657112	0.661919	0	0.373901	0	1	-2.20777	0.0224692	-6.08384	0.00691291	-8.11946	0.0065259	-8.11946	0.0065259	other	False	True	False	AT4G37530	Peroxidase superfamily protein
Glyma17g01010				2.56912	0.00533401	0.379346	0.222336	-1.46713	0.480105	1.09311	0.407184	-0.180572	0.373901	-3.3144	0.00343249	-6.66157	0.00241352	-5.74903	0.00253933	-6.84214	0.00234043	other	False	True	False	AT5G50740	Heavy metal transport/detoxification superfamily protein
Glyma11g27190				2.56884	0.0662413	0	0.373901	4.68557	0.00703636	0.915608	0.543161	0	1	-2.56884	0.0824726	2.11672	0.0194989	-0.100694	0.873926	-2.56884	0.0662413	other	True	False	False	AT5G05580	fatty acid desaturase 8
Glyma16g19560				2.56878	0.000167283	0.793549	0.272142	-0.164229	0.808321	-1.401	0.0881873	-2.67807	0.00682583	-7.44435	5.13336e-05	-7.5902	5.12732e-05	-8.58001	5.06739e-05	-10.8229	5.02354e-05	other	False	True	False	AT5G58140	phototropin 2
Glyma09g35310				2.56812	0.0111926	0	1	0	1	0	1	0	1	-5.96501	0.002635	-5.96501	0.002635	-5.96501	0.002635	-5.96501	0.002635	other	False	True	True	AT4G38840	SAUR-like auxin-responsive protein family
Glyma13g41130				2.56662	0.000871629	0.263865	0.400987	0.69894	0.00513512	1.05798	0.00449767	0.309376	0.0133503	-3.85394	0.00050326	-3.95315	0.000479873	-2.41197	0.000865942	-3.27092	0.000564786	other	False	True	False	AT2G28930	protein kinase 1B
Glyma01g04070				2.56658	0.00132603	3.4285	0.248415	0	1	0	1	0	1	-4.8569	0.000227021	-8.2854	0.000170446	-8.2854	0.000170446	-8.2854	0.000170446	other	False	True	False	AT1G24020	MLP-like protein 423
Glyma06g11660				2.56524	0.00801317	0.238638	0.581029	0.412513	0.707234	-2.00571	0.261831	-2.19114	0.373901	0.564971	0.147651	-0.1958	0.822112	-3.37587	0.000803372	-5.44626	1.73474e-05	other	False	True	False
Glyma06g45700				2.56512	0.00527745	0.67488	0.199428	0.466976	0.240759	0.261894	0.797579	-2.56884	0.141061	-4.64307	0.00289802	-6.9778	0.00254945	-9.46037	0.00248826	-12.5365	0.00247639	other	False	True	False	AT4G15210	beta-amylase 5
Glyma19g22370				2.56467	0.0012197	-0.659226	0.0943402	-0.481709	0.449953	-1.63227	0.0646955	-0.600904	0.841887	-2.53279	0.00115475	-3.25407	0.00076479	-5.1416	0.000561102	-4.1416	0.000984517	other	False	True	False	AT5G14210	Leucine-rich repeat protein kinase family protein
Glyma19g27483				2.56294	0.00259684	0.0451966	0.913081	-1.77138	0.023939	-0.857165	0.418526	-0.672425	0.343544	-0.826541	0.0495451	-3.68795	0.00193711	-3.61519	0.00229404	-3.96097	0.00171798	TF	False	True	False	AT3G26744	basic helix-loop-helix (bHLH) DNA-binding superfamily protein
Glyma15g39090				2.56019	0.00274743	0	0.373901	0	0.373901	0	1	0	1	-7.4363	0.00133608	-7.4363	0.00133608	-7.4363	0.00133608	-7.4363	0.00133608	other	False	True	False	AT3G14620	cytochrome P450, family 72, subfamily A, polypeptide 8
Glyma14g12710				2.5588	0.00133645	3.30621	0.000418588	2.19356	0.000956602	0.303464	0.574596	-0.692931	0.574344	0.981883	0.00656146	1.38441	0.000802789	0.506871	0.332398	-0.882493	0.336001	other	True	False	False	AT2G05940	Protein kinase superfamily protein
Glyma07g29230				2.55769	1.30616e-05	3.02392	0.059615	1.90654	0.0147162	-0.368832	0.396167	-0.0917035	0.430684	-3.44737	2.09892e-05	-1.22106	0.00194165	-2.48589	7.80682e-05	-2.67968	5.22438e-06	other	False	True	False	AT1G65840	polyamine oxidase 4
Glyma18g02940				2.55455	0.00295542	1.42511	0.00720854	0.00262149	0.993974	-1.35288	0.130475	0.026967	0.827809	-1.22626	0.0135801	-2.61063	0.00315022	-6.34107	0.0014748	-8.54618	0.00142383	TF	False	True	False	AT2G40200	basic helix-loop-helix (bHLH) DNA-binding superfamily protein
Glyma15g39701				2.5544	0.000654101	1.34169	0.426814	-0.874469	0.116441	0	0.373901	0	1	-3.70346	0.000774361	-5.99624	0.000324327	-5.99624	0.000324327	-5.99624	0.000324327	other	False	True	False
Glyma03g06271				2.55042	0.00844733	0.237864	0.801776	1.47275	0.392074	3.20343e-16	0.373901	-1.1592	0.373901	-3.86076	0.00323779	-2.73909	0.00827809	-5.91966	0.00239104	-5.91966	0.00239104	other	False	True	False	AT4G12010	Disease resistance protein (TIR-NBS-LRR class) family
Glyma14g21270				2.54503	4.27888e-05	1.58282	0.0109509	0.904094	0.119843	1.24548	0.0617311	-0.568568	0.430389	-1.59137	0.000182578	-2.17099	8.95861e-05	-2.20334	0.000175563	-4.10533	1.23055e-05	other	False	True	False	AT2G25737	Sulfite exporter TauE/SafE family protein
Glyma15g12000				2.54484	0.00989454	1.30986	0.0679212	0.375509	0.219986	0	1	0	1	-3.95381	0.00624887	-5.26366	0.00546844	-5.94173	0.00515174	-5.94173	0.00515174	other	False	True	False	AT4G22290	Ubiquitin-specific protease family C19-related protein
Glyma04g33210				2.54181	0.0207566	-0.535332	0.529227	-1.72031	0.153625	0	0.373901	0	1	-3.86374	0.0139672	-5.04152	0.0122308	-6.06537	0.0117118	-6.06537	0.0113422	TF	False	True	False	AT5G15310	myb domain protein 16
Glyma01g15930				2.53969	0.00640944	2.06136	0.0139503	0.0755115	0.873707	0.4324	0.639609	2.07914	0.0100907	-1.09972	0.034465	-2.74825	0.00550284	-3.6758	0.00401316	-3.5512	0.00401485	TF	False	True	False	AT4G00050	basic helix-loop-helix (bHLH) DNA-binding superfamily protein
Glyma03g27760				2.53866	0.00140841	5.34437	0.0108645	3.17537	0.000656992	-0.0856052	0.688383	-0.357798	0.398859	-0.976236	0.0307527	-1.01835	0.0105651	-1.63168	0.00362746	-2.18067	0.00301155	other	True	False	False	AT5G07050	nodulin MtN21 /EamA-like transporter family protein
Glyma09g41590				2.53812	0.010432	-1.70917	0.00748765	-0.205883	0.773075	-0.978752	0.308256	-0.791413	0.513518	-4.58021	0.00552988	-3.423	0.00752107	-4.41028	0.00606304	-6.1277	0.00502206	other	False	True	False	AT3G56190	alpha-soluble NSF attachment protein 2
Glyma20g28411				2.53724	4.21893e-05	2.7146	0.00511475	1.28469	0.0986285	0.237039	0.688561	0.975752	0.322682	-3.64446	2.15051e-05	-4.92792	1.59993e-05	-7.18503	1.33044e-05	-8.34678	1.29902e-05	other	False	True	False	AT3G04910	with no lysine (K) kinase 1
Glyma12g32381				2.53626	0.0104049	-0.679376	0.158668	-0.230001	0.639985	-1.36185	0.0120746	0.189478	0.973743	0.954294	0.146919	3.1131	0.017725	-0.679488	0.162316	-4.4564	0.0050687	other	False	True	False	AT4G16730	terpene synthase 02
Glyma15g40801				2.53415	0.000698768	0.58967	0.170811	0.517399	0.320781	0.664816	0.318172	-0.678072	0.118142	-2.1547	0.000289186	-3.22697	0.000223893	-4.39443	0.000128663	-5.50991	0.00011578	other	False	True	False	AT3G63480	ATP binding microtubule motor family protein
Glyma03g24500				2.53087	0.0370657	-0.0473057	0.373901	-2.20163	0.0308406	1.55254	0.187228	0	1	-3.89077	0.0103937	-3.89077	0.0103937	-2.33823	0.0261467	-3.89077	0.0103937	other	False	True	False	AT1G01110	IQ-domain 18
Glyma06g45120				2.52988	0.000142952	1.22239	0.0761729	3.6296	0.00412479	0	1	0	1	-5.31498	6.28818e-05	-4.95432	6.45175e-05	-9.60776	5.61427e-05	-9.60776	5.61427e-05	other	True	True	True	AT4G03400	Auxin-responsive GH3 family protein
Glyma11g34710				2.52917	0.000534386	2.25069	0.115169	2.18097	0.0110254	4.16729	0.0124804	2.16993	0.0896101	-0.941132	0.091735	-0.895827	0.0105621	-2.04216	0.00127829	-5.06338	0.000248125	other	True	True	False	AT3G55690
Glyma07g08340				2.526	0.000715534	0.901328	0.118905	-0.0205474	0.967791	0.302563	0.635034	0.82103	0.380246	0.153443	0.69142	-2.80228	0.000575713	-5.52356	0.000322249	-6.00509	0.000313665	TF	False	True	False	AT4G00730	Homeobox-leucine zipper family protein / lipid-binding START domain-containing protein
Glyma12g14606				2.52337	0.00735169	4.57994	0.0630088	4.22108	0.0453404	2.10573	0.318423	2.37851	0.373901	-4.18161	0.0022094	-2.38589	0.00540993	-5.14124	0.00197411	-7.86847	0.0017443	other	False	True	True	AT4G38840	SAUR-like auxin-responsive protein family
Glyma01g04890	GmHDZ2a-PvHDZ2			2.51921	0.0116584	0.527155	0.376191	1.96963	0.0860295	1.86368	0.0896652	-0.341037	0.429569	-5.85351	0.00633484	-6.92411	0.0061291	-8.49164	0.00600801	-11.3792	0.00595802	TF	False	True	False	AT3G01470	homeobox 1
Glyma01g43220				2.51785	0.00820998	-0.49304	0.739139	0	0.373901	0	1	0	1	-5.50779	0.00394543	-7.35579	0.00362279	-7.35579	0.00362279	-7.35579	0.00362279	other	False	True	False	AT1G64080
Glyma15g03830				2.51752	0.000215363	2.32193	0.12743	0.0714794	0.949461	1.45066	0.323195	0	1	-2.63819	0.00067491	-4.51425	0.00011958	-6.52738	7.09505e-05	-7.97804	6.67005e-05	TF	False	True	False	AT3G57670	C2H2-type zinc finger family protein
Glyma19g05030				2.51733	0.000518073	-0.460289	0.0675253	0.405794	0.417607	-0.975752	0.161317	-0.336428	0.747989	-4.1788	0.000212507	-3.93237	0.000238617	-5.5293	0.000187293	-5.80683	0.000186878	other	False	True	False	AT5G11390	WPP domain-interacting protein 1
Glyma07g38740				2.51509	6.58705e-05	0.809693	0.0270497	0.659955	0.0125383	0.535686	0.34405	0.21596	0.600019	-3.37597	3.32497e-05	-1.72466	9.43189e-05	-1.22364	0.011017	-2.72764	9.70241e-05	other	False	True	False	AT5G19140	Aluminium induced protein with YGL and LRDR motifs
Glyma13g19680				2.51193	0.0212444	2.71926	0.0167056	1.09311	0.524822	0	1	0	1	-0.536523	0.309366	-6.5481	0.0114516	-7.64121	0.0110678	-7.64121	0.0110678	other	False	True	False	AT2G39370
Glyma11g12450				2.51059	0.00023271	1.15323	0.0786761	2.01439	0.0420679	2.40265	0.00113999	1.17701	0.164629	-3.39074	0.000104835	-3.18049	0.000143166	-3.44799	8.92969e-05	-4.08361	9.08469e-05	TF	False	True	False	AT1G68920	basic helix-loop-helix (bHLH) DNA-binding superfamily protein
Glyma10g03621				2.5104	0.0169847	-0.627423	0.369394	-0.825057	0.284749	1.83399	0.214191	0	0.373901	-3.20006	0.0117449	-3.98433	0.00962917	-3.96663	0.009764	-6.41729	0.00781735	other	False	True	False	AT3G63430
Glyma13g01510				2.50396	0.009053	1.87447	0.276259	0	0.373901	0.678072	0.373901	0	0.373901	-1.58058	0.055533	-3.45505	0.00443517	-2.77698	0.0152392	-3.45505	0.00523108	other	False	True	False	AT5G57770	Plant protein of unknown function (DUF828) with plant pleckstrin homology-like region
Glyma16g05190				2.49903	0.0160219	1.20231	0.0162583	0.740802	0.00755626	0.455412	0.00213326	-0.0861981	0.208601	4.40887	0.00188971	5.30096	0.000197978	4.69359	1.38781e-05	4.03318	1.83764e-05	TF	False	True	False	AT5G61890	Integrase-type DNA-binding superfamily protein
Glyma09g33050				2.49864	0.0110244	1.60027	0.0449606	2.13153	0.116868	1.61667	0.139153	0	0.795255	0.0230222	0.957752	-0.630142	0.291828	-2.01947	0.0157181	-3.63614	0.00600533	other	False	True	False	AT2G17550
Glyma11g08850				2.49833	0.00119905	-1.51625	0.287637	0	0.373901	0	1	-0.0473057	0.373901	-5.42079	0.000322838	-5.94017	0.0003016	-5.94017	0.0003016	-5.94017	0.0003016	other	False	True	False	AT4G35680	Arabidopsis protein of unknown function (DUF241)
Glyma13g36320				2.49157	0.00120683	-1.63227	0.324833	0	0.937805	0	0.373901	0	1	-5.40486	0.000341259	-5.40486	0.000348334	-5.40486	0.000336101	-5.40486	0.000336101	other	False	True	False	AT1G51100
Glyma12g11130				2.49147	0.00243641	-0.29388	0.690523	-0.113211	0.864186	-0.82103	0.364474	0	1	-4.57275	0.0013717	-5.94956	0.00118383	-8.65738	0.001118	-8.65738	0.00111691	other	False	True	False	AT4G15210	beta-amylase 5
Glyma06g02770				2.49091	0.00262115	1.6531	0.00926363	0.986983	0.261607	-2.14839	0.12445	-1.6477	0.14432	-5.43986	0.00113917	-8.17965	0.00105521	-11.6435	0.00104274	-11.6435	0.00104245	other	False	True	False	AT2G37210	lysine decarboxylase family protein
Glyma10g38360				2.48872	0.00256756	0.026967	0.970064	-1.20163	0.153469	1.62902	0.187625	-1.0665	0.102842	-4.53311	0.0013333	-7.38111	0.00114125	-5.23272	0.00124493	-6.56008	0.00116781	other	False	True	False	AT3G61060	phloem protein 2-A13
Glyma13g20374				2.48755	0.00778142	-1.77961	0.011143	-0.716207	0.72453	-0.975752	0.116378	0	1	-5.76553	0.00328803	-6.28011	0.0032712	-6.76553	0.0031302	-6.76553	0.0031302	TF	False	True	True	AT4G30080	auxin response factor 16
Glyma01g36145				2.48655	0.00167972	1.30666	0.0563899	-0.128276	0.740212	-0.753505	0.00398216	-0.678954	0.0556487	-4.26544	0.000972204	-2.90287	0.00144322	-3.00838	0.00129244	-3.07792	0.00129142	other	False	True	False	AT3G51490	tonoplast monosaccharide transporter3
Glyma07g06882				2.48226	0.00619661	1.02385	0.19384	0.678072	0.467343	0	1	0	1	-4.38441	0.00278602	-4.73019	0.00287639	-5.40826	0.00236544	-5.40826	0.00236544	other	False	True	False	AT3G09140	Protein of unknown function (DUF674)
Glyma01g41960				2.47999	0.0195256	-0.335722	0.579314	0.351628	0.299331	0.239338	0.686593	1.20163	0.373901	-1.21064	0.112161	-0.732436	0.137582	-2.75523	0.0181174	-3.94132	0.0130903	other	False	True	False	AT1G62520
Glyma08g16397				2.47609	0.015341	0.284506	0.618896	-0.4521	0.453647	-1.04182	0.304219	-0.060121	0.948809	-2.42817	0.0175522	-2.81614	0.0147509	-5.21518	0.00863637	-3.52566	0.0119555	other	False	True	False	AT2G26840
Glyma20g29410				2.47119	0.00962151	1.89077	0.307507	0	1	0	1	1.04731	0.116117	-4.71656	0.00487126	-7.2854	0.0042039	-7.2854	0.0042039	-6.2381	0.00435098	TF	False	True	False	AT4G25470	C-repeat/DRE binding factor 2
Glyma06g15480				2.46781	0.00717026	-0.00535323	0.953867	-3.48487	0.0161449	0.445238	0.809202	2.848	0.164186	-2.06168	0.0132066	-4.60958	0.00255951	-2.66554	0.00556083	-2.37825	0.00945617	other	False	True	False	AT2G18465	Chaperone DnaJ-domain superfamily protein
Glyma02g05640				2.46618	0.0110959	0	0.607168	2.21205	0.292537	0	0.373901	0	1	-4.1592	0.00652471	-1.94715	0.0398944	-4.1592	0.00776378	-4.1592	0.00642824	other	False	True	False	AT4G36180	Leucine-rich receptor-like protein kinase family protein
Glyma14g03710	GmPG16a			2.46058	0.00370164	2.82782	0.0277714	0	0.627193	0	1	0	0.373901	-3.62734	0.000903548	-7.19213	0.000630243	-7.19213	0.000626679	-7.19213	0.000630882	other	False	True	False	AT4G23820	Pectin lyase-like superfamily protein
Glyma16g32500				2.45943	0.0164152	-1.98489	0.303097	-0.84944	0.239968	0.222392	0.373901	0	1	-4.08392	0.010464	-2.87447	0.0136229	-4.5396	0.00963155	-4.76199	0.00869717	other	False	True	False	AT5G62170
Glyma07g15100				2.4582	0.00139891	-2.27392	0.0164207	0.0921182	0.884869	1.7547	0.0022739	1.8527	0.00602823	-6.22181	0.000565288	-3.40325	0.000992502	-2.10381	0.00157201	-3.74107	0.000719627	other	False	True	False	AT4G29310	Protein of unknown function (DUF1005)
Glyma14g39020				2.45662	2.97152e-05	2.88829	0.00395127	1.6089	0.00460054	0.096429	0.663661	-0.0275757	0.888342	-3.92999	1.42183e-05	-1.75567	8.74091e-05	-2.26629	5.70136e-05	-2.61942	3.15872e-05	other	False	True	False	AT1G65840	polyamine oxidase 4
Glyma03g41931				2.45578	0.000924953	-0.932886	0.611546	0	0.373901	0	0.373901	0	1	-7.3858	0.00025921	-7.5233	0.000253673	-7.5233	0.000253673	-7.5233	0.000253673	other	False	True	False	AT4G00950	Protein of unknown function (DUF688)
Glyma07g39540				2.45391	0.0157305	2.03096	0.0104465	-2.439	0.149339	-3.4285	0.337283	-1.89194	0.356373	-2.14748	0.0192065	-7.6663	0.00781291	-10.8093	0.00768533	-9.11624	0.00773025	other	False	True	False
Glyma18g06990				2.45257	0.00356363	0.819965	0.0318117	-1.20945	0.0329008	0.765535	0.413855	0	0.677869	-3.05267	0.00272285	-6.35645	0.00174007	-5.68403	0.00183324	-6.44956	0.00171107	other	False	True	False	AT2G29970	Double Clp-N motif-containing P-loop nucleoside triphosphate hydrolases superfamily protein
Glyma11g03500				2.45172	0.000903573	0.255549	0.144834	0.301094	0.345	-0.795942	0.508147	0.46158	0.729946	-1.2616	0.0028394	-0.971325	0.00578341	-5.26548	0.000433934	-6.57707	0.000372523	other	False	True	False	AT4G16563	Eukaryotic aspartyl protease family protein
Glyma05g21137				2.45066	0.116423	1.5025	0.373901	0.271198	0.529725	-3.30946	0.00816399	-2.30199	0.0620617	-0.948161	0.543408	2.54482	0.0317449	0.573185	0.731816	0.314873	0.749421	other	True	False	False	AT1G62710	beta vacuolar processing enzyme
Glyma16g26070				2.44965	0.00213998	-1.20163	0.00667184	2.20163	0.0104366	1.28293	0.0122412	0	0.373901	-8.02052	0.000727122	-5.81888	0.000768546	-6.73758	0.000742861	-8.02052	0.000732602	other	False	True	False	AT3G07990	serine carboxypeptidase-like 27
Glyma18g26600				2.44717	0.00929498	4.22322	0.0739814	-1.60171e-16	0.476621	0	1	0	1	-1.64913	0.0196744	-5.91966	0.00185822	-5.91966	0.001758	-5.91966	0.001758	TF	False	True	False	AT2G37630	myb-like HTH transcriptional regulator family protein
Glyma10g39030				2.44432	0.0013305	0.374745	0.295444	-1.60171e-16	1	0	0.373901	0	1	-3.16993	0.000952204	-5.52042	0.000649303	-5.52042	0.000668615	-5.52042	0.000649303	other	False	True	False	AT4G14750	IQ-domain 19
Glyma01g37980				2.44184	0.221962	0.404621	0.485876	-0.793818	0.14296	-0.261806	0.42443	-0.145938	0.722261	1.7598	0.113065	4.14862	0.00257939	5.69053	0.00051413	7.17189	0.00632692	other	False	True	False	AT4G36600	Late embryogenesis abundant (LEA) protein
Glyma06g39120				2.4357	0.00750451	1.55233	0.00129026	-0.35129	0.613912	-4.46815	0.00178914	-4.26053	0.00595365	0.593727	0.0499771	-0.465059	0.377289	-5.62156	0.00196087	-5.62156	0.00196087	other	True	True	False	AT2G20825	Developmental regulator, ULTRAPETALA
Glyma13g16280				2.43492	0.00606515	0.415037	0.217397	0	1	0	0.373901	0	1	-6.52239	0.00286041	-6.93742	0.0028214	-6.93742	0.0028214	-6.93742	0.0028214	other	False	True	False	AT5G56890	Protein kinase superfamily protein
Glyma14g40450				2.42934	0.0014107	0.0527289	0.916451	0.302563	0.392172	0.765535	0.373901	0	1	-3.12234	0.000954873	-7.17263	0.000536253	-6.70966	0.000544554	-7.47519	0.000528724	TF	False	True	False	AT1G75710	C2H2-like zinc finger protein
Glyma01g02140				2.4287	0.00915716	1.67138	0.371512	0.649093	0.741042	0	0.373901	0	1	-2.46187	0.0154018	-5.10154	0.00390046	-6.30317	0.00359138	-6.30317	0.00357991	other	False	True	False	AT5G17600	RING/U-box superfamily protein
Glyma13g22660				2.42742	0.00174579	-0.421036	0.543017	-1.21412	0.522483	0	1	0	1	-2.6009	0.00235426	-4.4489	0.000697514	-5.18587	0.000600663	-5.18587	0.000600663	other	False	True	False	AT3G24150
Glyma10g39560				2.42735	0.0124829	2.64964	0.0161864	0.0271361	0.964957	-1.51937	0.224122	0	1	1.97546	0.0240375	-0.0506261	0.913036	-4.47465	0.00281671	-4.47465	0.00281671	other	False	True	False	AT3G05980
Glyma13g29470				2.4219	0.000119314	2.27684	2.17628e-05	0.756331	0.324779	0.647698	0.00435682	0	0.373901	-1.32726	0.00013107	-3.92372	2.96147e-05	-5.33492	1.58052e-05	-5.98261	1.53819e-05	other	False	True	False	AT5G45650	subtilase family protein
Glyma02g09550				2.41785	0.0027044	0.624491	0.450825	0	0.677869	0	1	0	0.373901	-2.2084	0.00674105	-3.51096	0.00138743	-3.51096	0.00136893	-3.51096	0.00136893	other	False	True	False	AT2G01830	CHASE domain containing histidine kinase protein
Glyma07g35581				2.41717	0.0182448	0	1	0	1	0	1	0	1	-5.23138	0.00929157	-5.23138	0.00929157	-5.23138	0.00929157	-5.23138	0.00929157	TF	False	True	False	AT1G69560	myb domain protein 105
Glyma06g43450				2.41514	0.00040852	3.79701	0.1931	4.09311	0.200043	2.60881	0.373901	0	1	-5.03091	1.50808e-05	-4.73482	2.00851e-05	-6.21912	1.08262e-05	-8.82792	7.92187e-06	other	False	True	True	AT4G38840	SAUR-like auxin-responsive protein family
Glyma18g01310				2.41113	0.0115223	1.53605	0.241835	1.08246	0.23802	0	1	0	1	-3.95687	0.00640355	-3.64492	0.00616516	-5.49292	0.00492113	-5.49292	0.00492113	other	False	True	False	AT3G01750	Ankyrin repeat family protein
Glyma13g07811				2.40828	4.64345e-05	0.382618	0.183554	1.69521	0.000156858	0.292835	0.193166	0.0108158	0.986452	-1.11938	0.00139859	-0.191853	0.107478	-2.4323	4.44925e-05	-3.18119	8.83309e-05	other	False	True	False	AT5G38220	alpha/beta-Hydrolases superfamily protein
Glyma05g31520				2.40633	0.0287497	0	0.373901	0	1	0	1	0	1	-6.85258	0.0144607	-6.85258	0.0143602	-6.85258	0.0143602	-6.85258	0.0143602	other	False	True	False	AT4G39700	Heavy metal transport/detoxification superfamily protein
Glyma17g05020				2.40543	0.000259547	0.167388	0.290518	0.0894688	0.512673	-0.261952	0.0352858	-0.356437	0.0270212	-2.54702	0.000248021	-2.57904	0.000228653	-2.90151	0.000191254	-3.06215	0.000184392	other	False	True	False	AT5G20840	Phosphoinositide phosphatase family protein
Glyma08g08340				2.4039	0.0360133	1.5025	0.16508	3.45789	0.00310275	1.9301	0.0684645	1.48543	0.102813	-2.01687	0.0443852	1.44101	0.0138855	-0.286713	0.615838	-2.03395	0.0314661	TF	True	False	False	AT1G30650	WRKY DNA-binding protein 14
Glyma06g00930				2.40061	0.00198694	6.65869	0.0328641	1.15121	0.288883	-1.72247	0.175757	0	1	-2.21711	0.000554564	-5.13164	2.14898e-05	-8.8758	1.71686e-05	-8.8758	1.71686e-05	other	False	True	True	AT5G18060	SAUR-like auxin-responsive protein family
Glyma20g27870				2.39796	0.00549521	1.17728	0.0904886	1.77961	0.260914	0	0.373901	0	1	-5.0623	0.0020421	-8.24308	0.00183822	-10.0227	0.00182559	-10.0227	0.00182156	other	False	True	False	AT4G21200	gibberellin 2-oxidase 8
Glyma02g00710				2.3975	0.014105	0	1	0	1	0	1	0	1	-4.38543	0.007227	-4.38543	0.007227	-4.38543	0.007227	-4.38543	0.007227	other	False	True	False	AT4G14750	IQ-domain 19
Glyma15g04280				2.39682	0.00101076	-0.0171362	0.886076	-0.846806	0.119904	-0.290436	0.391659	-0.450758	0.35586	-2.24143	0.00112235	-3.33699	0.000666507	-3.18157	0.00071011	-3.90199	0.000599868	other	False	True	False	AT1G07570	Protein kinase superfamily protein
Glyma11g12060				2.39533	9.6714e-05	2.74553	0.0219229	0.925999	0.439435	0	0.373901	1.39689	0.121685	-4.01571	1.87406e-05	-7.90562	1.12061e-05	-8.83162	1.10479e-05	-7.43473	1.13205e-05	TF	False	True	False	AT1G75540	salt tolerance homolog2
Glyma18g04620				2.39426	0.00323052	1.07619	0.170571	2.77444	0.00187971	-0.874469	0.233611	1.1592	0.435113	-2.00666	0.00686312	-1.90911	0.00467011	-7.02459	0.00138834	-5.86539	0.00144859	other	False	True	False	AT2G01670	nudix hydrolase homolog 17
Glyma04g39960				2.39174	0.000371447	0.58783	0.309509	-0.176497	0.0405284	-1.16882	0.0509677	0.117695	0.912942	-0.377189	0.312607	-0.0743245	0.576927	-3.24694	0.000381228	-4.83964	0.000209726	other	False	True	False	AT2G40540	potassium transporter 2
Glyma18g11488				2.39025	0.0134665	0	1	-0.793549	0.116117	-0.180572	0.116117	0	1	-6.70736	0.00402953	-6.70736	0.00402953	-6.70736	0.00402953	-6.70736	0.00402953	other	False	True	False	AT5G36210	alpha/beta-Hydrolases superfamily protein
Glyma03g39870				2.38827	0.121879	1.28011	0.11191	2.56401	0.164698	-0.969531	0.334392	-0.819758	0.0172049	-0.0663425	0.904311	6.73843	0.108724	8.79127	0.0285952	9.6226	0.000314097	other	False	True	False	AT1G54870	NAD(P)-binding Rossmann-fold superfamily protein
Glyma03g02861				2.38773	0.116307	1.48383	0.0821637	1.32823	0.137577	0.109183	0.766469	0.093605	0.638892	4.3716	0.0159062	6.52446	0.0249751	6.74567	0.000464315	6.13883	3.40768e-05	other	False	True	False	AT1G01480	1-amino-cyclopropane-1-carboxylate synthase 2
Glyma11g34210				2.3838	0.00301127	-0.304855	0.695356	1.61112	0.117408	0.627821	0.302424	1	0.426319	-8.93274	0.0013147	-4.22173	0.00164669	-4.73595	0.00152851	-6.28549	0.00137756	other	False	True	False	AT3G55550	Concanavalin A-like lectin protein kinase family protein
Glyma13g04690				2.38052	0.0182789	2.28085	0.0628952	-2.05889	0.116441	-1.41504	0.116558	0	1	-1.85924	0.0029609	-5.06609	0.000483479	-5.06609	0.000483479	-5.06609	0.000483479	other	False	True	False	ATCG00440	NADH:ubiquinone/plastoquinone oxidoreductase, chain 3 protein
Glyma03g36310				2.37997	0.000500762	-0.181792	0.635864	-1.04911	0.0153542	1.82244	0.000419986	2.02498	0.0597027	-1.27191	0.00547495	-3.18017	0.000247009	-2.44556	0.000350026	-3.00731	0.000381464	other	False	True	False	AT5G06530	ABC-2 type transporter family protein
Glyma03g05946				2.37947	0.00213626	0.993857	0.107851	-0.327886	0.581138	-0.528379	0.0197021	-1.15381	0.35427	-3.23611	0.00151476	-4.51358	0.00111567	-5.40808	0.00099385	-7.37156	0.00093473	other	False	True	False	AT5G17680	disease resistance protein (TIR-NBS-LRR class), putative
Glyma0079s00350				2.37899	0.0194235	1.27319	0.385291	4.73165	0.0273056	2.53605	0.373901	0	1	-5.28475	0.00546389	-3.29853	0.00753851	-7.25966	0.00505217	-9.79572	0.00492974	other	False	True	True	AT4G38840	SAUR-like auxin-responsive protein family
Glyma06g43330				2.37899	0.0194235	1.27319	0.385291	4.73165	0.0273056	2.53605	0.373901	0	1	-5.28475	0.00546389	-3.29853	0.00753851	-7.25966	0.00505217	-9.79572	0.00492974	other	False	True	True	AT4G38840	SAUR-like auxin-responsive protein family
Glyma11g33400				2.37851	0.013773	-0.728404	0.473348	0.49822	0.493544	0.8694	0.131503	1.39917	0.0550365	0.115477	0.884682	1.91672	0.000735406	3.48938	0.00839135	4.35575	0.00776006	other	False	True	False	AT1G34200	Glyceraldehyde-3-phosphate dehydrogenase-like family protein
Glyma10g07090				2.37746	0.000177234	-0.529109	0.107939	-0.850214	0.153017	-0.860733	0.0839642	-0.770518	0.314844	-6.96052	7.39131e-05	-7.08937	7.39783e-05	-6.0022	7.67483e-05	-6.42195	7.58592e-05	other	False	True	False	AT2G36760	UDP-glucosyl transferase 73C2
Glyma06g43270				2.37623	0.0218433	2.26303	0.373901	3.3599	0.188187	0	0.373901	0	1	-6.6194	0.00992478	-5.52254	0.0103418	-8.88244	0.00961219	-8.88244	0.00956908	other	False	True	True	AT4G38840	SAUR-like auxin-responsive protein family
Glyma12g35610				2.37443	0.0134223	-0.743435	0.456389	-0.0230836	1	1.02385	0.370303	0	0.373901	-5.05857	0.0064163	-5.58011	0.00617016	-5.60357	0.00613755	-6.62741	0.00590101	other	False	True	False	AT3G15095
Glyma18g45970				2.37192	1.73915e-05	3.61527	0.0653238	0.960638	0.000226169	0.927724	0.048565	0.587284	0.18522	-1.67427	0.00443774	-4.59541	8.25322e-06	-4.76285	8.6508e-06	-6.19116	7.42848e-06	TF	False	True	False	AT4G00730	Homeobox-leucine zipper family protein / lipid-binding START domain-containing protein
Glyma13g17490				2.36764	7.47829e-05	0.213182	0.262391	0.311118	0.0293267	-0.0920521	0.114077	-0.0201647	0.795467	-2.65308	7.60931e-05	-2.54783	6.9722e-05	-2.91499	5.39761e-05	-3.03692	5.22967e-05	other	False	True	False	AT3G43220	Phosphoinositide phosphatase family protein
Glyma06g01430				2.36743	0.000150141	0.618171	0.0641568	1.6397	0.0592872	2.34577	0.00123736	0.179169	0.866168	-0.265103	0.136917	-0.620088	0.102969	-2.12701	9.03273e-05	-4.41915	0.000101274	TF	False	True	False	AT4G34530	cryptochrome-interacting basic-helix-loop-helix 1
Glyma0079s00210				2.36674	0.0097197	2.11548	0.000595083	-0.180572	0.373901	1.98793	0.116482	-1.07039	0.373901	-5.73669	0.00337698	-7.85217	0.00319934	-5.86424	0.00338745	-7.85217	0.00319934	other	False	True	True	AT4G38840	SAUR-like auxin-responsive protein family
Glyma08g46110				2.36487	0.000746739	-0.149019	0.479862	-0.689703	0.242097	0.379414	0.743718	-1.13289	0.536821	0.965221	0.00578724	-1.23395	0.0277616	-4.60899	0.000335719	-7.09803	0.000255774	other	False	True	False	AT3G07320	O-Glycosyl hydrolases family 17 protein
Glyma20g02800				2.36264	0.000854087	0.123575	0.523068	0.26888	0.296987	-0.660251	0.126959	-0.468387	0.459593	-1.56084	0.00180083	-1.09815	0.00581929	-2.55654	0.000597633	-3.75903	0.000456335	other	False	True	False	AT3G05320	O-fucosyltransferase family protein
Glyma05g38020				2.36229	0.002411	0.977974	0.254669	1.57714	0.0451673	-1.47805	0.257818	-0.476438	0.64068	-3.51485	0.000986934	-1.42869	0.00531873	-5.1449	0.000683255	-5.01366	0.000684873	other	False	True	False	AT1G63260	tetraspanin10
Glyma03g27300				2.36201	0.0039033	0.519374	0.134564	0.95109	0.167079	0	0.373901	0	1	-4.08549	0.000905467	-3.65377	0.00110463	-4.60486	0.000757427	-4.60486	0.000757427	other	False	True	False	AT5G04190	phytochrome kinase substrate 4
Glyma10g41040				2.36119	0.00353711	1.0339	0.313178	-1.88922	0.142413	-0.180572	0.892491	-0.765535	0.373901	-1.44149	0.0346659	-7.31902	0.00135948	-9.25762	0.00133869	-9.25762	0.00133529	other	False	True	False	AT1G22990	Heavy metal transport/detoxification superfamily protein
Glyma01g39220				2.36094	0.00070497	1.81893	0.0708668	3.22754	0.0319132	3.10949	0.00469629	2.0884	0.000657831	-0.556729	0.190897	-1.84857	0.00255749	-0.851137	0.0174877	-0.386804	0.0417053	other	True	False	False	AT1G49620	Cyclin-dependent kinase inhibitor family protein
Glyma02g01930				2.35969	0.000357975	-0.418251	0.0589553	-0.323434	0.578208	-0.840097	0.0747901	-0.667017	0.621442	-3.88499	0.000148856	-4.69772	0.000134772	-6.2318	0.000118418	-8.2455	0.000113338	other	False	True	False	AT5G50950	FUMARASE 2
Glyma16g02240				2.35678	0.0292991	0.562767	0.374713	0.772308	0.239203	1.86994	0.133135	0.519374	0.432228	-2.92173	0.0232921	-3.77982	0.018214	-4.78999	0.0159128	-7.09165	0.0145322	other	False	True	False	AT4G00820	IQ-domain 17
Glyma04g09240				2.35421	0.00021469	-0.439312	0.316069	0.422342	0.212484	-0.816288	0.23148	-0.244419	0.964221	-1.33449	0.00468847	-2.66297	6.80868e-05	-4.1838	4.21583e-05	-4.68499	3.47791e-05	other	False	True	False	AT1G10040	alpha/beta-Hydrolases superfamily protein
Glyma11g20490				2.35326	0.00017238	3.18212	0.0507234	1.16146	0.0260896	0.21818	0.795255	1.88753	0.256826	-1.18857	0.0201907	-4.13122	6.00636e-05	-5.70772	4.90075e-05	-4.7462	6.2068e-05	TF	False	True	True	AT2G28350	auxin response factor 10
Glyma04g23760				2.35186	0.00152607	0.966317	0.46345	0	1	0	1	0	1	-5.02673	0.000225209	-7.10852	0.00018555	-7.10852	0.00018555	-7.10852	0.00018555	other	False	True	False	AT5G13460	IQ-domain 11
Glyma11g35150				2.34958	0.000552444	1.10537	0.173492	-0.651725	0.300871	1.12711	0.313142	0.492844	0.386424	-1.34582	0.0139841	-3.9702	0.000195381	-4.13819	0.000218142	-3.42048	0.000265221	other	False	True	False	AT5G05690	Cytochrome P450 superfamily protein
Glyma08g03200				2.34916	0.00609354	-2.03882	0.0446583	-0.0571439	0.990263	-2.1302	0.0480459	-0.720618	0.67928	-6.40228	0.0028695	-4.55428	0.00342623	-6.69178	0.00283779	-6.03389	0.00292557	other	False	True	False	AT5G35320
Glyma11g33180				2.3488	0.00365102	-0.0186961	0.972734	-0.22892	0.623115	0.00368505	0.995345	0.108641	0.855038	-2.18103	0.00658396	-3.46428	0.00220137	-3.41181	0.00241078	-2.8491	0.00328038	TF	False	True	False	AT5G17300	Homeodomain-like superfamily protein
Glyma18g18980				2.3485	0.00522448	0.870717	0.411419	0	1	0.584963	0.373901	0	1	-4.90501	0.00260467	-6.99812	0.00226447	-6.41316	0.0023331	-6.99812	0.00226447	other	False	True	False	AT1G70370	polygalacturonase 2
Glyma08g12420				2.34757	0.0140071	-1.60171e-16	0.373901	0	1	0	1	0	1	-6.20555	0.00583036	-6.20555	0.00561581	-6.20555	0.00561581	-6.20555	0.00561581	other	False	True	False	AT3G30340	nodulin MtN21 /EamA-like transporter family protein
Glyma17g15521				2.34696	0.00730814	0	1	0	1	0	1	0	1	-3.76199	0.00242435	-3.76199	0.00242435	-3.76199	0.00242435	-3.76199	0.00242435	other	False	True	False	AT4G01440	nodulin MtN21 /EamA-like transporter family protein
Glyma06g43241				2.34547	0.00102892	3.51517	0.24089	3.79355	0.189714	0.975752	0.373901	0	1	-4.59318	4.79298e-05	-4.3148	5.42431e-05	-7.1326	2.22566e-05	-8.10835	2.09473e-05	other	False	True	True	AT4G38840	SAUR-like auxin-responsive protein family
Glyma13g37810				2.34221	0.00550181	-0.828113	0.107045	-1.76553	0.349931	0.519374	0.373901	0.415037	0.131778	-5.39356	0.00247472	-7.5952	0.00229248	-7.07582	0.00234905	-7.18016	0.00232315	other	False	True	False	AT1G03940	HXXXD-type acyl-transferase family protein
Glyma15g29880				2.34099	0.00404209	0	0.607168	1.22239	0.373901	0	1	0	1	-6.25109	0.00175745	-5.0287	0.00208362	-6.25109	0.00175143	-6.25109	0.00175143	other	False	True	False	AT5G14210	Leucine-rich repeat protein kinase family protein
Glyma01g43180				2.33954	0.027084	1.30256	0.111435	-0.721284	0.507891	-0.875864	0.340341	-1.19657	0.0972516	-3.96297	0.0119534	-3.96297	0.0127901	-2.61784	0.0180646	-1.95326	0.0340822	other	False	True	False	AT5G41590	Protein of unknown function (DUF567)
Glyma06g18710				2.33718	0.00064719	1.92857	0.00958717	2.04418	0.131302	3.08953	0.000336465	-0.13245	0.940584	-2.99316	4.8063e-05	-3.43107	8.41335e-05	-5.67922	2.27589e-05	-8.42586	2.14685e-05	other	True	True	False
Glyma11g35510				2.33668	0.0211989	0.224191	0.465393	-0.0478115	0.920288	-0.963474	0.12746	-1	0.394973	-1.25628	0.051242	-0.474182	0.364467	-1.91028	0.0319044	-4.76508	0.0103328	other	False	True	False	AT2G40230	HXXXD-type acyl-transferase family protein
Glyma01g31170				2.33171	0.00133769	0.731582	0.0590712	0.81697	0.190872	0.293359	0.485016	-0.698173	0.367311	-2.6449	0.00114124	-3.13008	0.00103181	-3.85778	0.000752663	-5.20886	0.000644883	other	False	True	False	AT3G51770	tetratricopeptide repeat (TPR)-containing protein
Glyma07g17380				2.33151	0.0170398	-1.59538	0.00398116	0.0442523	0.954672	-0.861187	0.00227724	-0.348155	0.531856	-1.71484	0.0105858	3.3955	0.0805049	4.03772	0.000312086	4.14476	0.00459051	other	False	True	False	AT3G54110	plant uncoupling mitochondrial protein 1
Glyma08g08530				2.33028	0.00207045	0.392317	0.517757	-1.83773	0.176795	0	1	0	1	-4.20186	0.00107555	-7.74003	0.000865849	-8.38773	0.000856671	-8.38773	0.000856671	other	False	True	False	AT4G20840	FAD-binding Berberine family protein
Glyma07g05680				2.32863	0.0139243	0.503062	0.542798	1.94039	0.0114867	3.87774	0.0295684	1.02385	0.578605	-3.59699	0.00873572	-3.68382	0.00831354	-3.55382	0.00871587	-6.40772	0.00651188	other	False	True	False	AT4G00820	IQ-domain 17
Glyma09g34030				2.32651	0.0126612	1.07751	0.0125257	0.724162	0.0500263	1.24056	0.153489	0.411814	0.608125	-0.947681	0.0669884	-2.48993	0.0114289	-2.97934	0.0096652	-4.53989	0.00669806	TF	False	True	False	AT1G32240	Homeodomain-like superfamily protein
Glyma07g34800				2.3251	0.00332242	0.43993	0.314678	-0.979287	0.100404	-0.901316	0.307428	0.345135	0.568194	-2.98036	0.0020891	-4.64132	0.00134261	-6.55535	0.00118245	-6.91962	0.00117169	other	False	True	False	AT5G45030	Trypsin family protein
Glyma20g35270				2.32499	4.3292e-05	-0.437546	0.458707	-0.995801	0.153674	-0.731804	0.473374	-1.18057	0.373901	-2.9475	0.000112356	-5.04553	8.8863e-06	-9.16719	7.47756e-06	-12.6526	7.42068e-06	TF	False	True	True	AT4G14550	indole-3-acetic acid inducible 14
Glyma11g09290				2.32401	0.00283588	0.479223	0.258397	-0.0210616	0.94709	-0.439576	0.00252144	-0.451968	0.0232327	-3.40057	0.00169235	-2.03009	0.00346479	-2.07171	0.00324865	-1.76647	0.00451219	other	False	True	False	AT3G51490	tonoplast monosaccharide transporter3
Glyma12g06231				2.32038	0.00179848	1.42388	0.00130485	-1.74076	0.333379	-0.173332	0.758636	0	0.373901	-1.92383	0.000836709	-5.61548	0.000304491	-5.30882	0.000325579	-5.95652	0.00027667	other	False	True	False	AT5G59050
Glyma05g07980				2.31845	0.00957426	-1.34104	0.373901	0	1	0	0.373901	0	0.373901	-4.7866	0.00245158	-4.7866	0.00245158	-4.7866	0.00245158	-4.7866	0.00268851	TF	False	True	False	AT1G49010	Duplicated homeodomain-like superfamily protein
Glyma10g35970				2.31832	0.0209976	0.222392	0.194823	0	1	0	1	0	1	-3.51096	0.0077708	-3.73335	0.00649183	-3.73335	0.00649183	-3.73335	0.00649183	other	False	True	False	AT1G71910
Glyma17g13510				2.31766	0.00299538	-1.37474	0.137087	-2.37851	0.0136958	-2.3505	0.0873	0	1	-6.51717	0.00112625	-7.49292	0.00110309	-7.49292	0.00110309	-7.49292	0.00110309	other	False	True	False	AT4G24760	alpha/beta-Hydrolases superfamily protein
Glyma06g45430				2.31567	0.0214381	1.30933	0.0696085	1.5731	0.172373	-1.68966	0.313378	-0.135352	0.94124	-3.48653	0.0136423	-2.24736	0.0271083	-5.53515	0.0109199	-6.55861	0.0103864	other	False	True	False	AT4G10265	Wound-responsive family protein
Glyma09g16841				2.31429	0.00620332	0.28997	0.341366	0.21205	0.740128	0.240359	0.713083	0.330149	0.821727	-2.29329	0.00512386	-2.60898	0.0056423	-3.06971	0.00387416	-4.26849	0.00261131	other	False	True	False	AT2G42040
Glyma10g06311				2.30942	0.0225692	3.19114	0.159573	1.80735	0.373901	-4.76022	0.338107	2.14839	0.373901	-1.33033	0.0679664	-2.71411	0.00880199	-4.52147	0.000715485	-2.37308	0.0193461	other	False	True	True	AT3G09870	SAUR-like auxin-responsive protein family
Glyma20g31780				2.30913	4.50518e-05	1.10388	0.184737	3.30549	0.00917212	1.47565	0.00345632	0.562307	0.0653794	-2.40957	0.000307205	1.3081	0.0346551	1.32466	0.000221139	-0.31949	0.135645	other	True	False	False	AT1G07900	LOB domain-containing protein 1
Glyma10g38310				2.30135	1.90258e-05	1.74723	0.0451248	-0.182203	0.70246	0.0749621	0.708593	0	0.373901	-2.73141	3.80848e-05	-6.53976	3.69552e-06	-6.93641	3.70398e-06	-8.3333	3.53378e-06	other	False	True	False	AT5G07240	IQ-domain 24
Glyma12g36260				2.30057	0.0257481	-1.11548	0.251359	-3.55923	0.121746	-0.874469	0.131778	0.450661	0.620712	-3.12869	0.0154535	-5.19282	0.011128	-5.33032	0.0102542	-4.87966	0.0115238	TF	False	True	False	AT1G78600	light-regulated zinc finger protein 1
Glyma10g01620				2.29956	0.0480633	0.847997	0.373901	0	1	0	1	0	1	-2.83007	0.023836	-3.67807	0.0093772	-3.67807	0.0093772	-3.67807	0.0093772	other	False	True	False	AT5G10530	Concanavalin A-like lectin protein kinase family protein
Glyma11g02280				2.29849	0.017684	-0.0473057	0.692879	0	0.373901	0	1	0	1	-5.1127	0.0093873	-5.1127	0.0086152	-5.1127	0.0086152	-5.1127	0.0086152	other	False	True	False	AT1G64080
Glyma20g34790				2.29772	4.43309e-05	0.184706	0.717454	-1.63306	0.000405752	-1.20163	0.319456	0	1	-2.54467	0.000158003	-4.52622	1.52945e-05	-6.50197	1.27981e-05	-6.50197	1.29538e-05	other	False	True	False	AT5G43600	ureidoglycolate amidohydrolase
Glyma06g03700				2.29447	0.0107209	-0.127953	0.833742	-0.129635	0.891667	1.848	0.128639	0	0.373901	-4.01447	0.00546701	-5.0983	0.00473295	-5.21378	0.00466301	-7.06178	0.00437948	TF	False	True	False	AT1G75080	Brassinosteroid signalling positive regulator (BZR1) family protein
Glyma11g11100				2.29375	0.0105164	0.189034	0.931842	-0.793549	0.373901	0	1	0	1	-5.47488	0.00494422	-6.40088	0.00474159	-6.40088	0.00474159	-6.40088	0.00474159	other	False	True	False	AT1G50280	Phototropic-responsive NPH3 family protein
Glyma07g35760				2.29278	0.357991	-0.907835	0.0397288	-1.28362	0.056843	0.821938	0.168658	0.575124	0.090173	1.79185	0.0305717	2.34722	0.0166579	3.05063	0.0218224	4.45093	0.000750145	TF	False	True	False	AT5G15210	homeobox protein 30
Glyma05g27250				2.2909	0.115279	0.505235	0.641905	0.739702	0.428948	0.918414	0.0113206	0.186729	0.212163	-1.38606	0.175576	2.78296	0.0872535	4.477	0.000310142	3.36152	8.24175e-05	other	False	True	False	AT1G30100	nine-cis-epoxycarotenoid dioxygenase 5
Glyma06g38062				2.28902	0.00772569	5.45226	0.00957924	2.50227	0.00362817	-0.442159	0.182421	-0.3695	0.497793	-0.945667	0.0673621	-1.17718	0.0301984	-1.35115	0.0269291	-1.92308	0.0175531	other	True	False	False	AT5G07050	nodulin MtN21 /EamA-like transporter family protein
Glyma04g42680				2.28901	0.0019678	0	0.373901	1.51658	0.35209	0	1	0.0473057	0.373901	-4.43741	0.00016053	-2.6578	0.00214829	-4.43741	0.000131915	-4.3901	0.000230752	TF	False	True	False	AT3G57040	response regulator 9
Glyma02g03680				2.28866	0.000370584	4.08746	0.0162691	-2.73697	0.0429928	-1.87447	0.0719944	0	1	-5.51499	3.51868e-06	-9.60245	3.02568e-06	-9.60245	3.02568e-06	-9.60245	3.02568e-06	other	False	True	False	AT1G24020	MLP-like protein 423
Glyma07g05591				2.28798	0.104063	1.74108	0.291908	4.59694	0.0123295	3.61275	0.0778449	1.88753	0.116165	-0.843881	0.415701	1.78958	0.0418641	0.805391	0.384551	-0.91983	0.363492	other	True	False	False	AT2G46780	RNA-binding (RRM/RBD/RNP motifs) family protein
Glyma10g37360				2.28693	0.00463594	-0.553317	0.604601	0	1	0	1	0	1	-3.94674	0.000720089	-6.44073	0.000483648	-6.44073	0.000483648	-6.44073	0.000483648	other	False	True	False	AT5G52900
Glyma16g06020				2.28497	0.000222253	-0.14092	0.681332	0.252471	0.031006	-1.62915	0.00101834	-0.871866	0.123043	-3.13832	0.000181664	-1.93747	0.000280144	-3.32119	0.000132339	-3.45943	0.000162005	other	False	True	False	AT5G14120	Major facilitator superfamily protein
Glyma10g42270				2.28488	0.0117977	2.28402	0.0133309	1.80229	0.142177	-2.05469	0.381138	-0.975752	0.136852	1.6546	0.0229515	1.21941	0.193637	-3.23823	0.00431333	-5.1127	0.0028021	other	False	True	False
Glyma20g29550				2.28228	0.000218067	-0.32288	0.544693	-0.780513	0.0458347	-0.712198	0.611587	0.584963	0.607168	-3.39813	0.000102848	-6.27207	4.90437e-05	-7.67167	4.74617e-05	-7.73441	4.80023e-05	other	False	True	False	AT5G62070	IQ-domain 23
Glyma03g06078				2.28215	0.0336004	1.02783	0.346718	0.88789	0.542597	-1.18057	0.419537	-1.97575	0.132412	-3.88839	0.018253	-3.55366	0.0205913	-6.27612	0.0149724	-6.27612	0.0145075	other	False	True	False	AT5G17680	disease resistance protein (TIR-NBS-LRR class), putative
Glyma06g43490				2.27972	0.0194012	2.47688	0.316811	5.35444	0.13711	1	0.59333	0	1	-5.16094	0.00450514	-3.1846	0.00736026	-7.18356	0.00408541	-9.71962	0.00397831	other	False	True	True	AT4G38840	SAUR-like auxin-responsive protein family
Glyma03g32520				2.27934	0.0530274	-0.370838	0.393151	-0.988715	0.254439	-1.05982	0.144277	-0.255378	0.477735	1.65527	0.0388225	2.3007	0.00437644	4.11236	0.00411679	6.20488	0.000765029	other	False	True	False	AT1G15520	pleiotropic drug resistance 12
Glyma07g18155				2.27446	0.0198136	1	0.544348	0	1	0	1	0	1	-4.01743	0.00553639	-5.28046	0.004489	-5.28046	0.004489	-5.28046	0.004489	other	False	True	False
Glyma13g33475				2.27251	0.000685944	-0.0344376	0.894373	-0.666458	0.113301	-4.41954	0.0729005	1.24858	0.355264	-1.32824	0.00199972	-2.76155	0.000410474	-8.68755	0.000191591	-3.89054	0.000296102	other	False	True	False
Glyma13g02050				2.27226	0.022955	0.960199	0.282008	-1.16665	0.302332	0.341037	0.373901	0	1	-4.31206	0.011797	-6.85722	0.0102337	-7.224	0.0102334	-7.56504	0.0100499	other	False	True	False	AT1G78020	Protein of unknown function (DUF581)
Glyma14g05400				2.27202	0.000529791	0.4441	0.259747	3.57897	4.95791e-06	3.68613	0.00778947	1.66597	0.00655641	0.462212	0.115124	2.10599	9.13192e-06	2.79006	0.0101049	1.74482	0.00620139	other	True	False	False	AT1G05000	Phosphotyrosine protein phosphatases superfamily protein
Glyma19g28980				2.26085	0.00603271	0.841087	0.00273691	1.02647	0.0141805	-0.215677	0.121401	-0.643306	0.561797	-1.39715	0.0138282	-0.573677	0.11255	-2.74548	0.00458699	-4.61807	0.00305716	other	False	True	False	AT3G03860	APR-like 5
Glyma15g08700				2.25732	0.00164582	1.88476	0.000112335	2.82864	0.000205633	1.32413	0.433301	0	0.373901	0.383314	0.0605981	-0.448559	0.073876	-4.89836	0.000739102	-8.34902	0.000600919	other	False	True	False	AT5G45920	SGNH hydrolase-type esterase superfamily protein
Glyma20g03250				2.25701	0.00276857	0.450661	0.795255	3.20343e-16	0.677869	0.249978	0.481817	0.725825	0.564015	-6.12828	0.00120794	-6.57894	0.00120592	-6.0264	0.00123076	-4.05956	0.00153024	other	False	True	False	AT3G29320	Glycosyl transferase, family 35
Glyma20g21420				2.2555	0.01244	0.598259	0.2278	0	0.373901	0	0.373901	0	1	-2.39421	0.0101891	-4.2555	0.00537241	-4.2555	0.00555944	-4.2555	0.00525723	other	False	True	False	AT2G33360	Protein of unknown function (DUF3527)
Glyma06g33101				2.25172	0.0141731	0.162057	0.806146	-1.54344	0.0558272	0	1	-1.95109	0.300787	-1.25172	0.0196846	-3.01906	0.00321308	-3.66676	0.00202777	-3.66676	0.00250372	other	False	True	False	AT1G78810
Glyma20g25520				2.25023	0.0144817	4.09528	0.0776301	7.86072	0.000290957	5.41385	0.0748713	3.85798	0.159859	2.55999	0.104519	4.0686	0.000369406	2.36716	0.118596	-1.11471	0.154049	other	True	True	False	AT3G18280	Bifunctional inhibitor/lipid-transfer protein/seed storage 2S albumin superfamily protein
Glyma20g04511				2.24948	0.00723877	0	0.373901	0	1	0	1	0	1	-7.12722	0.00289654	-7.12722	0.00284613	-7.12722	0.00284613	-7.12722	0.00284613	TF	False	True	False	AT1G69560	myb domain protein 105
Glyma10g36790				2.24935	0.0207177	1.55577	0.0163719	-0.845805	0.016293	-1.903	0.000387364	-0.984893	0.325561	-1.11856	0.0735215	-1.53714	0.0390413	-4.57387	0.0105601	-6.78981	0.00936963	other	False	True	False	AT5G64740	cellulose synthase 6
Glyma06g11650				2.24785	0.0043517	0.182949	0.395973	-0.656437	0.161669	-0.199125	0.679338	0.163355	0.80548	0.473225	0.145028	-1.3974	0.0125315	-2.28648	0.00477647	-3.03679	0.00335456	other	False	True	False	AT1G21920	Histone H3 K4-specific methyltransferase SET7/9 family protein
Glyma13g09380				2.24748	0.0153308	-1.10594	0.00455158	-1.77982	0.0413559	3.23217	0.195015	2.53675	0.0373754	-3.78387	0.00863881	-5.88623	0.00701899	-3.76424	0.00937569	-4.2872	0.00798557	other	False	True	False	AT1G76980
Glyma02g37956				2.24631	0.0181522	1.7439	0.161934	3.29768	0.140465	-2.53605	0.0414077	0.636188	0.758312	-0.681959	0.184739	-0.596329	0.358339	-3.89401	2.32621e-05	-1.78967	0.0692353	other	False	True	False
Glyma07g30860				2.24432	0.000135227	-1.22741	0.464113	-0.715161	0.395089	0.207085	0.561915	-0.785102	0.0504938	-6.63998	1.03619e-05	-5.09064	1.42436e-05	-2.22439	9.61132e-05	-2.02025	0.000434166	TF	False	True	False	AT4G21440	MYB-like 102
Glyma09g35440				2.24426	0.0157306	-1.31002	0.585304	0	1	0	1	0	1	-4.8193	0.004848	-6.10224	0.00406873	-6.10224	0.00406873	-6.10224	0.00406873	other	False	True	True	AT4G38840	SAUR-like auxin-responsive protein family
Glyma14g05260				2.24389	0.00620284	3.11548	0.00414611	3.38736	0.082577	2.14557	0.0188184	1.66588	0.271363	-5.12549	0.00251654	-2.29109	0.0084564	-3.33854	0.00342557	-6.62953	0.00235268	other	True	True	False	AT1G35710	Protein kinase family protein with leucine-rich repeat domain
Glyma07g33761				2.24302	0.000143046	0	1	0	1	0	1	0	1	-4.29033	2.04982e-05	-4.29033	2.04982e-05	-4.29033	2.04982e-05	-4.29033	2.04982e-05	other	False	True	False	AT5G05170	Cellulose synthase family protein
Glyma11g05300				2.24175	0.000765676	3.60013	0.0638233	1.2586	0.22514	0	0.373901	0	0.373901	-1.12887	0.0384094	-5.03156	0.000153994	-8.732	0.000130056	-8.732	0.000130788	other	False	True	False	AT4G37530	Peroxidase superfamily protein
Glyma06g43420				2.24043	0.0215451	2.58496	0.318303	5.35441	0.137537	1.76081	0.226942	0	1	-5.10604	0.00490656	-3.22968	0.00769776	-6.46071	0.00448767	-9.48455	0.00431129	other	False	True	True	AT4G38840	SAUR-like auxin-responsive protein family
Glyma09g26905				2.23961	0.00893365	0.300192	0.636332	-0.199564	0.687183	-0.785343	0.330376	-0.736966	0.721937	-0.0927672	0.820909	-1.62663	0.0113103	-1.37288	0.0741502	-3.0259	0.0072328	other	False	True	False	AT5G14650	Pectin lyase-like superfamily protein
Glyma07g02880				2.23534	0.0112848	0.160465	0.958662	-1.22239	0.279054	0	0.373901	0	1	-3.67391	0.00605552	-5.01495	0.00495594	-5.01495	0.00495594	-5.01495	0.00495594	TF	False	True	False	AT5G10970	C2H2 and C2HC zinc fingers superfamily protein
Glyma02g05530				2.23456	0.0584846	-0.732304	0.717645	-3.10434	0.000218842	-2.09311	0.0190626	0	1	-3.88027	0.037884	-4.92758	0.031668	-4.92758	0.0314044	-4.92758	0.0297682	other	True	False	True	AT4G34760	SAUR-like auxin-responsive protein family
Glyma06g43220				2.23351	0.0112852	1.58496	0.451725	4.14839	0.0669142	0	1	0	1	-5.29462	0.00264462	-3.52474	0.00355002	-7.67313	0.00236928	-7.67313	0.00236928	other	False	True	True	AT4G38840	SAUR-like auxin-responsive protein family
Glyma03g28440				2.22688	0.0100643	3.13461	0.0149899	2.78793	0.000300446	2.12931	0.0129999	2.24555	0.154809	2.54833	0.0192351	3.15442	0.000245104	2.04442	0.0145659	-0.0888134	0.901197	other	True	True	False	AT2G41370	Ankyrin repeat family protein / BTB/POZ domain-containing protein
Glyma04g11823				2.22542	0.0511769	-1.96347	0.373901	-1.1587	0.619468	-1.46815	0.373901	0	1	-3.40599	0.00869871	-1.88662	0.0939005	-3.40599	0.00869871	-3.40599	0.00869871	other	False	True	False	AT3G60340	alpha/beta-Hydrolases superfamily protein
Glyma03g34990				2.22186	0.00405065	2.22239	0.249228	-1.54137	0.154741	-0.552541	0.480171	0	0.373901	-5.27745	0.00167591	-6.59938	0.00155268	-7.49985	0.00152183	-7.49985	0.00151836	other	False	True	False	AT5G03670
Glyma19g33660				2.2186	0.000364562	1.50332	0.0441566	-0.117039	0.587084	-0.510195	0.764035	0.656046	0.711787	-2.7012	0.000118069	-3.41935	4.98267e-05	-6.84663	3.67568e-05	-6.19058	4.01758e-05	other	False	True	False	AT1G03270	CBS domain-containing protein with a domain of unknown function (DUF21)
Glyma08g15440				2.21778	0.0105533	0	0.607168	0	0.373901	0	1	0	1	-5.11825	0.00365213	-5.11825	0.00382361	-5.11825	0.00362469	-5.11825	0.00362469	other	False	True	False	AT5G64700	nodulin MtN21 /EamA-like transporter family protein
Glyma06g01355				2.21482	0.00429439	0.665999	0.531085	1.8037	0.254589	1.42854	0.00755577	0.479099	0.159044	-4.07601	0.00161652	-1.47364	0.0494913	-1.02003	0.0180333	-3.24064	0.00196388	other	False	True	False	AT2G17070	Arabidopsis protein of unknown function (DUF241)
Glyma16g02390				2.21371	0.00750888	0.678072	0.205106	1.46864	0.107444	-1.26756	0.0159831	-1.08545	0.108961	-3.52356	0.00359651	-0.490139	0.299923	2.17514	0.0115676	1.84494	0.0514006	TF	False	True	False	AT2G46680	homeobox 7
Glyma07g08280				2.21205	0.0550309	1.04891	0.411101	3.59687	5.95181e-05	-0.142828	0.813641	-0.883481	0.0314412	1.5953	0.0456933	4.89578	1.49314e-05	6.93337	0.00196208	8.75207	0.000635829	other	True	True	False	AT2G45760	BON association protein 2
Glyma08g10220				2.21202	0.00244916	1.2439	0.300374	1.36195	0.075365	1.61965	0.0343512	0.521698	0.683621	-3.76299	0.0010577	-2.84743	0.00133337	-4.42742	0.000815915	-7.37099	0.000684862	other	False	True	False	AT1G30135	jasmonate-zim-domain protein 8
Glyma13g25840				2.21129	0.00387574	1.91346	0.0935205	-1.3055	0.110583	-0.149576	0.849277	0.259722	0.424094	-1.97219	0.0074855	-4.34756	0.00173512	-3.18066	0.00291044	-2.04757	0.00432615	other	False	True	False	AT2G26920	Ubiquitin-associated/translation elongation factor EF1B protein
Glyma18g12280				2.20535	0.0233623	0	1	0	1	0	1	0	1	-5.07325	0.00980674	-5.07325	0.00980674	-5.07325	0.00980674	-5.07325	0.00980674	other	False	True	False	AT2G19070	spermidine hydroxycinnamoyl transferase
Glyma01g22160				2.20471	0.00011807	0.728367	0.204777	-0.0554016	0.947094	-0.0571439	0.96517	-0.149636	0.909959	-2.23211	0.000291977	-2.38342	0.000576994	-6.26186	3.67369e-05	-5.37551	4.08636e-05	other	False	True	False	AT1G13280	allene oxide cyclase 4
Glyma07g01211				2.20419	0.00351688	0.387023	0.0918685	-0.241728	0.411802	-1.30128	0.167986	1.77961	0.133022	-0.627347	0.050939	-0.466883	0.117672	-3.38893	0.00236868	-4.21813	0.00163137	other	False	True	False	AT5G56890	Protein kinase superfamily protein
Glyma06g05780				2.20178	0.02208	1.59145	0.000369596	2.34769	4.71107e-05	1.24793	0.0865424	1.53605	0.174885	-0.523281	0.233129	-1.76704	0.0296132	-3.33929	0.0136412	-4.4662	0.0113059	other	False	True	False	AT1G54200
Glyma18g07345				2.20091	0.0111325	0.371969	0.375505	0	0.116117	0	1	0	1	-3.18442	0.00455161	-3.73697	0.00289127	-3.73697	0.00289127	-3.73697	0.00289127	other	False	True	False	AT1G07290	golgi nucleotide sugar transporter 2
Glyma12g29471				2.1943	0.000876903	0.724042	0.0792205	-0.286406	0.493943	-0.175826	0.742577	-2.57635	0.0371858	-1.69807	0.00149517	-1.96443	0.00095485	-3.72055	0.000279092	-7.8833	0.000176849	other	False	True	False	AT3G45210	Protein of unknown function, DUF584
Glyma10g01590				2.19321	0.00470959	-1.9087	0.127361	1.34104	0.120197	0.616671	0.259144	0	1	-5.59457	0.00187989	-5.07456	0.00195533	-5.79893	0.00189777	-6.4156	0.00181491	other	False	True	False	AT2G16760	Calcium-dependent phosphotriesterase superfamily protein
Glyma17g18110				2.19271	0.00165406	0.967724	0.376801	0	0.710248	0	0.373901	0	1	-4.28132	0.00049398	-8.7473	0.000356972	-8.7473	0.000355719	-8.7473	0.000355719	TF	False	True	False	AT1G24625	zinc finger protein 7
Glyma13g07310				2.19094	0.0130199	0.065095	0.992245	-1.78182	0.218257	-1.46815	0.373901	0.0473057	0.974144	-1.24644	0.0200688	-3.08597	0.00853542	-4.01197	0.00294354	-3.96467	0.00410359	other	False	True	False	AT4G19710	aspartate kinase-homoserine dehydrogenase ii
Glyma01g41650				2.19022	0.0107953	0	1	0.180572	0.373901	0	0.607168	0	1	-5.74685	0.0045209	-5.56628	0.0048457	-5.74685	0.00458785	-5.74685	0.0045209	other	False	True	False	AT4G17360	Formyl transferase
Glyma09g36570				2.18874	0.00810303	2.72792	0.0998362	2.30061	0.0108673	0.99859	0.0467039	1.12818	0.0401285	-4.23341	0.00386539	-4.01686	0.00390317	-3.5477	0.00431844	-2.0301	0.00936927	other	False	True	False	AT5G51460	Haloacid dehalogenase-like hydrolase (HAD) superfamily protein
Glyma10g06080				2.18847	0.00245109	-0.155278	0.599715	-0.0943274	0.660198	-0.374396	0.360167	-0.0571439	0.846943	-4.43121	0.00101521	-3.51127	0.00122978	-3.81383	0.00115628	-4.26129	0.00105205	TF	False	True	True	AT4G30080	auxin response factor 16
Glyma06g43290				2.18461	0.0018563	3.51517	0.185531	3.64386	0.0954713	0	1	0	1	-4.74269	4.06889e-05	-4.614	3.6175e-05	-8.25786	2.34894e-05	-8.25786	2.34894e-05	other	False	True	True	AT4G38840	SAUR-like auxin-responsive protein family
Glyma06g43430				2.18415	0.0244381	3.18587	0.373901	3.36923	0.175523	-0.222392	0.373901	0	1	-6.49414	0.00935989	-6.31077	0.009373	-9.68001	0.00897458	-9.68001	0.00897458	other	False	True	True	AT4G38840	SAUR-like auxin-responsive protein family
Glyma17g10290				2.183	0.00825731	0.577976	0.397312	0.02584	0.967892	0	0.476621	0	0.373901	-3.83412	0.00442389	-5.11974	0.00368916	-7.61373	0.00337637	-7.61373	0.00339919	TF	False	True	False	AT1G59640	BIG PETAL P
Glyma08g02000				2.18285	0.00227681	-1.14159	0.122993	-2.40599	0.160285	0	1	1.22239	0.121813	-2.49424	0.00124065	-5.53738	0.000311452	-6.75978	0.000283708	-5.53738	0.000306873	other	False	True	False	AT3G61460	brassinosteroid-responsive RING-H2
Glyma17g02440				2.1826	0.000509113	1.24767	0.0173489	2.609	3.24584e-05	0.147205	0.538333	0.143856	0.879865	-2.35887	0.000471377	-1.08543	0.00203226	-3.96613	0.000211486	-4.96105	0.000203015	other	False	True	False	AT5G18860	inosine-uridine preferring nucleoside hydrolase family protein
Glyma09g07371				2.18032	0.0221854	0.158646	0.614324	0.509555	0.0609772	0.95405	0.0529017	0.599462	0.50306	-2.0558	0.0247646	-2.14229	0.0230274	-2.13527	0.0233761	-3.17792	0.0146406	other	False	True	False	AT3G47590	alpha/beta-Hydrolases superfamily protein
Glyma05g30410				2.1728	0.017754	0.685891	0.381785	1.6009	0.185284	-0.180572	0.891338	0	0.937805	-3.76209	0.00983889	-4.04871	0.00961497	-5.64962	0.00811959	-5.64962	0.00802804	other	False	True	False	AT1G30620	NAD(P)-binding Rossmann-fold superfamily protein
Glyma11g09310				2.17217	0.000579172	0.244483	0.108714	-0.122236	0.466037	-0.99654	0.0507802	-0.245366	0.647042	-1.23577	0.00221276	-1.91821	0.000869703	-3.77004	0.000293902	-4.99994	0.000243367	other	False	True	False	AT4G35470	plant intracellular ras group-related LRR 4
Glyma12g19180				2.16535	5.29941e-05	2.25298	0.0493684	0.489682	0.205329	-0.454634	0.456511	-0.229606	0.828935	-5.75451	1.33422e-05	-3.36942	2.1725e-05	-3.74697	4.53641e-05	-4.49653	1.88718e-05	other	False	True	False
Glyma06g39444				2.16379	0.0299387	1.56004	0.00675248	-0.16477	0.769161	-2.97575	0.000371727	-1.54749	0.179112	0.345815	0.360115	-0.535439	0.275597	-4.29033	0.00990661	-3.17485	0.019337	other	False	True	False	AT2G20825	Developmental regulator, ULTRAPETALA
Glyma06g17850				2.16321	9.58955e-05	-0.189018	0.442879	-0.344077	0.359944	0.206072	0.654225	-0.111031	0.915034	-1.91989	7.40564e-05	-2.53457	0.000113545	-4.40725	2.65215e-05	-5.63622	2.26264e-05	other	False	True	False	AT5G50410
Glyma16g08340				2.16261	0.000898168	0.459776	0.260936	-0.893085	0.267906	-0.765535	0.442389	-1.08944	0.345405	-5.43838	0.000281782	-8.85709	0.000257853	-9.56491	0.000257445	-8.04554	0.000260105	other	False	True	False	AT4G19230	cytochrome P450, family 707, subfamily A, polypeptide 1
Glyma04g06071				2.16095	0.00249073	1.48543	0.0101784	0.746881	0.366083	-0.681824	0.845825	-0.494765	0.581444	0.4673	0.163203	-1.59317	0.0137297	-5.19804	0.00115325	-5.32357	0.00106408	other	False	True	False	AT3G43930	BRCT domain-containing DNA repair protein
Glyma10g00600				2.1598	0.000143287	-0.419179	0.233226	-0.921707	0.0299861	-0.210627	0.667689	-0.403496	0.591297	-2.57377	0.000108221	-4.53783	5.21087e-05	-5.74637	4.80619e-05	-5.99883	4.72561e-05	other	False	True	False	AT3G22810	Plant protein of unknown function (DUF828) with plant pleckstrin homology-like region
Glyma19g32940				2.15929	0.0100023	0.488811	0.000135683	0.362397	0.189183	-0.0748212	0.736387	-0.639603	0.0659802	-1.87051	0.0121957	-2.52408	0.00797185	-3.23897	0.00591263	-3.23545	0.00591793	other	False	True	False	AT3G12120	fatty acid desaturase 2
Glyma08g08570				2.15716	0.00846376	-0.339439	0.68077	1.41734	0.0028852	-0.0136387	0.968973	-0.473118	0.332632	-2.31112	0.0105805	0.654835	0.030435	-1.4747	0.0194519	-3.51697	0.00500781	other	False	True	False	AT1G30760	FAD-binding Berberine family protein
Glyma18g46080				2.15687	0.000514786	-1.03634	0.284572	0	0.373901	0	1	0	1	-3.33657	0.000380083	-5.04439	0.000167263	-5.04439	0.000167263	-5.04439	0.000167263	other	False	True	False	AT5G01150	Protein of unknown function (DUF674)
Glyma13g39600				2.15593	0.00232654	1.31471	0.00287986	2.33224	0.00517051	-0.479168	0.2586	0.369838	0.723256	-4.83852	0.000792491	-4.08067	0.000882072	-6.88062	0.000713453	-7.74782	0.000704481	other	False	True	False	AT2G27920	serine carboxypeptidase-like 51
Glyma09g35360				2.15302	0.0106269	2.31762	0.00824102	1.75473	0.0357941	0.0664954	0.869044	0	1	-1.72351	0.0125766	0.0181964	0.962334	-2.3128	0.0125923	-5.20033	0.00337697	other	False	True	True	AT4G38840	SAUR-like auxin-responsive protein family
Glyma13g17100				2.14839	0.373901	-2.05889	0.131778	2.03562	0.373901	0.733061	0.20013	1.55114	0.0206923	-2.14839	0.373901	-0.112768	0.955131	1.88723	0.100159	3.04275	0.0136706	other	False	True	False	AT5G20670	Protein of unknown function (DUF1677)
Glyma08g18470	GmNAC1b-PvNAC1			2.14804	0.00650022	1.26393	9.46174e-05	0.481224	0.0902532	0.652879	0.0300925	-0.343033	0.0286271	3.35369	1.50346e-05	2.40868	0.00269811	1.75575	0.00322657	0.941783	0.00442127	TF	False	True	False	AT1G56010	NAC domain containing protein 1
Glyma14g17360				2.14595	0.000275348	-0.327554	0.027279	-0.166126	0.380745	-0.855343	0.0334564	-0.715041	0.199955	-1.53164	0.000543497	-1.23759	0.00152671	-2.64504	0.000240552	-3.89532	0.000129502	other	False	True	False	AT2G24520	H(+)-ATPase 5
Glyma06g10610				2.14439	0.0061167	1.14244	0.275214	1	0.299818	-0.847997	0.0849758	0	1	-2.32931	0.00580602	-2.31703	0.00557991	-4.29278	0.00163567	-4.29278	0.00166034	other	False	True	False	AT1G22460	O-fucosyltransferase family protein
Glyma10g07560				2.14409	0.00932841	-1.45372	0.351004	-0.137504	0.501845	0	0.373901	0	1	-6.0614	0.0032568	-6.67807	0.00314318	-6.67807	0.00316404	-6.67807	0.00312751	other	False	True	False	AT5G03760	Nucleotide-diphospho-sugar transferases superfamily protein
Glyma16g11580				2.14348	0.00245779	4.12798	0.000796061	6.3041	0.0397878	2.38888	0.072779	0.659429	0.443544	-3.41142	0.000862376	-0.984976	0.0634985	-1.22853	0.0262197	-4.4386	0.000705051	other	True	True	False	AT4G31970	cytochrome P450, family 82, subfamily C, polypeptide 2
Glyma09g24440				2.14244	0.0144257	0.607232	0.30411	-1.09894	0.203937	0.721284	0.30066	1.46815	0.373901	-1.84167	0.0197807	-3.33787	0.0084201	-3.16202	0.00875958	-4.30268	0.00774033	other	False	True	False	AT4G25720	glutaminyl cyclase
Glyma01g02760				2.13972	0.282615	-0.449576	0.596499	0.631635	0.333643	1.58268	0.0201875	0.463474	0.226484	-0.195819	0.826387	1.80894	0.110478	3.60334	0.00719448	2.78096	0.0137306	TF	False	True	False	AT5G10510	AINTEGUMENTA-like 6
Glyma02g25930				2.13911	0.00223178	2.42403	0.174131	1.25081	0.0212045	1.22205	0.0461791	0.165292	0.52518	-3.74189	0.00114869	-1.93325	0.00239126	-0.626753	0.0983519	-0.934531	0.0222228	other	False	True	False	AT1G22380	UDP-glucosyl transferase 85A3
Glyma16g25280				2.13627	0.000948159	1.99883	0.0046019	3.11476	6.42853e-05	1.36742	0.0717652	1.2738	0.0131737	2.52422	0.00327517	3.34765	5.02339e-05	1.13325	0.0804419	-0.741476	0.0219967	TF	True	True	False	AT1G75240	homeobox protein 33
Glyma02g15130				2.13581	0.0112559	0.961006	0.371259	0.250172	0.563612	0.62293	0.498667	0.552541	0.373901	-5.18757	0.00392319	-6.3113	0.00366848	-7.69557	0.00357103	-8.50292	0.00355231	other	False	True	False	AT3G48690	alpha/beta-Hydrolases superfamily protein
Glyma08g25510				2.1302	0.0918953	-0.933554	0.455612	2.21511	0.020869	0.607847	0.122219	0.0178485	0.827345	0.0609428	0.919852	7.60104	0.00779074	10.0597	0.0015918	10.4894	5.79162e-06	other	False	True	False	AT1G17860	Kunitz family trypsin and protease inhibitor protein
Glyma05g02011				2.12746	0.00299494	1.80366	0.000291429	1.11005	0.0620365	-2.74416	0.0404334	-0.215268	0.912169	-2.18174	0.00155958	-4.26982	0.000736752	-9.63789	0.000599574	-8.10184	0.000608293	other	False	True	False	AT5G14890	NHL domain-containing protein
Glyma06g00640				2.12672	0.000927923	0.604071	0.0958274	0.584963	0.345016	1.1426	0.497948	-1.56884	0.134564	-0.566851	0.0529903	-1.02123	0.0281789	-2.89724	0.00221815	-6.39974	0.000262442	other	False	True	False	AT2G16700	actin depolymerizing factor 5
Glyma14g05890				2.12636	0.00129397	-0.131106	0.541458	-0.322906	0.132495	-0.514333	0.122847	-0.207158	0.788525	-3.12636	0.000612472	-3.32693	0.000554135	-4.30268	0.000462142	-4.85908	0.000448111	other	False	True	False	AT3G56200	Transmembrane amino acid transporter family protein
Glyma06g43380				2.12412	0.00601169	3.58896	0.251288	3.80735	0.0810206	1.5025	0.197947	0	1	-4.56417	0.000711359	-4.34577	0.000671533	-6.65063	0.000536855	-8.15313	0.000518563	other	False	True	True	AT4G38840	SAUR-like auxin-responsive protein family
Glyma16g05060				2.12109	0.00128565	-1.41065	0.0100838	-1.7474	0.00542719	-1.65595	0.0271661	-1.05063	0.036444	-2.6513	0.00100871	-4.52673	0.000554064	-5.1754	0.000522316	-5.99948	0.000496741	other	False	True	False	AT3G02050	K+ uptake transporter 3
Glyma17g11870				2.11879	2.39407e-05	2.3622	0.00464975	1.09022	0.106182	0.175554	0.693357	0.105063	0.744886	-3.28814	5.49079e-06	-0.97195	0.00979322	-0.300725	0.291104	0.0273638	0.913853	other	False	True	False	AT5G33290	xylogalacturonan deficient 1
Glyma13g33720				2.11864	0.00645264	0	0.373901	0	1	0.415037	0.373901	0	1	-6.04148	0.00238522	-6.04148	0.00235062	-5.62644	0.00254343	-6.04148	0.00235062	other	False	True	False	AT1G78520	Carbohydrate-binding X8 domain superfamily protein
Glyma06g17420				2.11721	0.00165986	1.14598	0.261867	1.30154	0.0694608	0	0.373901	0	0.373901	-6.19577	0.000638246	-5.96221	0.000642514	-9.18974	0.00060647	-9.18974	0.00060647	TF	False	True	False	AT5G50915	basic helix-loop-helix (bHLH) DNA-binding superfamily protein
Glyma07g38020				2.11702	0.00514156	1.926	0.00173014	-0.327575	0.738471	0	1	0	1	-3.03902	0.00270742	-4.19948	0.00232154	-4.96501	0.001855	-4.96501	0.001855	other	False	True	False	AT5G18590	Galactose oxidase/kelch repeat superfamily protein
Glyma11g17120				2.11517	0.0157551	4.70288	0.000108519	4.31009	0.000314138	3.13414	0.0447378	2.42069	0.0115899	1.20899	0.00522135	0.815502	0.0322994	-1.1237	0.0808808	-4.6492	0.00684852	TF	True	True	False	AT4G00050	basic helix-loop-helix (bHLH) DNA-binding superfamily protein
Glyma04g03876				2.1146	0.0357771	-2.06451	0.381571	0	1	0.418953	0.746976	0	1	-2.74574	0.00787157	-4.1964	0.00071954	-2.16077	0.0318659	-4.1964	0.00071954	other	False	True	False	AT1G80260	Spc97 / Spc98 family of spindle pole body (SBP) component
Glyma12g03490				2.1133	0.00316427	0.0931094	0.158302	0	1	0	1	0	1	-5.37069	0.000205559	-5.4638	0.000196284	-5.4638	0.000196284	-5.4638	0.000196284	other	False	True	True	AT2G21050	like AUXIN RESISTANT 2
Glyma16g11370				2.11303	0.00284165	4.09752	0.000623012	5.97751	0.0409701	2.18517	0.0854531	0.844722	0.251198	-3.32834	0.00107602	-0.993502	0.065069	-1.2388	0.0267323	-4.2194	0.000884005	other	True	True	False	AT4G31970	cytochrome P450, family 82, subfamily C, polypeptide 2
Glyma10g30840				2.1127	0.00777288	-0.0449259	0.956113	-0.080462	0.861866	0.00375213	0.993292	-0.601738	0.451832	-2.3366	0.0100975	-2.37213	0.0066617	-2.43088	0.00628502	-4.1867	0.00322243	other	False	True	False	AT5G28910
Glyma04g35760				2.11148	0.00995984	4.2362	0.0088296	4.69331	0.0930743	4.0414	0.052764	5.08605	0.0130259	-0.972505	0.0573551	-0.930433	0.161367	-0.677922	0.233265	-0.916205	0.0762318	other	True	False	False	AT1G06110	SKP1/ASK-interacting protein 16
Glyma19g32800				2.11082	0.0019088	-0.217591	0.5555	0.0931094	0.205106	1.27302	0.184238	2.09311	0.0757637	-6.11918	0.000245676	-6.54545	0.00024552	-5.1025	0.000275601	-4.54545	0.000287198	TF	False	True	False	AT2G42200	squamosa promoter binding protein-like 9
Glyma01g00820				2.10964	0.00803451	1.24467	0.0311545	-1.66072	0.034012	-0.308615	0.135126	0.774993	0.0271706	-1.91733	0.00718734	-3.27888	0.00297576	-1.84871	0.00719788	-0.868419	0.0357936	TF	False	True	False	AT2G19810	CCCH-type zinc finger family protein
Glyma05g29260				2.10707	0.00101279	3.01455	0.352251	0	0.373901	0	1	0	1	-4.82925	0.000478231	-8.14636	0.000355353	-8.14636	0.000355353	-8.14636	0.000355353	other	False	True	False	AT3G30340	nodulin MtN21 /EamA-like transporter family protein
Glyma08g45670				2.10434	0.169099	1.42531	0.252799	3.28735	0.0107418	2.18057	0.426893	1.01355	0.511747	0.543362	0.561982	1.52405	0.0631665	0.0762356	0.910352	-0.26976	0.792555	other	True	False	False
Glyma06g43520				2.1026	0.0333189	2.39689	0.373901	1.63227	0.373901	0	1	0	1	-4.35532	0.0061501	-5.11995	0.00524976	-6.75221	0.00458847	-6.75221	0.00458847	other	False	True	True	AT4G38840	SAUR-like auxin-responsive protein family
Glyma03g36300				2.10191	0.00711844	0.95907	0.298683	-1.22617	0.446631	0.75336	0.390732	0.485427	0.129096	-0.645931	0.273166	-3.58165	0.00338221	-3.46719	0.00328675	-4.95752	0.00238008	other	False	True	False	AT4G33270	Transducin family protein / WD-40 repeat family protein
Glyma17g13720				2.09954	0.00292979	2.01886	0.13764	0.235002	0.677727	0.00371294	0.972381	-0.166837	0.616735	-0.962032	0.0920643	0.49	0.414298	3.87753	9.9416e-07	5.28236	0.00181971	other	False	True	False	AT5G50360
Glyma02g02430				2.09954	0.0126255	0.485427	0.416478	0	1	1	0.140357	0.95109	0.373901	-3.09954	0.0103342	-3.58496	0.00666	-2.58496	0.0126626	-2.63387	0.0242252	TF	False	True	False	AT5G15130	WRKY DNA-binding protein 72
Glyma13g27660				2.09802	0.00113468	-0.444353	0.14041	-0.270487	0.471031	-1.11911	0.12327	-0.257158	0.822119	-3.37264	0.000409361	-3.31866	0.000410757	-4.85553	0.000346172	-4.84376	0.000316817	other	False	True	False	AT4G21770	Pseudouridine synthase family protein
Glyma17g08610				2.09758	0.0433882	0.655336	0.0123561	1.18222	0.00572866	-0.320217	0.492032	-0.648869	0.566476	3.65513	0.000221516	3.62283	0.000427651	0.593806	0.317625	-1.44959	0.139868	other	False	True	False	AT1G64060	respiratory burst oxidase protein F
Glyma14g07510				2.0921	0.00577018	0.390891	0.655071	0.131245	0.882165	0	1	0	1	-1.43937	0.0136918	-3.21959	0.000493782	-4.83626	0.000177912	-4.83626	0.000177912	TF	False	True	False	AT4G38620	myb domain protein 4
Glyma05g38220				2.09185	0.00580222	-1.97791	0.00856369	-1.89708	0.0341829	-2.31317	0.0012045	-1.45207	0.0924	-2.13428	0.00708274	-1.28321	0.0340239	-1.8328	0.00830078	-4.04194	0.00283179	other	False	True	False	AT5G50740	Heavy metal transport/detoxification superfamily protein
Glyma08g02850				2.0914	0.00878299	2.51197	0.00266361	1.71649	0.0430339	0.847997	0.149321	0	0.836232	1.64535	0.00643021	-0.0198176	0.957258	-3.76278	0.002775	-4.61078	0.00234062	other	False	True	False	AT5G46290	3-ketoacyl-acyl carrier protein synthase I
Glyma15g04550				2.09072	0.0229464	-0.232752	0.661256	0.149895	0.724851	-1.76553	0.112025	0.552541	0.373901	-0.394558	0.35161	0.0417271	0.923845	-3.88427	0.00659166	-3.33173	0.00981575	other	False	True	False	AT3G46020	RNA-binding (RRM/RBD/RNP motifs) family protein
Glyma19g01850				2.0903	0.00164229	1.71783	0.00543282	-0.210679	0.758277	-0.888492	0.430039	0.345775	0.816489	-2.18598	0.00149664	-4.5596	0.000616849	-5.95362	0.000546297	-5.94175	0.000548184	other	False	True	False	AT4G31970	cytochrome P450, family 82, subfamily C, polypeptide 2
Glyma08g45820				2.08961	0.0161624	0.926579	0.359463	-1.45066	0.200084	0	1	-0.302563	0.373901	-6.28822	0.00657728	-9.34133	0.00630588	-9.34133	0.00630588	-9.34133	0.00630588	other	False	True	False	AT5G48490	Bifunctional inhibitor/lipid-transfer protein/seed storage 2S albumin superfamily protein
Glyma07g05800				2.08961	0.00131271	2.29662	0.107256	1.60425	0.0354748	0.221794	0.428357	-0.123028	0.837403	-4.0343	0.000637786	-1.53255	0.0046522	1.31951	0.0156953	1.02759	0.127358	TF	False	True	False	AT2G46680	homeobox 7
Glyma06g05900				2.08944	0.0269785	0	1	0	1	0	1	0	1	-4.60881	0.0110093	-4.60881	0.0110093	-4.60881	0.0110093	-4.60881	0.0110093	other	False	True	False	AT2G26330	Leucine-rich receptor-like protein kinase family protein
Glyma11g20390				2.08904	0.0123328	1.17704	0.0184247	1.60171	0.0031857	0.235606	0.413381	-0.575576	0.0670769	-3.00062	0.00759077	-1.36235	0.0260892	-3.16654	0.00711682	-5.18605	0.00511801	other	False	True	False	AT2G28250	Protein kinase superfamily protein
Glyma08g04960				2.08823	0.000624735	0.478047	0.552912	-0.820021	0.621484	-1.59119	0.33427	-0.95109	0.133439	-1.27531	0.030471	-3.54279	0.000263231	-3.61586	0.000246485	-4.97575	0.000122287	other	False	True	False	AT3G18300
Glyma06g22250				2.08774	0.00393795	0.451907	0.189776	0.903092	0.0538194	2.13798	0.144137	1.10395	0.344733	-2.38766	0.00248321	-1.70456	0.00540577	-2.12319	0.00729837	-3.81231	0.00167245	other	False	True	False	AT1G74160
Glyma11g18340				2.08709	0.0109059	0.758027	0.614576	0	0.373901	1.76553	0.174897	0	0.373901	-4.65734	0.00379456	-6.59594	0.00325531	-4.83041	0.00362111	-6.59594	0.00327328	other	False	True	False	AT3G44200	NIMA (never in mitosis, gene A)-related 6
Glyma04g02390				2.0863	0.0407539	-1.00931	0.0805409	-0.862217	0.375802	-2.09311	0.0196175	-1.90046	0.219029	-0.683667	0.229686	-1.2649	0.131972	-4.36923	0.0064328	-4.36923	0.0064328	other	False	True	False	AT1G75980	Single hybrid motif superfamily protein
Glyma19g40890				2.0861	0.00185983	0.371244	0.127454	1.11647	0.010078	0.81013	0.00279621	0.147927	0.450231	-1.26344	0.00416204	-0.672635	0.0343034	-1.40012	0.00342089	-3.02465	0.000884629	other	False	True	False	AT4G01840	Ca2+ activated outward rectifying K+ channel 5
Glyma03g36960				2.08304	0.000741451	0.237201	0.603059	-1.56627	0.00518349	-0.807355	0.422347	0.574236	0.332509	-3.19266	0.000468125	-5.48987	0.000262662	-7.33675	0.000246152	-7.44059	0.000246574	other	False	True	False	AT4G02570	cullin 1
Glyma08g21910				2.08179	0.251382	4.14296	0.000921063	2.93826	0.000218481	2.9863	0.0206937	2	0.159562	2.06116	0.00920898	3.48096	0.000210357	2.89243	0.0241869	-0.0817941	0.9734	other	True	True	False	AT1G79860	RHO guanyl-nucleotide exchange factor 12
Glyma19g39040				2.08179	0.15594	0.983512	0.111146	3.38313	0.00104145	0.847997	0.506086	-0.252766	0.826011	0.454259	0.454467	1.30133	0.0187158	-0.496832	0.747182	-0.434096	0.706409	other	True	False	False	AT2G38920	SPX (SYG1/Pho81/XPR1) domain-containing protein / zinc finger (C3HC4-type RING finger) protein-related
Glyma17g31651				2.08062	0.026215	4.22907	0.011194	2.48748	0.00258929	-0.336304	0.0589337	-1.08413	0.327542	-1.05441	0.0946134	-0.829167	0.121324	-1.10112	0.0689287	-1.79204	0.0428453	other	True	False	False	AT5G07050	nodulin MtN21 /EamA-like transporter family protein
Glyma18g50060				2.07978	0.004098	2.03232	0.00133295	1.24616	0.499017	-1.09311	0.250158	0	1	-1.92275	0.00362798	-5.60457	0.0012007	-7.37011	0.00108956	-7.37011	0.00108956	other	False	True	False	AT3G02100	UDP-Glycosyltransferase superfamily protein
Glyma01g38650				2.07972	0.00803439	1.78068	0.0352151	0.774279	0.0178545	2.5252	0.00140625	1.51625	0.117737	-1.61928	0.0160238	-3.42189	0.00398439	-4.24965	0.00337954	-6.67782	0.00286701	TF	False	True	False	AT4G36870	BEL1-like homeodomain 2
Glyma09g12970				2.07789	0.00129946	1.94182	0.0420506	1.56137	0.0300326	-0.163006	0.829398	1.8011	0.340795	-1.43014	0.0061652	-0.678892	0.0369482	-3.75207	0.000596968	-4.61394	0.000558331	other	False	True	False	AT2G15580	RING/U-box superfamily protein
Glyma07g28010				2.0776	0.00290459	1.07573	0.0179814	0.705989	0.0802735	-0.242292	0.60807	-0.0345572	0.954592	-1.75002	0.00400929	-1.54057	0.00590778	-2.45457	0.00317029	-3.84313	0.00160067	other	False	True	False
Glyma07g05820				2.07433	0.0328051	0	0.260575	0	0.373901	0	1	0	1	-8.49892	0.0130466	-8.49892	0.0130466	-8.49892	0.0130466	-8.49892	0.0130466	other	False	True	False	AT2G46660	cytochrome P450, family 78, subfamily A, polypeptide 6
Glyma08g22190				2.07381	0.000647617	0.670769	0.318044	-0.726297	0.154859	-1.919	0.414802	-1.30256	0.129575	-3.01061	0.000315463	-3.59651	0.000189062	-8.60967	0.000134923	-11.1457	0.000133488	TF	False	True	True	AT3G15540	indole-3-acetic acid inducible 19
Glyma20g25890				2.07251	0.0142519	2.00355	0.0204681	2.03076	0.000941296	0.103093	0.730142	-1.07039	0.373901	0.99646	0.0782922	0.216318	0.399881	-2.22948	0.0116435	-3.76553	0.00358619	other	False	True	False	AT1G71140	MATE efflux family protein
Glyma02g38650				2.07155	0.0112216	0.680262	0.00979842	0.0485179	0.879841	-0.362165	0.462797	-1.5014	0.0705822	-1.27393	0.0216305	-1.81351	0.0121617	-2.49476	0.00748416	-4.85733	0.00359872	other	False	True	False	AT5G55830	Concanavalin A-like lectin protein kinase family protein
Glyma07g21100				2.06457	0.0123427	0	0.131778	6.00075	0.197596	4.42754	0.101737	2.90046	0.291817	-6.91089	0.00475171	-0.910141	0.29034	-1.08646	0.125161	-4.01043	0.00650731	other	False	True	False	AT5G42650	allene oxide synthase
Glyma17g13340				2.0635	0.00703248	0.115477	0.874313	0.647119	0.474569	0	1	0	0.373901	-2.83699	0.00445557	-3.33232	0.00324033	-4.80047	0.00222293	-4.80047	0.00228331	other	False	True	False	AT3G48250	Pentatricopeptide repeat (PPR) superfamily protein
Glyma18g17036				2.06324	0.000847712	-0.897066	0.374519	1.39067	0.011095	-0.213707	0.672574	0.00887815	0.93312	-2.40746	0.00036711	0.678988	0.028513	-1.31138	0.00887167	-3.44243	0.000605788	other	False	True	False	AT1G30760	FAD-binding Berberine family protein
Glyma18g05110				2.05802	0.0166852	1.32842	0.366072	-1.3599	0.362506	-0.395929	0.953435	0	1	-3.30913	0.00883577	-7.78594	0.00520293	-7.44491	0.00528883	-7.78594	0.00520293	other	False	True	False	AT1G65890	acyl activating enzyme 12
Glyma06g05020				2.05799	0.00457912	1.9832	0.0272359	0.0258038	0.963048	0.952813	0.0892999	0.453718	0.735018	0.207898	0.611791	-2.14837	0.0065803	-4.44273	0.00165469	-6.07648	0.00147232	other	False	True	False	AT5G09640	serine carboxypeptidase-like 19
Glyma20g37580				2.05733	0.145299	-0.678072	0.514922	4.70782	0.000470068	2.36923	0.0438106	0.552541	0.373901	-2.3599	0.122245	2.34792	0.00218706	0.00933786	0.989628	-1.80735	0.252357	other	True	False	False	AT1G54820	Protein kinase superfamily protein
Glyma17g34260				2.05632	0.0253117	1.0614	0.201951	1.91329	0.0067397	0	0.397688	0	1	-2.76598	0.00538621	-2.53076	0.00583515	-4.44405	0.00403699	-4.44405	0.00337547	other	False	True	False	AT3G13980
Glyma06g43260				2.05607	0.0233108	0.797856	0.59318	5.82188	0.0359003	0	1	0	1	-5.11953	0.00422039	-3.33328	0.00576155	-9.15516	0.00371724	-9.15516	0.00371724	other	False	True	True	AT4G38840	SAUR-like auxin-responsive protein family
Glyma19g28650				2.05484	0.00066427	0.316962	0.554942	1.57989	0.0296163	2.86039	0.0747267	2.64	0.119316	-2.34091	0.000446578	-2.10803	0.000694696	-2.29585	0.0014047	-4.29585	0.000209068	TF	False	True	False	AT4G32890	GATA transcription factor 9
Glyma02g03570				2.05425	0.00270076	1.48543	0.0112134	1.11548	0.129256	0	0.373901	0	0.373901	-2.75997	0.00144378	-3.12992	0.00136735	-4.24539	0.000952596	-4.24539	0.000940445	other	False	True	False	AT1G70230	TRICHOME BIREFRINGENCE-LIKE 27
Glyma14g01640				2.05202	0.00317431	-0.353918	0.527268	-1.48294	0.0620867	0	0.373901	0	1	-1.41099	0.00631785	-2.83685	0.00224714	-4.305	0.000761184	-4.305	0.000761184	other	False	True	False	AT4G26620	Sucrase/ferredoxin-like family protein
Glyma13g07250				2.05121	0.000456178	-1.11836	0.00170952	-0.254643	0.263813	-0.312232	0.352314	0.0513964	0.824288	-3.8137	0.000140923	-2.79687	0.000196301	-3.49978	0.000160142	-4.19751	0.000129891	other	False	True	False	AT1G14130	2-oxoglutarate (2OG) and Fe(II)-dependent oxygenase superfamily protein
Glyma19g36170				2.05063	0.0242386	-0.212729	0.746205	1.19094	0.0481055	-0.595158	0.922269	0	0.373901	-1.53155	0.045437	-0.939118	0.0909086	-4.30339	0.012717	-4.95109	0.0103737	TF	False	True	False	AT3G09600	Homeodomain-like superfamily protein
Glyma09g11360				2.04863	4.95512e-05	0.3385	0.0752691	-0.212393	0.489933	0.244442	0.527546	-0.113937	0.768884	-1.36738	0.000228792	-1.56773	9.74036e-05	-1.7346	0.000645562	-3.31154	1.86369e-05	other	False	True	False	AT1G30220	inositol transporter 2
Glyma02g04770				2.04731	0.141655	3.53605	0.0025875	2.08746	0.0015561	2.20163	0.0787788	0	0.373901	1.48875	0.0295569	0.455195	0.399476	0.154328	0.838592	-2.04731	0.175736	other	True	False	False	AT4G35640	serine acetyltransferase 3;2
Glyma13g10651				2.04231	0.345374	1.41504	0.0762739	2.0679	0.0276296	0.979307	0.0771952	0.379082	0.218965	0.0889337	0.993458	5.14798	0.0113189	8.06216	0.00551496	8.66168	0.0018952	other	False	True	False	AT2G32210
Glyma06g18611				2.04195	0.0206892	1.12858	0.330141	1.07039	0.379692	0	1	0	1	-2.36164	0.0213073	-3.39559	0.0119725	-4.46597	0.00856987	-4.46597	0.00856987	other	False	True	False	AT3G56320	PAP/OAS1 substrate-binding domain superfamily
Glyma05g21620				2.03996	0.000180435	0.596103	0.599212	-0.519374	0.826553	0	1	0	1	-4.70759	4.54932e-05	-8.145	2.60122e-05	-8.145	2.56822e-05	-8.145	2.56822e-05	TF	False	True	False	AT1G24625	zinc finger protein 7
Glyma08g26930				2.03929	0.00339147	1.35505	0.00164954	2.38616	0.0155778	3.42836	0.0104984	1.83458	0.124921	-1.67013	0.00411212	-0.938157	0.0344008	-2.97944	0.00179269	-6.66633	0.0010262	other	True	True	False	AT3G02110	serine carboxypeptidase-like 25
Glyma03g08930				2.03799	0.0112179	0.878404	0.218808	-0.524267	0.172554	-1.32748	0.0168368	-0.480482	0.545054	-1.18617	0.0581019	-1.23064	0.0445148	-2.64645	0.0090541	-4.13002	0.00524717	other	False	True	False	AT5G01260	Carbohydrate-binding-like fold
Glyma14g05190				2.03783	0.0308214	-1.32193	0.475636	-0.911463	0.684152	0.793549	0.561826	-0.874469	0.373901	-4.20776	0.0135914	-4.339	0.0131824	-4.03088	0.012843	-4.82443	0.0109272	other	False	True	False	AT5G42370	Calcineurin-like metallo-phosphoesterase superfamily protein
Glyma15g07620				2.03562	0.00155303	0	0.373901	0.273018	1	0.713361	0.464045	-0.138086	0.720908	-2.03562	0.00177381	-1.08453	0.171982	4.1887	0.0770066	5.0419	0.00299845	TF	False	True	False	AT1G61110	NAC domain containing protein 25
Glyma18g52050				2.03562	0.00490516	-0.350542	0.448893	-0.222392	0.746887	-0.485427	0.18255	0	0.373901	-1.70449	0.00908761	-4.37205	0.00196964	-7.09452	0.0016305	-7.09452	0.0016305	other	False	True	False	AT3G28040	Leucine-rich receptor-like protein kinase family protein
Glyma08g04730				2.03248	0.00300117	-0.248949	0.63739	-2.91995	0.134064	0.424498	0.634565	0	1	-3.31772	0.00161278	-6.65919	0.000994037	-6.44619	0.00101855	-7.21173	0.000970728	other	False	True	False	AT2G01660	plasmodesmata-located protein 6
Glyma13g22220				2.02502	0.00127622	2.46511	0.004916	1.13271	0.0291899	0.607683	0.0566715	0.763108	0.0504822	3.59699	0.00323412	2.63738	0.00139291	1.3674	0.00639906	-0.139379	0.550297	other	False	True	False	AT5G03910	ABC2 homolog 12
Glyma12g03820				2.0237	0.0392424	0.302563	0.373901	3.21723	0.0795723	0.519374	0.373901	0	1	-5.73013	0.013955	-2.07849	0.0364221	-5.51331	0.0141451	-6.03269	0.0132286	other	False	True	True	AT4G38840	SAUR-like auxin-responsive protein family
Glyma03g03460				2.02346	0.282967	-0.428916	0.567443	-0.923819	0.0389994	-0.666493	0.0263738	-0.824395	0.00147289	1.19809	0.265899	6.27455	0.000237258	9.22623	8.28798e-07	10.177	6.30372e-05	other	False	True	False	AT2G45220	Plant invertase/pectin methylesterase inhibitor superfamily
Glyma06g23026				2.02203	0.231012	3.96655	0.00629053	1.3599	0.528571	1.28293	0.373901	2.1375	0.151402	0.82905	0.258001	-1.77761	0.272683	-1.85457	0.258135	-1	0.391507	TF	True	False	False	AT2G33720	AP2/B3-like transcriptional factor family protein
Glyma19g01840				2.02089	0.0143765	1.56768	0.00403837	-0.280108	0.680863	-1.46566	0.297409	-0.164631	0.747825	-2.28103	0.0118784	-4.66814	0.00602676	-6.58568	0.0054433	-6.05516	0.00550588	other	False	True	False	AT4G31940	cytochrome P450, family 82, subfamily C, polypeptide 4
Glyma10g32340				2.01982	0.00018034	-0.34378	0.374991	-0.916051	0.0257379	-1.96111	0.163054	-0.823122	0.582078	-2.72196	4.04869e-05	-4.6116	1.26147e-06	-8.35163	1.02142e-06	-11.0131	1.00326e-06	TF	False	True	True	AT4G14550	indole-3-acetic acid inducible 14
Glyma13g36230				2.01808	0.0031278	-1.52398	0.0412998	-2.53734	0.0169381	-2.0902	0.154989	0	0.627193	-5.71517	0.00100835	-7.66755	0.000950866	-8.98014	0.000944842	-9.02745	0.000940431	other	False	True	False	AT5G54670	kinesin 3
Glyma15g20060				2.01731	0.044272	0	1	0	1	0	1	0	1	-4.29033	0.013608	-4.29033	0.013608	-4.29033	0.013608	-4.29033	0.013608	other	False	True	False	AT5G20740	Plant invertase/pectin methylesterase inhibitor superfamily protein
Glyma19g01810				2.01346	0.00303624	1.53264	0.0240576	-0.717645	0.281667	-0.943146	0.349759	0.228362	0.808275	-2.22043	0.00258557	-4.88348	0.00100976	-5.91358	0.000952561	-5.85725	0.000955167	other	False	True	False	AT4G31970	cytochrome P450, family 82, subfamily C, polypeptide 2
Glyma09g33590				2.01344	0.00122617	-0.238583	0.780183	-1.19614	0.26659	0	1	-0.0473057	0.373901	-0.235438	0.708364	-4.15349	8.53822e-05	-5.9331	4.37611e-05	-5.9331	4.37611e-05	TF	False	True	False	AT5G65640	beta HLH protein 93
Glyma14g13420				2.01265	0.00149507	-0.529467	0.383311	-0.945208	0.267057	2.06609	0.145989	1.70782	0.122449	-3.63567	0.000829359	-5.03267	0.00058826	-4.71254	0.00060586	-5.74888	0.000536981	other	False	True	False	AT5G25170	PPPDE putative thiol peptidase family protein
Glyma06g43630				2.01234	0.0192088	2.2522	0.113592	1.12928	0.584099	-0.765535	0.436415	0	1	-2.14574	0.0182674	-5.87599	0.00568346	-7.09838	0.0053444	-7.09838	0.00532525	other	False	True	False	AT2G42570	TRICHOME BIREFRINGENCE-LIKE 39
Glyma07g16597				2.01197	0.373901	-1.34169	0.57296	-3.1366	0.249857	-0.98469	0.162557	-1.03514	0.0211763	-1.06088	0.629914	-0.729039	0.725954	4.26167	0.0148562	6.64219	0.0110101	other	False	True	False
Glyma06g39081				2.01068	0.210612	1.51373	0.000735253	-0.0619869	0.876621	-3.52356	0.000121339	-1.65838	0.0553925	-0.283499	0.729489	-1.27762	0.290489	-5.63517	0.109973	-4.16703	0.12191	other	True	False	False	AT5G03610	GDSL-like Lipase/Acylhydrolase superfamily protein
Glyma04g39700				2.00688	0.00276675	-2.31228	0.180867	1.65982	0.0536333	-0.321928	0.699521	0.707819	0.373901	-7.85321	0.000435383	-3.6994	0.000589357	-7.30066	0.000437827	-7.14539	0.000443999	other	False	True	False	AT2G21940	shikimate kinase 1
Glyma06g46000				2.0048	0.00518955	-1.26303	0.313449	-0.302563	0.178791	0	1	0	1	-3.32673	0.000145128	-3.32673	5.13673e-05	-3.32673	5.13673e-05	-3.32673	5.13673e-05	TF	False	True	False	AT1G05230	homeodomain GLABROUS 2
Glyma08g08241				2.00394	0.0187371	0.176498	0.909498	0.330149	0.841552	0.406625	0.645958	-1.11548	0.373901	-2.73565	0.0104066	-4.64254	0.00729537	-4.26909	0.00796794	-5.19509	0.0061885	other	False	True	False
Glyma16g01550				2.0035	0.000567225	1.26961	0.0410581	0.681639	0.45978	1.00959	0.419695	0	1	-6.23144	2.07206e-05	-6.93598	2.04569e-05	-8.03743	1.99512e-05	-10.3689	1.96031e-05	other	False	True	False	AT1G53903	Protein of unknown function (DUF581)
Glyma06g43641				2.0024	0.0187224	0	0.277069	0	1	0	0.373901	0	1	-5.32433	0.0073506	-5.32433	0.00718883	-5.32433	0.00723345	-5.32433	0.00718883	other	False	True	False	AT2G42560	late embryogenesis abundant domain-containing protein / LEA domain-containing protein
Glyma11g05951				2.00224	0.00190145	0.428843	0.706925	-1.50553	0.3272	0	0.737114	0	1	-2.20387	0.00634794	-4.5258	0.000798514	-5.42626	0.000571327	-5.42626	0.000540814	other	False	True	False	AT1G45207	Remorin family protein
Glyma06g19441				2.00045	0.00249826	3.7484	0.0345828	2.23769	0.0348619	2.71516	0.136139	0	0.851237	-1.86408	0.00446547	-3.35309	0.000796164	-4.03482	0.000720796	-6.74998	0.00051064	other	False	True	False	AT1G62400	Protein kinase superfamily protein
Glyma13g21140				2	0.0112059	0.296982	0.88412	0	0.373901	0.552541	0.232197	0	1	-2.98313	0.0020246	-4.5025	0.00130089	-3.94996	0.00162962	-4.5025	0.00130089	other	False	True	False	AT1G32700	PLATZ transcription factor family protein
Glyma02g16181				1.99906	0.0163549	0.351423	0.421413	0.507075	0.477465	2.01197	0.25478	1.41504	0.242701	-0.592066	0.200286	-1.21454	0.0741723	-3.65762	0.00835612	-4.25456	0.00702516	other	False	True	False	AT3G63430
Glyma17g15740				1.99633	0.00362438	0.699182	0.0371924	-0.696132	0.392052	-2.48543	0.329066	0	0.373901	0.00596061	0.980255	-1.79797	0.0281741	-6.70966	0.00125919	-6.70966	0.00125919	other	False	True	False	AT5G07440	glutamate dehydrogenase 2
Glyma02g37313				1.99569	0.000236204	3.24319	8.7535e-05	5.13104	7.62866e-06	1.90154	0.0231117	0.925999	0.245125	-3.18187	8.32561e-05	-3.38688	7.67651e-05	-6.00105	5.48517e-05	-9.23962	5.16913e-05	TF	True	True	False	AT1G72210	basic helix-loop-helix (bHLH) DNA-binding superfamily protein
Glyma19g22410				1.99536	0.00670385	-0.30117	0.683375	-0.431463	0.373832	-0.995456	0.120243	0.332575	0.859025	-2.20667	0.0122004	-1.9806	0.00705403	-3.2861	0.00319703	-3.51152	0.00363347	other	False	True	False	AT4G14605	Mitochondrial transcription termination factor family protein
Glyma05g06070				1.99208	4.87064e-05	-1.46366	0.153871	-1.14817	0.098767	-0.678072	0.446723	0	1	-5.55162	1.24991e-05	-4.56917	1.29033e-05	-7.59892	1.08447e-05	-7.59892	1.07677e-05	TF	False	True	False	AT4G18020	CheY-like two-component responsive regulator family protein
Glyma19g32570				1.99203	0.0117602	1.06409	0.0623755	0.2403	0.227119	-1.37797	0.000120705	-0.674905	0.434795	0.432417	0.334863	0.260145	0.34253	-2.40486	0.00894478	-3.44057	0.00663995	TF	False	True	False	AT3G57800	basic helix-loop-helix (bHLH) DNA-binding superfamily protein
Glyma05g04590				1.99127	0.00645482	0.101831	0.838811	-2.28758	0.100973	-0.736966	0.489605	-0.647698	0.373901	-3.16053	0.00367959	-6.97795	0.00230543	-7.74349	0.0022793	-7.74349	0.00226262	other	False	True	False	AT4G16563	Eukaryotic aspartyl protease family protein
Glyma13g17510				1.98993	4.16955e-06	-0.155703	0.54518	-1.14317	0.0155725	-0.480762	0.505996	0.169925	0.82933	-4.79298	5.41479e-07	-5.45768	4.79542e-07	-6.60846	4.37529e-07	-7.32118	3.93179e-07	other	False	True	False	AT3G14270	phosphatidylinositol-4-phosphate 5-kinase family protein
Glyma18g00903				1.98795	0.000408576	-0.884523	0.298358	-1.87447	0.0303302	1.62936	0.178481	2.10434	0.120152	-4.65601	3.47844e-06	-6.44956	1.22181e-06	-4.7271	2.08742e-06	-4.34522	5.82362e-06	TF	False	True	False	AT5G43270	squamosa promoter binding protein-like 2
Glyma03g30640				1.98787	0.00119579	-0.822135	0.0146427	-1.44118	0.0260562	-0.952627	0.0130196	-0.925694	0.291738	-0.931352	0.0128195	-3.37464	0.000341733	-3.87189	0.000294452	-5.38762	0.000256885	other	False	True	False	AT4G02940	oxidoreductase, 2OG-Fe(II) oxygenase family protein
Glyma20g23930				1.9873	0.0108723	1.66637	0.0573773	0.0761311	0.935992	-1.06722	0.0957965	-0.143154	0.745688	-1.76704	0.0155613	-3.16768	0.00704405	-2.56485	0.00780895	-2.7902	0.00632592	other	False	True	False	AT5G05320	FAD/NAD(P)-binding oxidoreductase family protein
Glyma08g20030				1.98344	0.00946156	1.82318	0.0141962	0.249978	0.666439	-1.20522	0.176407	-1.45418	0.0848824	-3.05931	0.00535296	-4.31574	0.0039826	-3.52725	0.00485637	-6.63382	0.00339198	other	False	True	False	AT4G22200	potassium transport 2/3
Glyma02g05840				1.98272	0.0526187	1.92405	0.0776782	1.29305	0.155591	-0.30586	0.685258	-0.377211	0.220737	-1.75055	0.0622111	0.127461	0.833809	2.13342	0.0229449	3.23691	0.00489754	other	False	True	False	AT3G51070	S-adenosyl-L-methionine-dependent methyltransferases superfamily protein
Glyma14g05280				1.98236	0.0105421	-1.60171e-16	0.237796	2.60881	0.00481827	1.55254	0.120825	0	0.205106	-4.24539	0.00416827	-1.63659	0.0145658	-2.69285	0.00698947	-4.24539	0.00395918	other	False	True	False	AT4G08850	Leucine-rich repeat receptor-like protein kinase family protein
Glyma08g33545				1.98122	0.00131593	0.473454	0.470284	-0.576349	0.199036	-1.24844	0.00998665	-1.074	0.0244721	-7.32509	0.000359653	-6.91005	0.000362263	-7.49824	0.000358482	-7.66213	0.000357508	other	False	True	False	AT5G58140	phototropin 2
Glyma05g05921				1.97929	0.0264395	0.781926	0.239949	0.110906	0.824054	-0.749755	0.335614	-0.745071	0.720324	-0.326348	0.518793	0.0317437	0.917949	-1.62235	0.0248798	-3.66243	0.00893745	other	False	True	False	AT5G05800
Glyma08g15307				1.97491	0.0327046	-0.381871	0.707699	-0.166312	0.558827	-1.08406	0.140441	2.26024	0.0888725	-3.63649	0.0133336	-2.72204	0.0171884	-4.03703	0.0125607	-3.31631	0.0144198	other	False	True	False	AT2G22140	essential meiotic endonuclease 1B
Glyma15g00590				1.97343	0.00154068	-0.751051	0.0431783	-0.829135	0.0113936	-0.64113	0.36178	-0.0889337	0.912296	-2.02161	0.000343097	-1.90154	9.25706e-05	-1.85876	0.00196425	-4.2218	3.77517e-05	other	False	True	False	AT1G15960	NRAMP metal ion transporter 6
Glyma11g06630				1.97335	0.00040468	-0.51782	0.0497082	-1.17526	0.148423	-2.1375	0.0952242	0.678072	0.183567	-3.62649	9.48594e-05	-5.36165	7.82116e-05	-8.36165	6.72471e-05	-7.68358	6.78894e-05	other	False	True	False	AT3G50780
Glyma13g20420				1.97312	0.0381151	0.178564	0.710873	-1.074	0.130766	-1.77961	0.17632	0	0.373901	-2.47385	0.0259421	-3.80658	0.0164436	-5.95497	0.0134115	-5.95497	0.0134115	other	False	True	False	AT2G28260	cyclic nucleotide-gated channel 15
Glyma20g02500				1.97235	0.010889	0.180398	0.658592	-0.79509	0.0391433	-0.726982	0.324278	-0.450661	0.436415	-2.98146	0.00470356	-4.01578	0.00339598	-5.91268	0.00284749	-8.1857	0.00270254	other	False	True	False	AT5G45030	Trypsin family protein
Glyma12g29720				1.96505	0.00119467	2.51883	0.0122858	1.85876	0.0213865	1.04468	0.00968598	0.583615	0.304578	-0.602638	0.0896685	-1.72009	0.00277285	-2.25804	0.000963984	-3.51545	0.00051588	TF	False	True	True	AT4G30080	auxin response factor 16
Glyma04g24910				1.96139	0.00382668	0.136511	0.603065	-0.0707958	0.864762	-0.861294	0.379612	-0.757639	0.251475	-0.974974	0.0252981	-0.75773	0.0787884	-2.92979	0.00440471	-4.5587	0.00125756	other	False	True	False	AT1G18490	Protein of unknown function (DUF1637)
Glyma1061s50				1.95936	0.000556786	1.09226	0.103152	-0.617913	0.46649	-1.1861	0.266242	-0.341037	0.373901	-1.8116	0.000517492	-1.97357	0.000369536	-4.10822	1.23725e-05	-5.30986	2.02893e-06	other	False	True	False	AT5G01260	Carbohydrate-binding-like fold
Glyma09g09120				1.95685	0.000637686	1.76193	0.00598965	0.843792	0.192229	0.16127	0.758136	-0.229364	0.644261	-1.39632	0.00119162	-0.890805	0.021738	-1.07597	0.0317384	-3.00012	0.000205503	other	False	True	False	AT1G48330
Glyma07g31740				1.95548	0.00075224	2.38218	0.0163127	1.37412	0.0519325	0.435896	0.323539	0.20482	0.803183	-2.52613	0.000405729	-2.37372	0.000328918	-3.28841	0.000192065	-4.32334	0.000171927	other	False	True	False	AT5G23240	DNAJ heat shock N-terminal domain-containing protein
Glyma13g00221				1.95515	0.122528	0.968749	0.235678	-3.18587	0.00715914	1.37851	0.302065	-0.0144996	0.984958	-0.471824	0.547541	-2.66297	0.11035	1.13058	0.372793	0.059501	0.92699	other	True	False	False	AT4G34340	TBP-associated factor 8
Glyma06g38120				1.95427	0.016918	0.527677	0.408396	0.605721	0.583469	0	0.677869	0	1	-2.57886	0.0100597	-3.75336	0.00627742	-6.29768	0.00482792	-6.29768	0.00478112	other	False	True	False	AT3G15380	Plasma-membrane choline transporter family protein
Glyma13g10220				1.95228	0.00483851	0.376474	0.27043	0.416978	0.438967	0.434937	0.468565	-1.49476	0.245434	0.324479	0.347034	-0.187911	0.63442	-1.36732	0.00483224	-3.22324	0.00187694	other	False	True	False
Glyma15g11920				1.95109	0.232197	0.132301	0.817827	-0.353867	0.426347	-0.312402	0.16218	-0.835678	0.0172641	3.48742	0.0129029	5.48382	0.00573103	6.1917	0.000712628	5.18094	7.25958e-05	other	False	True	False	AT4G03965	RING/U-box superfamily protein
Glyma08g46290				1.95083	0.0415445	0.31034	0.762818	-1.41504	0.155981	0	1	0	1	-2.01159	0.00338053	-2.15843	0.00303232	-3.64386	3.0828e-07	-3.64386	3.0828e-07	other	False	True	False	AT4G18593	dual specificity protein phosphatase-related
Glyma10g37910				1.95072	0.0056475	0	1	0	0.373901	-0.793549	0.373901	3.20343e-16	0.373901	-4.69488	0.00209889	-4.69488	0.00228461	-4.69488	0.00209889	-4.69488	0.00209889	other	False	True	False	AT5G52400	cytochrome P450, family 715, subfamily A, polypeptide 1
Glyma04g07715				1.95067	0.0114082	0.991176	0.276186	-1.02425	0.0815358	0	0.373901	0	1	-1.49676	0.0368991	-2.96285	0.00645413	-3.9386	0.00551775	-3.9386	0.00468326	other	False	True	False	AT5G11460	Protein of unknown function (DUF581)
Glyma11g34740				1.95054	0.00788773	2.78883	0.14389	-1.51457	0.365523	-0.0473057	0.119393	0	1	-0.508735	0.454036	-7.19757	0.00226312	-7.68299	0.00223182	-7.68299	0.00223182	other	False	True	False	AT5G05840	Protein of unknown function (DUF620)
Glyma04g34820				1.9476	0.000112113	1.63716	0.0136283	-0.787455	0.298888	-1.24025	0.160172	-0.80215	0.282511	-2.11198	0.00017176	-4.4647	3.1096e-05	-2.94458	7.6567e-05	-3.43778	8.60823e-05	TF	False	True	False	AT5G62920	response regulator 6
Glyma08g37670				1.94401	0.0355576	0.220513	0.392573	-0.433187	0.119569	-0.400494	0.0465433	-0.192391	0.780781	3.42255	0.00212218	3.0315	0.000551337	3.64041	4.02249e-06	3.83431	0.0472267	other	False	True	False	AT4G15560	Deoxyxylulose-5-phosphate synthase
Glyma17g37760				1.9439	0.000113375	1.25352	9.39758e-06	2.3181	0.000598128	1.11047	0.416822	1.45862	0.150262	1.29714	1.26313e-05	1.56917	0.000888988	-3.30511	0.000188073	-5.91611	1.53431e-05	other	False	True	False	AT1G75750	GAST1 protein homolog 1
Glyma13g27020				1.94342	0.00134857	-1.1592	0.258129	4.79408	0.105755	-0.992695	0.212567	-1.76553	0.232878	-6.71425	0.000196769	-1.54165	0.0198126	-4.99178	0.00021483	-6.71425	0.000196769	other	False	True	False	AT2G38760	annexin 3
Glyma05g33640				1.9431	0.0458644	3.47125	0.003211	1.84808	0.0100607	-1.19477	0.111211	-1.55102	0.117129	1.54959	0.0144517	2.7362	0.00585795	0.759775	0.296905	-1.27605	0.143503	other	True	False	False	AT1G14700	purple acid phosphatase 3
Glyma18g53490				1.94288	0.00543866	0.493942	0.183558	-0.266187	0.655676	-1.7855	0.0132911	-1.86129	0.127291	0.743709	0.0863968	-0.0223132	0.951879	-3.44091	0.000869305	-5.36691	0.000473015	other	False	True	False	AT2G43780
Glyma08g38750				1.94265	0.000128434	-1.62687	0.029718	-1.5758	0.0707378	-0.0428858	0.959403	0.274175	0.320356	-1.99449	0.00166677	-2.04826	8.13905e-05	-2.49406	0.000104299	-4.6516	9.46508e-06	other	False	True	False	AT1G67900	Phototropic-responsive NPH3 family protein
Glyma04g35390				1.94055	0.00033051	-1.14374	0.0470454	-0.331844	0.371663	-1.04439	0.476621	0	0.373901	-4.72116	7.95065e-05	-4.99247	6.80061e-05	-7.43541	6.02946e-05	-7.52852	5.98724e-05	other	False	True	False	AT5G50000	Protein kinase superfamily protein
Glyma04g11460				1.93752	0.036186	0.83849	0.266713	0.786826	0.394024	0	0.373901	-0.0473057	0.373901	-2.46987	0.0284129	-3.67908	0.018996	-6.06681	0.0143749	-6.06681	0.0143749	other	False	True	False	AT1G22160	Protein of unknown function (DUF581)
Glyma08g38760				1.93618	0.0217968	0.329398	0.510477	-0.559737	0.44016	-1.70328	0.301333	-0.485427	0.373901	-0.219133	0.671197	-1.52306	0.0541055	-5.20344	0.00795527	-6.58195	0.00736265	other	False	True	False	AT1G67910
Glyma04g01350				1.93428	0.000237578	-0.767682	0.351785	1.16332	0.0604499	0.232291	0.744304	-0.333856	0.444368	-6.76877	5.17016e-05	-5.7194	5.30441e-05	-6.46522	5.1745e-05	-6.0227	5.23599e-05	other	False	True	False	AT4G39210	Glucose-1-phosphate adenylyltransferase family protein
Glyma12g03370				1.93347	8.04733e-05	1.50447	0.0998638	-1.6009	0.097418	0.0186157	0.941229	1.86129	0.269428	-2.75984	4.79524e-05	-6.36865	5.29541e-07	-4.99014	8.81136e-07	-4.50736	5.01911e-06	other	False	True	False	AT1G10850	Leucine-rich repeat protein kinase family protein
Glyma20g28680				1.93092	0.0113433	-1.67296	0.267055	0.780831	0.108079	0.0473057	0.5177	0	1	-4.79172	0.00427514	-2.51964	0.00791947	-5.56544	0.00417803	-5.61275	0.00399265	other	False	True	False	AT2G32010	CVP2 like 1
Glyma06g01380				1.93081	2.84252e-05	-0.684498	0.415768	1.22651	0.0843192	0.930212	0.435042	1.38333	0.174201	-8.31472	1.66446e-06	-6.83667	1.71654e-06	-6.28497	2.05287e-06	-7.21518	1.69876e-06	other	False	True	False	AT4G39210	Glucose-1-phosphate adenylyltransferase family protein
Glyma07g22340				1.93024	0.0176366	1.53138	0.259853	1.49803	0.0524982	1.2404	0.319352	1.43223	0.22151	-2.76954	0.0114197	-2.38505	0.012108	-3.55273	0.00792862	-3.67887	0.00743712	other	False	True	True	AT1G70940	Auxin efflux carrier family protein
Glyma07g38300				1.92992	0.00363378	1.848	0.0337694	2.07895	0.0421397	0.0317089	0.635062	0.415037	0.249709	-3.03302	0.00168361	-1.38702	0.014472	-4.26434	0.00125349	-4.46597	0.00118818	other	False	True	False	AT5G18860	inosine-uridine preferring nucleoside hydrolase family protein
Glyma13g38560				1.92923	0.0856729	-1.20163	0.0787099	0	0.373901	0	1	0	1	-1.70246	0.0313934	-3.57693	0.00807942	-3.57693	0.00807942	-3.57693	0.00807942	other	False	True	False
Glyma12g32040				1.92736	0.0115245	0.784175	0.143889	0.447459	0.246785	-0.763933	0.22647	0.382857	0.867404	-1.27281	0.0222507	-1.4991	0.0113909	-3.926	0.00246856	-4.92057	0.00212153	other	False	True	False	AT1G05205
Glyma20g04490				1.92687	0.0150257	0.750022	0.213141	0.946627	0.0225878	1.14987	0.072752	1.18934	0.0711163	-0.703607	0.136236	-0.990681	0.0548875	-3.07656	0.0076612	-5.08041	0.00525945	other	False	True	False	AT2G03090	expansin A15
Glyma05g28310	GmXET2b			1.92326	0.013544	0.687903	0.241103	1.8207	0.059291	1.70207	0.208324	0.851165	0.0990326	-2.25209	0.010926	-2.64978	0.00882233	-3.4338	0.00673263	-5.83466	0.00455423	other	False	True	False	AT3G23730	xyloglucan endotransglucosylase/hydrolase 16
Glyma15g25400				1.92251	0.010965	0.148195	0.419447	0.0717907	0.889284	-0.703413	0.431078	-1.55254	0.0533629	-0.761142	0.0784443	-0.741162	0.173009	-2.98472	0.00896109	-6.10573	0.00387696	other	False	True	False	AT1G18490	Protein of unknown function (DUF1637)
Glyma20g28820				1.92233	0.000984954	-0.275524	0.354354	-2.37079	0.0938964	0	0.373901	0	1	-2.23016	0.000719127	-5.66619	0.00029148	-8.46665	0.000270748	-8.46665	0.000270748	other	False	True	False	AT3G22810	Plant protein of unknown function (DUF828) with plant pleckstrin homology-like region
Glyma19g34110				1.92174	0.0101735	1.89767	0.0392479	1.13835	0.119284	-0.575376	0.115753	0.383915	0.695835	0.0782553	0.852946	-1.74822	0.0147877	-3.51544	0.00453588	-4.42741	0.0039921	other	False	True	False	AT3G63240	DNAse I-like superfamily protein
Glyma03g01860				1.92096	0.000908727	0.437405	0.396034	-1.19007	0.120509	-1.19094	0.237876	1.6009	0.367298	-0.6329	0.107513	-3.80609	0.000316377	-6.01481	0.000256799	-5.23494	0.000280688	TF	False	True	False	AT4G00730	Homeobox-leucine zipper family protein / lipid-binding START domain-containing protein
Glyma08g28020				1.91868	0.000150445	0.0931094	0.802954	-0.93587	0.0104558	-1.926	0.120284	0	1	-3.04311	2.43314e-05	-3.79965	7.58072e-06	-6.22368	5.08767e-06	-5.70431	5.69125e-06	other	False	True	False	AT3G30300	O-fucosyltransferase family protein
Glyma04g00570				1.91798	0.00387063	0.587989	0.312323	0.190856	0.760021	1.04987	0.342199	-2.3599	0.130871	-0.378512	0.306051	-0.989407	0.0324545	-2.68113	0.00182965	-7.17725	0.000392802	other	False	True	False	AT2G16700	actin depolymerizing factor 5
Glyma10g06360				1.91633	0.0416786	2.36923	0.0156968	0	0.373901	0	0.373901	0	1	-1.85415	0.0274139	-5.60189	0.00916025	-5.60189	0.00916025	-5.60189	0.00916025	other	False	True	True	AT3G09870	SAUR-like auxin-responsive protein family
Glyma03g39151				1.91629	0.00304658	-0.927244	0.229033	-0.910733	0.0921888	0.966053	0.120079	-1.21573	0.176681	-4.24294	0.00107903	-2.72247	0.00244915	-3.78136	0.00117244	-5.21948	0.000982439	other	False	True	False	AT5G26910
Glyma02g33550				1.91588	0.0223311	1.51124	0.00861638	-0.00982384	0.978708	-1.31641	0.0438244	-2.83933	0.0467421	1.55681	0.0101329	1.08482	0.0696074	-0.882456	0.20771	-3.24345	0.0139042	other	False	True	False	AT5G20950	Glycosyl hydrolase family protein
Glyma01g01300				1.91346	0.00636915	3.81196	0.0320993	1.21004	0.25432	2.54432	0.217584	0	0.373901	1.77476	0.0703809	-0.827163	0.0823948	-0.652077	0.349341	-3.1964	0.00122099	TF	False	True	False	AT5G45580	Homeodomain-like superfamily protein
Glyma12g31970				1.91336	0.00037939	-0.251665	0.311317	-0.327276	0.550211	-0.811928	0.402671	-1.49125	0.0728466	-3.66338	0.000152405	-4.93943	0.000122973	-8.006	0.000104212	-7.76993	0.000104486	other	False	True	False	AT5G16970	alkenal reductase
Glyma01g02750				1.91302	0.0551064	1.13598	0.00603296	0.890462	0.0180501	0.098258	0.781393	-0.997536	0.264434	3.68135	0.000538754	2.78151	0.00163809	0.565817	0.292542	-1.27285	0.0729735	other	False	True	False	AT5G65530	Protein kinase superfamily protein
Glyma13g00580				1.91262	0.00109733	0.845584	0.201405	-0.552541	0.41266	0	0.373901	0	1	-5.53728	0.000147344	-8.53125	0.000134855	-8.53125	0.000134551	-8.53125	0.000134551	other	False	True	False	AT4G30020	PA-domain containing subtilase family protein
Glyma16g29420				1.91194	0.0360306	0.144712	0.733599	-0.694441	0.359044	-0.954196	0.253157	-1.5025	0.0610936	-2.11165	0.0332459	-3.07987	0.0198336	-5.4078	0.0140384	-8.08587	0.0131066	other	False	True	False	AT3G16520	UDP-glucosyl transferase 88A1
Glyma03g19030				1.91143	0.00168483	3.56692	0.00877645	1.29305	0.338898	-0.804604	0.342307	0	1	-0.0852626	0.793058	-2.81265	0.00227467	-6.25626	0.000539327	-7.57818	0.000515737	TF	True	True	False	AT2G37630	myb-like HTH transcriptional regulator family protein
Glyma18g32670				1.91097	0.0298233	-0.904202	0.438551	0	1	0	0.373901	0	1	-3.44396	0.00845617	-6.02089	0.00536242	-6.02089	0.00536242	-6.02089	0.00536242	other	False	True	False	AT4G33700	CBS domain-containing protein with a domain of unknown function (DUF21)
Glyma13g19040				1.91063	0.000719745	1.10542	0.184364	0.377367	0.579029	-0.59561	0.44633	-1.80232	0.152961	-1.14909	0.0260119	-2.15252	0.000521945	-3.95987	9.59013e-05	-6.09417	6.24996e-05	other	False	True	False	AT4G28706	pfkB-like carbohydrate kinase family protein
Glyma08g14750				1.90733	0.00026515	0	0.373901	0	1	0	1	0	1	-4.78834	8.6291e-05	-4.78834	8.6291e-05	-4.78834	8.6291e-05	-4.78834	8.6291e-05	other	False	True	False	AT4G39700	Heavy metal transport/detoxification superfamily protein
Glyma15g01210				1.90717	0.00740821	2.20921	0.0885932	-1.33195	0.108797	-2.15666	0.0219564	0.225713	0.89522	0.392718	0.545904	-3.7862	0.00215083	-5.91984	0.00144698	-5.14933	0.00150282	other	False	True	False	AT2G34160	Alba DNA/RNA-binding protein
Glyma09g27120				1.90689	0.0818501	2.6264	0.0381101	3.35708	9.31502e-06	4.02691	0.00403399	2.74585	0.00555953	4.14241	0.0250487	2.35708	0.000161216	3.0835	0.0052912	2.57773	0.00650434	other	True	True	False	AT4G23030	MATE efflux family protein
Glyma04g28451				1.90589	0.0144625	0	1	-0.736966	0.373901	0	1	0	1	-6.39346	0.000875409	-6.39346	0.000875409	-6.39346	0.000875409	-6.39346	0.000875409	other	False	True	False	AT3G18370	C2 domain-containing protein
Glyma05g29150				1.905	0.0216398	-0.512648	0.422226	0.793549	0.210131	1.1592	0.373901	0	0.373901	-3.93357	0.00640385	-4.46195	0.00614388	-4.0963	0.00754093	-5.2555	0.00563012	other	False	True	False	AT4G18640	Leucine-rich repeat protein kinase family protein
Glyma12g11230				1.90309	0.000522299	0	0.373901	-3.50674	0.104708	-2.53605	0.219674	-1.95109	0.00187777	-7.38744	6.56727e-05	-7.38744	6.6983e-05	-7.38744	6.53052e-05	-7.38744	6.53052e-05	TF	False	True	False	AT5G54470	B-box type zinc finger family protein
Glyma04g04330				1.90293	0.00375844	1.02684	0.290119	-2.66025	0.033977	-1.06316	0.110376	0.540568	0.600427	-1.24641	0.0453227	-4.20061	0.00158045	-2.41053	0.00312588	-2.38347	0.00394164	other	False	True	False	AT1G47480	alpha/beta-Hydrolases superfamily protein
Glyma16g06333				1.90084	0.0143745	0.0534118	0.858984	0.706439	0.0596056	-1.13818	0.0668939	-1.41635	0.0939513	-2.33469	0.0102464	-1.57956	0.0203462	-4.10804	0.00570421	-6.18341	0.00470013	other	False	True	False	AT1G25220	anthranilate synthase beta subunit 1
Glyma09g17060				1.89694	0.00908959	1.29716	0.0537309	0.727459	0.0162472	1.03422	0.00661745	0.430748	0.414609	-2.23748	0.00768039	-2.06409	0.00797037	-2.08923	0.00769768	-3.56045	0.00406253	other	False	True	False	AT5G06750	Protein phosphatase 2C family protein
Glyma03g08893				1.89616	0.00423873	0.95818	0.0879695	-0.616905	0.467119	-1.34539	0.10534	-0.180572	0.373901	-1.88552	0.00294126	-1.90689	0.0036575	-4.04224	0.00088188	-5.06609	0.000652443	other	False	True	False	AT5G01260	Carbohydrate-binding-like fold
Glyma13g33987				1.89295	0.00239105	-0.143492	0.787905	-1.8485	0.0308614	-1.60171e-16	0.539276	0	1	-3.36008	0.000477097	-3.31369	0.000688532	-5.71058	0.000263526	-5.71058	0.000261237	TF	False	True	False	AT1G78600	light-regulated zinc finger protein 1
Glyma06g47110				1.88938	0.00408218	-0.813122	0.473867	-0.706512	0.0632923	-1.02284	0.467134	0	0.373901	-5.71206	0.000162484	-3.87233	0.000211582	-5.89894	0.000163617	-7.54664	0.000151687	other	False	True	False	AT5G13750	zinc induced facilitator-like 1
Glyma02g00760				1.88928	1.02518e-05	-0.696966	0.142967	-1.1675	0.102265	-0.376148	0.694064	-1.24691	0.413655	-2.58832	3.13193e-05	-4.79887	2.24589e-06	-7.09915	2.02446e-06	-7.42492	2.13099e-06	other	False	True	False	AT3G22810	Plant protein of unknown function (DUF828) with plant pleckstrin homology-like region
Glyma10g08420				1.88619	0.0266151	-2.09311	0.0930539	1.848	0.305237	0	1	-0.341037	0.373901	-7.57642	0.00899581	-5.72842	0.00947873	-7.57642	0.00891664	-7.57642	0.00891664	other	False	True	False	AT3G52740
Glyma06g07800				1.88467	0.0090275	-1.59802	0.292424	-0.845025	0.307233	-1.12448	0.0584409	-1.0148	0.463468	-7.06765	0.00269859	-7.09413	0.00269635	-4.55669	0.00314212	-7.2491	0.00269847	other	False	True	False	AT5G25560	CHY-type/CTCHY-type/RING-type Zinc finger protein
Glyma01g33097				1.88381	0.278807	0.162671	0.818536	-0.271813	0.250365	0.631341	0.0777829	-0.201575	0.742572	3.05647	0.0698509	4.41387	0.000174282	5.64134	0.00267055	4.09973	0.0303348	other	False	True	False
Glyma08g13210				1.883	0.000702815	-1.31834	0.136596	0.188072	0.626185	0	1	0	1	-4.366	0.000200985	-6.52878	9.69067e-05	-8.11374	9.26464e-05	-8.11374	9.26464e-05	other	False	True	False	AT3G13510	Protein of Unknown Function (DUF239)
Glyma13g41570				1.87944	0.00165004	0.836919	0.00918929	-0.685127	0.370986	-1.9386	0.18284	1.28293	0.423475	-1.1139	0.00470538	-2.06499	0.00938674	-5.15245	0.000550486	-3.86952	0.000702135	TF	False	True	False	AT3G57670	C2H2-type zinc finger family protein
Glyma07g36590				1.87889	0.0217974	1.27454	0.281161	-1.61667	0.116117	0	1	0	1	-3.76162	0.00952457	-7.96847	0.00701841	-7.96847	0.00701841	-7.96847	0.00701841	other	False	True	False	AT3G17130	Plant invertase/pectin methylesterase inhibitor superfamily protein
Glyma12g04100				1.87652	0.0302633	-2.02385	0.0215325	0.0554951	0.875181	0.0473057	0.39532	0.95109	0.373901	-7.61078	0.0108449	-6.78975	0.0109655	-7.56347	0.0108859	-6.65969	0.0110829	other	False	True	False	AT2G21280	NAD(P)-binding Rossmann-fold superfamily protein
Glyma0165s00200				1.87485	0.00239152	1.54579	0.0632957	-0.952951	0.400776	-2.42403	0.0230261	-0.378512	0.373901	-1.94377	0.000955383	-2.75002	0.000710524	-5.39003	6.79251e-05	-5.39003	5.99895e-05	other	False	True	False	AT5G01260	Carbohydrate-binding-like fold
Glyma20g05530				1.87401	0.0137402	-0.211181	0.48983	-0.321928	0.767644	1.61667	0.373901	0	0.638396	-2.35842	0.00917042	-4.70183	0.00525622	-3.50019	0.00788356	-5.11686	0.00454089	other	False	True	False	AT1G76490	hydroxy methylglutaryl CoA reductase 1
Glyma04g01210				1.87319	0.0146841	1.96968	0.00326944	0.8708	0.347445	-1.51695	0.116267	-1.77083	0.102437	2.02366	0.00350766	0.183126	0.803635	-3.43516	0.00672767	-5.03507	0.00534654	TF	False	True	False	AT4G34590	G-box binding factor 6
Glyma03g39140				1.87259	0.067375	3.03264	0.00409234	3.06145	0.00872336	2.76051	0.075706	1.70387	0.323543	1.25315	0.0357259	3.21608	0.00869593	1.06242	0.244747	-1.28306	0.183999	other	True	True	False	AT3G62630	Protein of unknown function (DUF1645)
Glyma02g41810				1.87217	0.00439014	-0.263034	0.224248	-0.799625	0.204163	-0.88033	0.259059	0.161234	0.937173	-8.52943	0.00129717	-4.78886	0.00149619	-4.78527	0.00149342	-5.06563	0.00148142	other	False	True	False	AT3G55580	Regulator of chromosome condensation (RCC1) family protein
Glyma14g24830				1.87201	0.0060255	3.98793	0.219183	2.08746	0.0399895	-0.269921	0.746649	0	0.373901	-1.52409	0.0519332	-1.631	0.00410406	-2.71155	0.00140477	-5.51202	0.000306136	other	False	True	False
Glyma0079s00360				1.86916	0.03334	2.22239	0.373901	3.51096	0.229603	1.02385	0.430335	0	1	-6.47712	0.00957604	-5.18855	0.0101889	-7.67567	0.00933177	-8.69951	0.00919308	other	False	True	True	AT4G38840	SAUR-like auxin-responsive protein family
Glyma13g36660				1.86907	0.00394489	2.2084	0.0303686	0.972991	0.102809	0.140048	0.78756	0.628906	0.71239	-0.75366	0.0831659	-3.21845	0.00122413	-4.70252	0.000876865	-6.30025	0.000792155	other	False	True	False	AT2G42610	Protein of unknown function (DUF640)
Glyma07g36600				1.86888	5.89647e-05	-0.62473	0.121907	0.020813	0.964672	-0.373352	0.470884	0.0855181	0.877185	-5.17091	1.3587e-05	-5.51964	1.33887e-05	-7.21586	1.21893e-05	-7.98566	1.20515e-05	other	False	True	False	AT3G17120
Glyma12g34330				1.8685	0.0187209	-1.88753	0.130922	-1.03747	0.192698	-0.378512	0.31957	0	1	-4.96232	0.00422556	-5.03632	0.00418518	-6.37736	0.003922	-6.37736	0.00389186	other	False	True	False	AT5G54670	kinesin 3
Glyma04g36400				1.8685	0.0287604	-1.41504	0.175987	-3.02748	0.168449	-2.06904	0.185495	0	1	-6.70644	0.00927857	-5.91289	0.00944078	-5.9409	0.0094286	-6.70644	0.00920397	other	False	True	False	AT5G14420	RING domain ligase2
Glyma17g12140				1.86842	0.0159544	0.104758	0.811063	-1.77961	0.250308	0	1	0	0.373901	-1.11072	0.0433636	-4.20945	0.00218556	-4.20945	0.00218556	-4.20945	0.00230914	other	False	True	False	AT3G24150
Glyma05g02840				1.86716	0.0357135	-1.66513	0.174799	-1.20353	0.441134	-0.415037	0.373901	0	1	-6.07773	0.0132419	-6.16262	0.0134336	-6.30012	0.0129512	-6.30012	0.0129512	other	False	True	False	AT4G24760	alpha/beta-Hydrolases superfamily protein
Glyma01g06850				1.86706	0.0147311	2.90624	0.0311005	1.7689	0.0237839	2.71187	0.0641646	3.03562	0.0012441	0.0891002	0.851867	-0.134165	0.691552	-0.446953	0.408611	-2.07429	0.00809126	other	True	False	False	AT1G26600	CLAVATA3/ESR-RELATED 9
Glyma09g01511				1.86611	0.0109866	0.357126	0.135854	0.459432	0.441461	-0.336049	0.630822	-0.349942	0.751831	-1.04299	0.0368315	-1.23836	0.0454368	-3.15938	0.0065117	-4.41769	0.00445802	other	False	True	False	AT5G55600	agenet domain-containing protein / bromo-adjacent homology (BAH) domain-containing protein
Glyma17g27110				1.86541	0.00711653	0.647698	0.423489	0	0.795255	0	1	0	1	-4.69452	0.00136222	-5.34222	0.00119349	-5.34222	0.00117648	-5.34222	0.00117648	TF	False	True	False	AT5G25830	GATA transcription factor 12
Glyma06g17380				1.86507	0.063023	-0.95109	0.271199	-0.450661	0.403388	0	1	0	1	-3.3505	0.0112145	-3.3505	0.00987933	-3.3505	0.00961385	-3.3505	0.00961385	other	False	True	False	AT1G28110	serine carboxypeptidase-like 45
Glyma10g26731				1.86446	0.0657395	0	1	0	1	0	1	0	1	-3.48113	0.000833335	-3.48113	0.000833335	-3.48113	0.000833335	-3.48113	0.000833335	other	False	True	False	AT1G60000	RNA-binding (RRM/RBD/RNP motifs) family protein
Glyma11g20650				1.86411	0.000261575	2.15969	0.0136103	1.82192	0.0588177	-0.485427	0.71818	-1.5025	0.0202326	-0.278899	0.329273	-3.01759	0.000191003	-7.57385	7.08816e-05	-9.44832	6.92533e-05	other	False	True	False	AT5G60580	RING/U-box superfamily protein
Glyma14g17070				1.8635	0.00516463	-0.340491	0.482385	-0.92139	0.111642	0	0.373901	0	0.373901	-3.91448	0.00183904	-4.98903	0.00155124	-6.12653	0.00144229	-6.12653	0.00144229	other	False	True	False	AT3G49600	ubiquitin-specific protease 26
Glyma03g11820				1.86318	0.0274977	-0.400087	0.707523	-1.13191	0.605669	-1.1592	0.116297	-1.66297	0.373901	-2.56248	0.0227467	-4.6078	0.0119547	-5.2555	0.0102375	-5.2555	0.0102375	other	False	True	False	AT3G14200	Chaperone DnaJ-domain superfamily protein
Glyma13g27010				1.86154	0.000920657	0	0.812751	6.61213	0.10723	0.520007	0.40766	0	0.373901	-8.82771	0.000102755	-1.80054	0.00923982	-5.48668	0.000112265	-8.82771	0.000102984	other	False	True	False	AT2G38750	annexin 4
Glyma07g20080				1.8606	0.0130956	1.37022	0.0832506	-1.1682	0.218456	-0.970854	0.309758	0	1	0.00893312	0.982532	-2.37672	0.0128787	-3.27202	0.0031269	-4.00899	0.00196511	other	False	True	False	AT3G26310	cytochrome P450, family 71, subfamily B, polypeptide 35
Glyma19g39420				1.86042	0.00072858	1.04051	0.0237965	-0.141921	0.499816	-0.18474	0.535658	-0.419456	0.411125	-0.216767	0.36039	-2.51336	0.000173345	-3.84158	9.19218e-05	-4.00855	0.000101833	other	False	True	False	AT3G62980	F-box/RNI-like superfamily protein
Glyma09g30951				1.85729	0.00403922	-0.0569271	0.909566	-1.79432	0.112279	-0.194816	0.923945	0	1	-1.27009	0.00349662	-2.44561	0.005222	-3.23044	0.00234906	-4.69859	0.000342523	other	False	True	False	AT1G12700	ATP binding;nucleic acid binding;helicases
Glyma13g32970				1.85675	0.2424	1.25704	0.0926282	1.5486	0.0498995	0.634195	0.062292	0.0413839	0.868706	-1.19858	0.343155	2.59583	0.0205459	3.56933	0.00105625	3.69455	0.000953989	other	False	True	False	AT4G33630	Protein of unknown function (DUF3506)
Glyma04g09900				1.8563	0.00445599	0.86507	0.0220961	0.227177	0.807806	-0.137504	0.781799	-1.09576	0.274577	-2.48969	0.00214182	-4.09363	0.00138582	-3.42515	0.00159534	-4.07465	0.00143949	other	False	True	False	AT1G28390	Protein kinase superfamily protein
Glyma16g15790				1.85559	0.0294723	0	0.677869	-1.60171e-16	0.373901	-0.552541	0.260575	-0.263034	0.786428	-7.00263	0.00945367	-7.00263	0.00951585	-7.00263	0.00944503	-7.00263	0.00960013	other	False	True	False	AT2G26570	Plant protein of unknown function (DUF827)
Glyma08g22400				1.85558	0.0275023	2.15116	0.026817	-0.894647	0.347341	0	1	-0.206451	0.707138	-3.78397	0.0100547	-5.21165	0.00870176	-4.30611	0.00935738	-3.57349	0.0107137	other	False	True	False	AT3G15620	DNA photolyase family protein
Glyma05g24910				1.85526	0.000209372	-0.92716	0.0803287	-0.866044	0.0054338	-1.318	0.00120128	-0.700816	0.432873	0.156009	0.593336	0.488043	0.0748682	-1.3371	0.000881264	-3.50322	6.44482e-05	TF	False	True	False	AT5G64530	xylem NAC domain 1
Glyma02g11560				1.85483	0.000663046	-1.11548	0.0993764	-1.53605	0.329678	0	0.373901	0	1	-5.25172	3.95947e-06	-5.25172	3.69747e-06	-5.25172	3.69747e-06	-5.25172	3.69747e-06	other	False	True	False	AT2G23360	Plant protein of unknown function (DUF869)
Glyma20g31250				1.85345	0.0144043	1.43181	0.227485	0.383915	0.693878	0	1	0	1	-2.56949	0.00536222	-4.37877	0.00214142	-6.21335	0.00186681	-6.21335	0.00186681	other	False	True	False	AT4G09670	Oxidoreductase family protein
Glyma15g20700				1.85136	0.000124391	2.22373	0.0229296	0.892643	0.0364352	-0.540002	0.237595	-2.48997	0.0830864	-2.53992	0.000141015	-2.75121	5.84347e-05	-3.71453	6.48572e-05	-7.52794	3.22829e-05	other	False	True	False	AT1G48330
Glyma20g36630				1.8493	0.0003973	0.80372	0.392938	0.360882	0.482882	-0.772194	0.486263	0.519374	0.386912	-0.799942	0.169682	-2.08514	0.000536968	-4.12511	0.000199304	-5.17458	0.000119574	other	False	True	False	AT5G28910
Glyma02g36665				1.84734	0.162507	3.59942	0.00245856	1.64921	0.064665	1.00921	0.416009	1.18069	0.0758245	3.97869	0.00240806	3.81438	0.0261676	2.10304	0.23075	2.50327	0.0232605	other	True	True	False
Glyma20g34771				1.84572	0.00757888	0.480626	0.725745	0.678072	0.373901	0.801454	0.532519	0	1	-3.81535	0.00228275	-5.72224	0.00172132	-5.37646	0.00179129	-6.40031	0.00158423	other	False	True	False	AT5G43630	zinc knuckle (CCHC-type) family protein
Glyma18g44110				1.84557	0.0199234	0.250696	0.732034	-1.41504	0.161272	0.819428	0.635529	-0.925999	0.421296	-2.71601	0.0116461	-4.30986	0.00768703	-4.15785	0.00776629	-5.15785	0.00706309	other	False	True	False	AT2G38420	Pentatricopeptide repeat (PPR) superfamily protein
Glyma08g12100				1.84554	0.000335368	-0.823122	0.303588	-0.156119	0.909693	-1.07039	0.220944	-1.32193	0.184849	-5.173	3.84057e-05	-5.74416	3.68547e-05	-5.96655	3.43924e-05	-5.41401	3.74653e-05	other	False	True	False	AT3G13600	calmodulin-binding family protein
Glyma14g37050				1.84337	0.0186235	-0.847868	0.0636827	-2.32193	0.044158	-0.174029	0.71687	-1.1745	0.436039	-1.10563	0.0585391	-4.20649	0.00736842	-6.101	0.00648185	-6.25712	0.00632463	TF	False	True	False	AT2G38090	Duplicated homeodomain-like superfamily protein
Glyma05g31700				1.84306	0.00829996	-0.380884	0.43346	-0.313728	0.569863	-1.99639	0.078177	2.70314	0.00394444	-1.48928	0.0114707	-2.08781	0.00559161	-4.97728	0.000968375	-3.56044	0.0011608	other	False	True	False	AT5G64880
Glyma05g08670				1.83833	0.00115532	-0.94415	0.0210186	-0.750617	0.0113148	-1.41977	0.0217022	-1.28044	0.0346183	-3.18211	0.000296025	-2.82128	0.000312686	-3.33749	0.000273644	-5.00846	0.00019309	other	False	True	False	AT5G14680	Adenine nucleotide alpha hydrolases-like superfamily protein
Glyma17g05640				1.83715	0.104257	3.16917	0.00755752	0.715023	0.282324	3.20343e-16	1	-1.23159	0.111051	2.58421	0.0100096	0.715023	0.0711675	0.523167	0.521868	-0.661831	0.242217	other	True	False	False	AT5G20635
Glyma13g35080				1.83349	0.0011302	0.637515	0.256274	-0.700997	0.299788	0.222392	0.758745	1.74543	0.237796	-1.62492	0.00146073	-2.87018	0.000300252	-4.52952	0.000143409	-5.67391	0.000121594	other	False	True	False	AT3G23560	MATE efflux family protein
Glyma02g34135				1.82914	0.0100418	-0.416305	0.102951	-1.0205	0.011323	-0.432959	0.755408	-0.302563	0.384288	0.507227	0.0382068	-1.10332	0.0250416	-3.32313	0.00177033	-5.32313	0.000878123	other	False	True	False	AT2G41370	Ankyrin repeat family protein / BTB/POZ domain-containing protein
Glyma11g13480				1.82794	0.000710953	-0.371094	0.846554	0.847997	0.333069	-1.07039	0.328279	-1.91329	0.118118	-4	0.000153692	-3.88897	7.9709e-05	-5.32193	4.56032e-05	-5.32193	4.42157e-05	other	False	True	False	AT2G43420	3-beta hydroxysteroid dehydrogenase/isomerase family protein
Glyma10g01940				1.82667	0.0501347	-0.0127862	0.986146	0.415037	0.801971	0	0.373901	0	1	-0.157984	0.789869	-3.09516	0.0218592	-3.6477	0.0116437	-3.6477	0.0116437	other	False	True	False	AT2G30620	winged-helix DNA-binding transcription factor family protein
Glyma20g26630				1.8259	0.0324557	0	0.373901	0	1	0	1	0	1	-6.05601	0.00494468	-6.05601	0.0048675	-6.05601	0.0048675	-6.05601	0.0048675	TF	False	True	False	AT3G19500	basic helix-loop-helix (bHLH) DNA-binding superfamily protein
Glyma07g09490				1.82558	0.00281899	4.3781	0.0113293	3.6414	0.0266164	2.57693	0.0636678	0	1	0.0625544	0.862824	0.792975	0.193945	-1.9192	0.00600477	-4.49612	0.000943975	other	True	True	False	AT3G24535
Glyma06g21040				1.8228	0.00667277	-0.616671	0.362462	1.39689	0.0280675	1.6009	0.133559	0	0.373901	-6.31892	0.00136487	-4.92203	0.00145819	-4.71802	0.00155509	-6.31892	0.00137117	TF	False	True	False	AT5G07690	myb domain protein 29
Glyma19g33951				1.82157	0.0204426	0	0.373901	0	0.373901	0	1	0	1	-4.57289	0.00030924	-4.57289	0.000346358	-4.57289	0.00030924	-4.57289	0.00030924	other	False	True	False	AT4G02780	Terpenoid cyclases/Protein prenyltransferases superfamily protein
Glyma01g38660				1.82049	4.31714e-05	-0.82377	0.105025	-1.46949	0.0115939	-0.717157	0.191554	-1.26679	0.199277	-3.33934	3.17182e-06	-4.23509	2.75389e-06	-4.89114	1.31057e-06	-6.93553	1.11146e-06	other	False	True	False	AT3G50780
Glyma03g08850				1.8191	0.00369941	1.53605	0.0627121	-0.771235	0.480584	-2.39689	0.0233516	-0.341037	0.373901	-2.02132	0.000553269	-2.6383	0.000616131	-5.43185	2.81838e-05	-5.43185	2.44621e-05	other	False	True	False	AT5G01260	Carbohydrate-binding-like fold
Glyma13g17220				1.81802	0.000568397	0.220428	0.343435	-1.05971	0.25567	-0.744161	0.446974	0.202817	0.872027	-1.05534	0.000297901	-3.53325	2.58519e-05	-8.91566	2.13258e-06	-8.30685	2.15849e-06	other	False	True	False	AT1G74940	Protein of unknown function (DUF581)
Glyma08g45630				1.81407	0.0240923	-0.95109	0.373901	-0.584963	0.373901	-2.56071	0.11652	-1.46815	0.373901	-5.16457	0.00593082	-5.16457	0.00593082	-5.16457	0.00593082	-5.16457	0.00593082	other	False	True	False
Glyma11g09131				1.81337	0.00813156	1.93832	0.0153472	-0.268489	0.434022	-0.222392	0.409468	0	1	-1.2309	0.0228403	-3.95137	0.00272431	-6.08888	0.00221332	-6.08888	0.00220915	other	False	True	False	AT2G17550
Glyma14g37590				1.81127	0.0052456	-2.12553	0.0116344	-0.302563	0.512702	0	1	0	1	-3.39076	0.000374848	-4.9433	0.000124359	-4.9433	0.000118749	-4.9433	0.000118749	other	False	True	False	AT5G58520	Protein kinase superfamily protein
Glyma0022s00456				1.81079	0.0126061	0.294094	0.656522	-0.850711	0.432471	-1.77529	0.257382	-1	0.373901	-0.128962	0.813472	-0.513105	0.485691	-3.01724	0.0114364	-3.81079	0.00422402	other	False	True	False
Glyma05g22030				1.81046	0.0127048	0.393145	0.842927	-0.150243	0.900096	-4.29108	0.0452828	0.786354	0.435854	-2.6789	0.00938105	-1.08953	0.175116	-3.16168	0.00356437	0.575285	0.531738	other	False	True	False	AT2G33690	Late embryogenesis abundant protein, group 6
Glyma12g07870				1.80932	0.015408	-0.14439	0.691804	-0.529935	0.237186	-1.76725	0.0308229	-2.01749	0.124854	-2.01624	0.0152134	-3.10923	0.00753255	-5.06108	0.00545264	-6.33288	0.00500993	other	False	True	False	AT1G07870	Protein kinase superfamily protein
Glyma14g12170				1.80847	0.00947845	3.20343e-16	1	-1.69302	0.295114	0	0.373901	0	1	-4.45721	0.00223616	-5.43296	0.00185785	-5.43296	0.00185785	-5.43296	0.00185785	other	False	True	False	AT2G24800	Peroxidase superfamily protein
Glyma15g37230				1.80735	0.271646	1.84947	0.0320782	-0.136671	0.645637	-1.11633	0.00828874	-0.75727	0.0919241	2.89678	0.014227	3.17145	0.0111878	4.89586	0.00720034	5.98098	0.0202813	other	False	True	False	AT3G56710	sigma factor binding protein 1
Glyma05g02490				1.80604	0.0209872	0	1	0	1	0	1	0	1	-4.19377	0.00446371	-4.19377	0.00446371	-4.19377	0.00446371	-4.19377	0.00446371	other	False	True	False	AT5G50130	NAD(P)-binding Rossmann-fold superfamily protein
Glyma02g12586				1.80566	0.0804226	2.58496	0.116365	2.39499	0.356902	-1.76553	0.116353	0	1	-2.24455	0.00609861	-1.07462	0.234706	-4.82951	0.00102462	-4.82951	0.00102462	other	False	True	False	AT1G69370	chorismate mutase 3
Glyma15g08720				1.80461	0.00274661	1.01907	0.0172806	1.77435	0.0130715	0	0.913677	0	0.373901	-0.512416	0.0921086	-0.884347	0.0246842	-4.48204	0.000759944	-6.7147	0.000613812	other	False	True	False	AT1G28600	GDSL-like Lipase/Acylhydrolase superfamily protein
Glyma18g48910				1.80139	0.0146441	0.0889337	0.912753	-1.6477	0.33175	0	1	0	0.373901	-3.78364	0.00342104	-6.40031	0.00245636	-6.40031	0.00245636	-6.40031	0.00248382	other	False	True	False	AT5G40010	AAA-ATPase 1
Glyma1655s00200				1.79903	0.0033117	1.00811	0.25345	1.04182	0.607168	0	1	0	1	-2.39116	0.00280793	-6.32527	0.000724313	-7.54767	0.000680953	-7.54767	0.000680953	other	False	True	False	AT2G41480	Peroxidase superfamily protein
Glyma02g48130				1.79881	0.00836576	0.736966	0.0178326	0.925999	0.580696	0	1	0	1	-3.07382	0.00112007	-2.88479	0.00596666	-3.81079	0.000904573	-3.81079	0.000904573	other	False	True	False	AT4G35290	glutamate receptor 2
Glyma19g26570				1.79801	0.0131717	2.1819	0.0269954	0.822962	0.07549	-0.111321	0.575787	-0.440222	0.436447	1.21099	0.073764	-1.03867	0.0377486	-2.07201	0.00654579	-3.30247	0.00364138	other	False	True	False	AT3G01990	ACT domain repeat 6
Glyma13g38750				1.79719	0.0105482	0.0648291	0.776355	-0.788697	0.0988585	-1.77052	0.193238	-1.11548	0.139319	-3.01766	0.00504953	-3.42313	0.00473389	-7.16094	0.00318902	-8.66344	0.00312436	TF	False	True	False	AT1G08465	Plant-specific transcription factor YABBY family protein
Glyma19g29300				1.79679	0.0185747	-0.0342051	0.934469	-0.874469	0.318456	-0.648528	0.280235	0.277853	0.680206	0.229006	0.619035	-2.9178	0.00863913	-5.61524	0.00486931	-5.31162	0.00502043	other	False	True	False	AT5G39890	Protein of unknown function (DUF1637)
Glyma12g24920				1.79543	0.0353033	0.458336	0.409427	0.399696	0.441115	-1.0593	0.379746	-0.725172	0.354344	-0.935235	0.092994	-1.14722	0.0756064	-3.89236	0.00882716	-3.91012	0.00883465	other	False	True	False
Glyma15g07530				1.794	0.0136602	5.21981	0.00359563	3.32457	0.00831476	2.14839	0.138311	0	1	2.37851	0.0073454	2.34456	0.00937186	-0.69291	0.363553	-2.8413	0.0059322	other	True	False	False	AT1G11125
Glyma15g39666				1.79185	0.00344586	0.887525	0.609465	0	1	0	1	0	1	-4.78207	0.000831196	-6.66959	0.000699114	-6.66959	0.000699114	-6.66959	0.000699114	other	False	True	False
Glyma08g02200				1.79012	0.000759872	1.45066	0.301896	0.773724	0.348531	0	0.373901	0	1	-6.27885	0.000213906	-6.90848	0.00020928	-7.72951	0.000206839	-7.72951	0.000204368	other	False	True	False	AT5G41590	Protein of unknown function (DUF567)
Glyma14g09850				1.7901	0.00460157	0.261841	0.505732	-0.0354862	0.905081	-0.458417	0.094058	-0.911665	0.0656637	-2.69316	0.00237693	-2.4747	0.00252484	-2.10979	0.00345453	-3.10979	0.00186775	other	False	True	False	AT5G63905
Glyma02g07840				1.78919	0.0148508	0.782095	0.462713	0.199071	0.60129	-0.326228	0.237757	0.100694	0.864182	-2.50642	0.00773497	-3.2162	0.00313728	-3.96389	0.00258295	-3.55424	0.00288351	other	False	True	False	AT1G64760	O-Glycosyl hydrolases family 17 protein
Glyma20g30230				1.7879	0.010882	-1	0.371719	0.801096	0.357469	-1.11548	0.208614	0	0.373901	-6.07421	0.00194022	-5.58627	0.0019955	-7.52487	0.00186998	-7.52487	0.0018878	other	False	True	False	AT4G25700	beta-hydroxylase 1
Glyma08g05410				1.78761	0.00755238	-1.51816	0.247247	0.181784	0.843626	1.5961	0.294809	-1.02385	0.154468	-5.28222	0.00175361	-4.43713	0.00198509	-5.04775	0.00181624	-8.16323	0.0015916	other	False	True	False	AT1G73760	RING/U-box superfamily protein
Glyma01g31180				1.78721	0.0636181	-1.60171e-16	0.925991	1.29818	0.397872	1.42681	0.249864	-2.88753	0.0416205	-2.51609	0.0203589	-1.76307	0.0681951	-2.31841	0.0308575	-4.76907	0.0115103	other	False	True	False	AT3G51760	Protein of unknown function (DUF688)
Glyma03g30390				1.78701	0.288599	1.70853	0.229757	1.23875	0.00702524	-1.1793	0.0412605	-1.81615	0.183162	7.66945	0.104082	8.86716	0.000217269	6.8584	0.0389637	6.68881	0.102281	other	False	True	False	AT5G42500	Disease resistance-responsive (dirigent-like protein) family protein
[truncated: 13,007 more rows]
