# Supplementary material for: Transcriptome Analysis of Soybean Leaf Abscission Identifies Transcriptional Regulators of Organ Polarity and Cell Fate
Source: Front Plant Sci. 2016 Feb 17;7:125. doi: 10.3389/fpls.2016.00125 (PMC4756167; doi:10.3389/fpls.2016.00125)
Supplement: Table S2 — Excel file listing expression and annotation of 188 abscission-specific soybean TFs (Figures 1D, 2). [file Table2.xlsx]

## Sheet: 188 TFs
Soybean TF (188)	TF Clusters	Table 1 (58)	AZ/NAZ 0h 12h 24h 48h 72h	TIME 12h 24h 48h 72h	Description	Arabidopsis TF (133) (Table 1 grey)	0h log2 AZ/Pet	0h log2 AZ/Pet p-value	12h log2 AZ/Pet	12h AZ/Pet p-value	24h log2 AZ/Pet	24h AZ/Pet p-value	48h log2 AZ/Pet	48h AZ/Pet p-value	72h log2 AZ/Pet	72h AZ/Pet p-value	log2 AZ 12h/0h	AZ 12h/0h p-value	log2 AZ 24h/0h	AZ 24h/0h p-value	log2 AZ 48h/0h	AZ 48h/0h p-value	log2 AZ 72h/0h	AZ 72h/0h p-value
Glyma09g03451					WRKY DNA-binding protein 14	AT1G30650	2.59864	0.0729402	3.88427	0.000776745	4.12153	0.00428041	3.31113	0.00347379	3.16245	0.00717928	1.06324	0.0467569	2.39361	0.00829022	2.91413	0.00449049	2.86079	0.00850127
Glyma02g02630		Yes			Homeobox 1, ATHB-1	AT3G01470	4.10992	0.00377472	2.70069	0.00052074	4.54592	0.00590622	3.11917	0.0150228	2.79647	0.190507	-3.92583	0.00387153	-4.18527	0.00373055	-4.48473	0.003582	-5.05137	0.00343616
Glyma11g17120					UNFERTILIZED EMBRYO SAC 10	AT4G00050	2.11517	0.0157551	4.70288	0.000108519	4.31009	0.000314138	3.13414	0.0447378	2.42069	0.0115899	1.20899	0.00522135	0.815502	0.0322994	-1.1237	0.0808808	-4.6492	0.00684852
Glyma17g35951		Yes			SPATULA, SPT	AT4G36930	3.5836	0.00752693	2.44888	0.00722605	3.40708	0.00188146	3.45074	0.0190877	2.30415	0.14069	0.660876	0.132593	0.9148	0.0378831	0.23426	0.625965	-0.802236	0.238148
Glyma15g42870					NO TRANSMITTING TRACT	AT3G57670	4.73049	0.000721174	7.89583	0.003818	4.92551	0.0352222	2.14839	0.123816	1.95109	0.0258972	0.0223836	0.940271	-1.58804	0.00970318	-5.72505	0.000658992	-5.92235	0.000642876
Glyma18g51581		Yes			TCP1	AT1G67260	4.04513	7.35198e-05	5.05456	0.0044329	3.3443	0.0125787	2.37851	0.224135	1.09311	0.250158	-0.966328	0.00832863	-2.58348	0.000194717	-3.64238	0.000200407	-4.92778	7.03156e-05
Glyma02g37313					BHLH096	AT1G72210	1.99569	0.000236204	3.24319	8.7535e-05	5.13104	7.62866e-06	1.90154	0.0231117	0.925999	0.245125	-3.18187	8.32561e-05	-3.38688	7.67651e-05	-6.00105	5.48517e-05	-9.23962	5.16913e-05
Glyma13g27371					NO TRANSMITTING TRACT	AT3G57670	5.67634	0.00212652	7.09025	0.00292783	5.39778	0.0354861	1.66354	0.219349	1.14439	0.0948529	0.930709	0.0487307	-1.00631	0.0737025	-5.00174	0.00226465	-5.72142	0.002122
Glyma02g08241		Yes			SCARECROW, SCR, SGR1, SHOOT GRAVITROPISM 1	AT3G54220	2.65319	0.0130607	3.93231	0.00323882	3.81592	0.0595856	1.5025	0.0836612	0	1	-1.86383	0.0204069	-1.7172	0.0331017	-4.29365	0.00764387	-5.79615	0.00672135
Glyma13g05270					Homeobox 3	AT5G15150	3.90414	0.0126717	2.24479	0.000604317	2.81327	0.0464804	1.42663	0.143659	0.705715	0.423217	-2.64815	0.0180443	-2.38957	0.0225904	-5.52707	0.0107773	-6.39482	0.0104399
Glyma16g25280					Homeobox protein 33	AT1G75240	2.13627	0.000948159	1.99883	0.0046019	3.11476	6.42853e-05	1.36742	0.0717652	1.2738	0.0131737	2.52422	0.00327517	3.34765	5.02339e-05	1.13325	0.0804419	-0.741476	0.0219967
Glyma06g35050					HB52, HOMEOBOX PROTEIN 52	AT5G53980	7.82667	0.000103657	3.44379	0.0036251	3.69829	0.000582114	1.35426	0.0176415	-0.0869499	0.769366	0.412808	0.181228	-0.406341	0.0570165	-2.68132	0.000254947	-2.48473	0.000305206
Glyma03g34960		Yes			PETAL LOSS, PTL	AT5G03680	2.95845	0.000347729	4.1228	0.00328185	2.16746	0.16885	0	0.373901	0	1	-1.19665	0.00419918	-3.80205	0.000273207	-7.08499	0.000147963	-7.08499	0.000147963
Glyma19g34380		Yes			Indole-3-acetic acid inducible 14, SOLITARY ROOT	AT4G14550	3.84001	1.62507e-05	5.29512	0.0441743	3.06465	0.165159	1.22677	0.426123	0	1	-4.05401	1.99772e-05	-10.2663	8.78702e-06	-11.4565	8.77018e-06	-13.331	8.75967e-06
Glyma12g36660					NO TRANSMITTING TRACT	AT3G57670	2.84644	0.00127483	3.88214	0.0148238	2.39362	0.0142511	0.980371	0.0396996	1.06657	0.0136777	-0.135875	0.716927	-0.800143	0.0499269	-1.96867	0.00271105	-2.47454	0.00144052
Glyma08g16390					NO TRANSMITTING TRACT	AT3G57670	5.64278	0.00173816	5.40713	0.00777271	2.32193	0.39785	0.736966	0.260929	0	1	-3.77585	0.00217863	-6.48253	0.00168869	-8.44601	0.00162282	-9.18297	0.00161203
Glyma14g35560					BHLH096	AT1G72210	4.91441	8.53921e-07	6.11201	0.0045552	2.72973	0.00578173	0	0.373901	0	1	-3.12433	3.93907e-06	-6.5066	4.04091e-07	-9.23633	3.82355e-07	-9.23633	3.80009e-07
Glyma13g22620		Yes			YAB5, YABBY5	AT2G26580	5.80707	0.000102051	3.24555	0.0986461	2.66496	0.23339	-0.570316	0.886987	0	1	-3.38489	0.000264602	-6.71755	9.67413e-05	-9.58604	9.25216e-05	-9.72355	9.21527e-05
Glyma12g08193					ANTHOCYANINLESS 2	AT4G00730	2.70381	0.0812858	4.96833	0.00868387	0.884523	0.677869	3.7261	0.067374	2.88101	0.373901	-1.59094	0.128461	-5.53502	0.0470622	-3.80891	0.0542064	-4.654	0.0502872
Glyma04g04011					ANTHOCYANINLESS 2	AT4G00730	2.651	0.0712673	4.96833	0.00868387	0.884523	0.677869	3.7261	0.067374	2.88101	0.373901	-1.53813	0.115287	-5.4822	0.0383736	-3.7561	0.0447208	-4.60119	0.0413189
Glyma06g23026					AP2/B3-like transcriptional factor family protein	AT2G33720	2.02203	0.231012	3.96655	0.00629053	1.3599	0.528571	1.28293	0.373901	2.1375	0.151402	0.82905	0.258001	-1.77761	0.272683	-1.85457	0.258135	-1	0.391507
Glyma17g16730					Basic helix-loop-helix (bHLH) DNA-binding superfamily protein	AT4G37850	4.93531	0.000727267	2.9386	0.058298	1.3599	0.377826	2.68557	0.00932815	0	0.373901	-4.04401	0.000860898	-5.62272	0.000711655	-4.29705	0.000779576	-6.98261	0.000649347
Glyma10g41930	TF C1				Myb domain protein 62	AT1G68320	3.21906	0.00206929	2.62905	0.0173164	1.47508	0.000777612	1.45306	0.197502	1.62943	0.252074	4.33767	0.0106182	5.0227	2.05349e-05	2.27037	0.111163	-0.394089	0.570751
Glyma03g31530	TF C1	Yes			Indole-3-acetic acid inducible 14, SOLITARY ROOT	AT4G14550	4.087	7.1483e-07	5.22109	0.0662706	1.83463	0.155086	1.78903	0.0468919	1.48543	0.160838	-3.89504	6.10994e-06	-8.7233	2.45944e-07	-8.96908	2.44156e-07	-12.114	2.41933e-07
Glyma02g16080	TF C1	Yes			Indole-3-acetic acid 7	AT3G23050	3.52705	0.000994049	2.61587	0.132816	0.0770683	0.792438	0.581548	0.274677	-1.41093	0.347851	-3.62127	0.00110881	-6.92889	0.000664132	-9.33062	0.00064706	-11.5923	0.00064435
Glyma07g10321	TF C1				Myb domain protein 62	AT1G68320	3.2972	0.000478123	2.24286	0.116052	1.76553	0.108407	0	0.373901	0	1	-3.40484	0.000349694	-3.88216	0.000242045	-5.6477	0.000179469	-5.6477	0.000179469
Glyma08g28691	TF C1	Yes			TCP1	AT1G67260	4.70553	0.0216354	3.04148	0.00484516	1.70782	0.357184	0	1	0	1	-3.37187	0.0263765	-4.70553	0.0222241	-6.41335	0.01968	-6.41335	0.01968
Glyma07g03840	TF C1	Yes			Indole-3-acetic acid inducible 19	AT3G15540	3.01888	5.43814e-05	2.30878	0.231499	-0.477187	0.258501	-0.0473057	0.373901	0	1	-3.6365	0.000109067	-6.87405	1.7165e-05	-10.2008	1.66e-05	-10.2008	1.66e-05
Glyma02g16071	TF C1	Yes			Indoleacetic acid-induced protein 16	AT3G04730	3.66752	2.79498e-05	2.18263	0.163784	-1.12867	0.270231	1.67043	0.312677	0	1	-3.46176	9.70297e-05	-7.49561	1.70966e-05	-9.21653	1.67434e-05	-12.1298	1.66284e-05
Glyma03g34710	TF C1	Yes			HOMEOBOX 51, LATE MERISTEM IDENTITY1, LMI1	AT5G03790	5.36807	0.0149379	3.18057	0.237205	0	1	0	1	0	1	-2.1875	0.0478423	-5.36807	0.0149379	-5.36807	0.0149379	-5.36807	0.0149379
Glyma06g10110	TF C1	Yes			INNER NO OUTER, INO	AT1G23420	7.33207	0.00650928	4.98185	0.212521	0	1	0	1	0	1	-4.39753	0.00788258	-9.37938	0.00636727	-9.37938	0.00636727	-9.37938	0.00636727
Glyma08g39951	TF C1	Yes			ILI1 binding bHLH 1	AT2G43060	3.29711	0.00395126	2.19114	0.373901	0	1	0	1	0	1	-3.21031	0.00448075	-5.40145	0.00102636	-5.40145	0.00102636	-5.40145	0.00102636
Glyma17g12200	TF C1	Yes			YAB5, YABBY5	AT2G26580	5.59165	5.4832e-07	2.68664	0.10872	0.993714	0.498744	0.790547	0.543622	0	1	-2.97302	9.03285e-05	-7.47867	4.88553e-07	-9.31787	4.52655e-07	-10.411	4.44541e-07
Glyma18g16390	TF C1	Yes			Homeobox 1, ATHB-1	AT3G01470	8.14541	0.00614603	2.76195	0.0176086	0	1	0	1	3.20343e-16	0.373901	-5.76331	0.00649022	-9.99341	0.00608992	-9.99341	0.00608992	-9.99341	0.00608992
Glyma04g10125	TF C1	Yes			INNER NO OUTER, INO	AT1G23420	8.31042	0.0033363	4.01792	0.216628	0	1	0	1	0	1	-4.51489	0.00408194	-8.53281	0.00330739	-8.53281	0.00330739	-8.53281	0.00330739
Glyma05g04260	TF C1	Yes			ABNORMAL FLORAL ORGANS, AFO, FIL, FILAMENTOUS FLOWER, YAB1, YABBY1	AT2G45190	7.69805	0.00475095	3.59694	0.0204242	0	1	0	1	0	1	-5.73338	0.00499519	-9.33032	0.0046834	-9.33032	0.0046834	-9.33032	0.0046834
Glyma17g14710	TF C1	Yes			ABNORMAL FLORAL ORGANS, AFO, FIL, FILAMENTOUS FLOWER, YAB1, YABBY1	AT2G45190	6.69539	0.00905432	3.10434	0.0313898	0	1	0	1	0	1	-5.97879	0.00925955	-9.08312	0.00880685	-9.08312	0.00880685	-9.08312	0.00880685
Glyma19g36100	TF C1	Yes			TRANSPARENT TESTA GLABRA 2, TTG2, WRKY44	AT2G37260	3.80856	0.000791472	2.14543	0.00175644	0.625152	0.395458	0.0797272	0.657005	1.24286	0.190728	-2.03659	0.00178118	-3.71862	0.000873948	-4.68725	0.000656171	-5.07667	0.000645223
Glyma06g46560	TF C1				YABBY2	AT1G08465	3.12694	0.00323823	2.11837	0.000844497	0.256118	0.473465	-1.48685	0.013886	0.471006	0.698114	-1.64927	0.00849584	-3.46952	0.00288167	-6.37408	0.00205307	-6.77422	0.0020384
Glyma18g17330					Response regulator 3	AT1G59940	3.89884	0.000364341	1.97971	0.139509	0.24639	0.670059	-1.42006	0.0536344	-1.99072	0.132082	-3.54122	0.000521787	-4.80999	0.000319528	-4.14056	0.000382846	-6.71934	0.000291886
Glyma17g36990					Tubby like protein 6	AT1G47270	3.00007	0.00306001	1.97908	0.00418899	0.841888	0.271969	3.50603	0.0651852	1.08246	0.32698	-0.869617	0.0389677	-3.6418	0.00266331	-4.73403	0.00214249	-7.6551	0.00185635
Glyma12g10210					YABBY2	AT1G08465	3.08931	0.000516242	1.91164	0.00913357	1.12684	0.00982004	0.284729	0.395775	0.451057	0.594667	-1.08677	0.00893993	-2.90139	0.000559467	-4.98081	0.000343411	-6.12011	0.000320511
Glyma18g45220		Yes			SCARECROW, SCR, SGR1, SHOOT GRAVITROPISM 1	AT3G54220	3.76148	0.00423939	1.83458	0.212058	0	0.373901	0	0.373901	0	1	-5.55917	0.00346898	-7.39375	0.00327155	-7.39375	0.00326146	-7.39375	0.00325171
Glyma09g30030					Indeterminate(ID)-domain 16	AT1G25250	3.02554	0.0112876	1.80731	0.0528176	2.08013	0.000341677	2.44605	0.0024523	1.54355	0.00747857	-1.25775	0.0607506	-2.18336	0.0168391	-2.20511	0.0169289	-2.10338	0.0183115
Glyma20g25110					Myb domain protein 62	AT1G68320	4.58163	0.00469883	1.72614	0.0235632	1.68744	2.94891e-05	1.68265	0.0245569	1.01274	0.440694	3.06638	0.00866608	3.63527	1.0217e-06	1.78181	0.0232598	-0.788617	0.310735
Glyma08g40705		Yes			Homeobox 1, ATHB-1	AT3G01470	4.70341	1.17838e-05	1.54519	0.0673953	-1.77788	0.147056	-0.263034	0.907271	0	1	-0.509732	0.18394	-5.95653	1.13516e-05	-8.82443	9.55521e-06	-8.82443	9.50006e-06
Glyma08g08340					WRKY DNA-binding protein 14	AT1G30650	2.4039	0.0360133	1.5025	0.16508	3.45789	0.00310275	1.9301	0.0684645	1.48543	0.102813	-2.01687	0.0443852	1.44101	0.0138855	-0.286713	0.615838	-2.03395	0.0314661
Glyma14g08020					Tubby like protein 6	AT1G47270	3.12757	0.00587292	1.48476	0.0326791	0.479038	0.475996	3.07039	0.000164107	0.678072	0.273569	-1.01368	0.0505513	-4.1717	0.00465898	-5.37291	0.00403477	-7.98762	0.00375446
Glyma10g07730		Yes			PETAL LOSS, PTL	AT5G03680	3.26903	0.00289937	1.47079	0.157594	0.263034	0.701406	0	1	0	1	-2.24046	0.00721599	-6.06489	0.00193109	-6.32793	0.00187895	-6.32793	0.00187895
Glyma10g03720		Yes			Indole-3-acetic acid 7	AT3G23050	3.39783	7.66798e-06	1.44969	0.204729	-1.64112	0.0767226	-0.804276	0.351218	0.912182	0.430269	-3.36495	5.25479e-05	-6.99246	4.50011e-06	-8.87911	4.37654e-06	-9.04434	4.37323e-06
Glyma01g02390					Beta HLH protein 93	AT5G65640	3.49588	0.00386241	1.31233	0.183183	-1.99095	0.132522	0	0.373901	0	1	-1.1325	0.0652932	-6.39553	0.00251727	-7.81057	0.00242979	-7.81057	0.00242979
Glyma10g27881		Yes			Indole-3-acetic acid inducible 30	AT3G62100	3.46263	0.000969357	1.28293	0.213354	0.450661	0.532948	0	1	0	1	-2.63035	0.00243908	-3.46263	0.00201624	-3.91329	0.00071895	-3.91329	0.00071895
Glyma02g03140					Response regulator 3	AT1G59940	4.52083	0.00212353	1.27302	0.193127	3.66416	0.0308912	2.41831	0.00448459	0.39927	0.690681	-2.18641	0.00539318	0.608451	0.307468	-1.84472	0.00649855	-3.5366	0.00296182
Glyma02g39000					Myb-like protein	AT5G58900	3.10736	0.00019318	1.20982	0.00651711	0.905647	0.146536	-0.197446	0.789539	-0.352881	0.536186	-0.556602	0.0171395	-2.16394	0.000913115	-5.43696	0.000130692	-5.29074	0.000132329
Glyma14g00470					NIN-LIKE PROTEIN 2, NLP2	AT4G35270	3.93598	0.00733261	0.823122	0.537919	0	1	0	1	0	1	-2.99738	0.0122533	-4.19902	0.00643355	-4.19902	0.00643355	-4.19902	0.00643355
Glyma03g33376		Yes			TRANSPARENT TESTA GLABRA 2, TTG2, WRKY44	AT2G37260	4.11894	0.00543498	0.6746	0.124057	0.619728	0.576394	0	0.373901	0	0.373901	-3.65079	0.00595718	-5.04855	0.00502424	-6.11894	0.00465324	-6.11894	0.00477456
Glyma19g05921		Yes			TCP1	AT1G67260	5.76642	0.000967037	0.552541	0.373901	0	1	0	1	0	1	-5.21388	0.00108355	-5.76642	0.000935356	-5.76642	0.000935356	-5.76642	0.000935356
Glyma07g02320					B-BOX DOMAIN PROTEIN 32, BBX32, EIP6, EMF1-INTERACTING PROTEIN 6	AT3G21150	4.90863	0.00540606	0.533432	0.455429	-2.09311	0.000644142	0	0.373901	0	1	-6.91517	0.00492578	-7.78964	0.0048541	-7.78964	0.00482965	-7.78964	0.00482965
Glyma04g09910					HOMEOBOX PROTEIN 22, MATERNAL EFFECT EMBRYO ARREST 68	AT4G24660	3.38502	0.0012451	0.370563	0.697399	-0.397335	0.900733	0.89743	0.576636	2.65431	0.00578018	-2.29457	0.00151122	-4.43686	0.00046423	-2.22456	0.00830391	-1.68067	0.00216589
Glyma03g40611					AT-GT2, GT2	AT1G76890	3.20767	0.00947882	0.259277	0.741147	0.286677	0.658953	0.423499	0.498213	0.771731	0.295387	-0.868273	0.206744	-2.68506	0.0132105	-1.99683	0.0188812	-3.11548	0.0099892
Glyma19g40070					ETHYLENE RESPONSE FACTOR 71, HRE2, HYPOXIA RESPONSIVE ERF (ETHYLENE RESPONSE FACTOR) 2	AT2G47520	3.14209	0.012161	0.241282	0.165483	0.470166	0.568861	1.15347	0.172947	1.5025	0.373901	2.48595	0.000744039	-0.770645	0.24533	-4.93615	0.00816187	-5.29495	0.0082934
Glyma12g18720					HB52, HOMEOBOX PROTEIN 52	AT5G53980	4.12374	0.00209769	0.0265508	0.974578	0.593933	0.407683	0	1	0	1	0.541494	0.475942	-3.00793	0.0029348	-7.60486	0.00170215	-7.60486	0.00170215
Glyma18g49690					Myb domain protein 113	AT1G66370	6.8802	0.00417488	0	1	0	1	0	1	0	1	-6.8802	0.00417488	-6.8802	0.00417488	-6.8802	0.00417488	-6.8802	0.00417488
Glyma15g05440					Basic-leucine zipper (bZIP) transcription factor family protein	AT5G44080	5.75667	0.0148466	0	1	0	0.373901	0	1	0	1	-5.75667	0.0142735	-5.75667	0.0147365	-5.75667	0.0142735	-5.75667	0.0142735
Glyma06g45554		Yes			Myb domain protein 15	AT3G23250	5.33805	0.00273193	0	0.373901	5.22807	0.112725	1.7997	0.163337	2.37311	0.162124	-7.44239	0.00257678	-0.854426	0.214383	-0.936711	0.137881	-3.80625	0.00351094
Glyma06g03460					RAD-like 6	AT1G75250	4.40296	0.000937713	0	1	0	1	0	0.373901	0	1	-4.98793	0.000632568	-4.98793	0.000632568	-4.98793	0.000632568	-4.98793	0.000632568
Glyma03g33440					LHY-CCA1-LIKE5, REVEILLE 8	AT3G09600	3.73349	0.0144443	0	1	0.421138	0.697166	-0.924449	0.575832	0	1	-5.20163	0.011343	-3.80474	0.0162039	-4.49381	0.0134424	-5.20163	0.011343
Glyma03g31191					Ovate family protein 16	AT2G32100	3.39232	0.0141213	0	0.373901	0	0.373901	2.22239	6.5425e-07	2.54432	0.250961	-4.77083	0.0107576	-4.77083	0.0110782	-2.54844	0.0170238	-2.22651	0.0379109
Glyma05g03020		Yes			RGA-like 1	AT1G66350	3.36457	6.20638e-05	0	0.373901	0	1	0	0.116117	0	1	-3.36457	2.57311e-05	-3.36457	2.37795e-05	-3.36457	2.37795e-05	-3.36457	2.37795e-05
Glyma01g03060					HOMEOBOX PROTEIN 22, MATERNAL EFFECT EMBRYO ARREST 68	AT4G24660	3.31094	0.00766077	0	0.373901	0	1	0	1	0	1	-5.58396	0.00498156	-5.58396	0.00498156	-5.58396	0.00498156	-5.58396	0.00498156
Glyma17g27520					TINY2	AT5G11590	3.04396	0.0126222	0	1	0	1	0	1	0	1	-4.79528	0.00762475	-4.79528	0.00762475	-4.79528	0.00762475	-4.79528	0.00762475
Glyma01g04421					Response regulator 3	AT1G59940	3.68182	0.00769646	-0.0443941	0.822334	5.79961	1.08529e-05	-0.337035	0.712432	0	1	-2.00375	0.0218489	2.11778	0.000155344	-2.75582	0.0136932	-3.68182	0.00769646
Glyma17g19830					HEC2, HECATE 2	AT3G50330	4.07081	0.00693947	-0.0990474	0.872774	5.11804	0.00736246	5.69395	0.00829487	1.9386	0.119674	-0.806308	0.139155	2.21324	0.0162482	1.17248	0.0611717	-2.58287	0.0117344
Glyma20g04880					Homeobox protein 30	AT5G15210	3.99822	0.108018	-0.243494	0.601661	-3.65153	0.000556239	2.00419	0.0681798	0.137504	0.855156	-3.44525	0.116245	-6.33926	0.0963479	-2.81569	0.132717	-2.26315	0.158786
Glyma09g33241		Yes			AINTEGUMENTA-like 6	AT5G10510	3.29768	0.0676172	-0.520832	0.432403	1.22571	0.0817391	3.51307	0.0107493	0.945394	0.113422	-2.68101	0.0701917	-1.02466	0.229154	0.893461	0.166496	0.192034	0.749338
Glyma04g36500					BTB and TAZ domain protein 2	AT3G48360	5.88727	0.00880047	-0.530927	0.481698	-1.18084	0.0162127	3.37388	0.0156837	0.951791	0.400742	-2.72726	0.0166398	-6.27745	0.00867585	-5.3276	0.00906235	-4.92187	0.00934536
Glyma02g04550					HOMEOBOX PROTEIN 22, MATERNAL EFFECT EMBRYO ARREST 68	AT4G24660	3.74226	0.000659692	-0.639824	0.787608	0	0.373901	0	1	0.598637	0.735744	-3.40346	0.00117977	-3.92283	0.000279393	-3.92283	0.00024164	-3.1018	0.00225033
Glyma08g23050					Basic helix-loop-helix (bHLH) DNA-binding superfamily protein	AT4G37850	4.30123	0.00407893	-0.900464	0.542135	0	1	0	0.373901	0	1	-6.8206	0.00351868	-6.8206	0.00346077	-6.8206	0.00349267	-6.8206	0.00346077
Glyma08g48230					Zinc finger protein 6	AT1G67030	1.73758	0.0765321	6.38024	0.00708445	4.94017	0.00496401	4.41729	0.000163182	3.006	0.0469548	0.685364	0.222062	-0.754713	0.244874	-1.27759	0.106578	-2.68888	0.0416683
Glyma15g14371					WRKY DNA-binding protein 14	AT1G30650	1.10236	0.288941	3.97881	0.0113105	4.50674	0.0214296	4.28475	0.000656594	3.16871	6.03489e-06	2.69587	0.0219105	3.2238	0.03017	3.92782	0.00088064	4.02328	2.13196e-05
Glyma18g44780					Ovate family protein 4	AT1G06920	1.5025	0.0667798	3.19265	0.155452	7.05384	7.4349e-06	3.64725	0.00679415	2.12928	0.148148	2.91254	0.164046	5.55134	7.70381e-06	3.91028	0.00627364	0.719892	0.287075
Glyma19g34031					Ovate family protein 16	AT2G32100	1.74894	0.0270912	2.01197	0.043333	2.73844	0.0428008	3.41726	0.00138946	2.64754	0.0303915	-2.58496	0.000326956	-1.15068	0.0121538	1.06318	0.0113447	2.06556	0.0391563
Glyma03g21770					CRY2-INTERACTING BHLH 3	AT3G07340	0.715119	0.0105626	2.42424	0.0865516	3.44241	0.00224336	3.02262	0.003191	2.26589	0.0442858	-0.321787	0.539205	2.60049	0.00291506	1.49411	0.0100852	-0.573998	0.176761
Glyma08g04661					BR enhanced expression 3	AT1G73830	1.13835	0.0527135	3.02156	0.031084	3.92782	0.000446364	2.359	0.014214	2.66297	0.0200819	2.39778	0.0386834	4.37755	0.000290986	1.14368	0.051646	-1.83529	0.0198749
Glyma01g32440	TF C2				Ovate family protein 2	AT2G30400	-1.60171e-16	0.373901	4.49321	0.00318537	3.43357	0.00225956	1.90824	0.0580139	1.74595	0.259845	7.84841	0.00269384	6.55459	0.00164113	4.1511	0.0313528	2.42403	0.153431
Glyma17g10970	TF C2				NAC domain containing protein 100	AT5G61430	-0.0284752	0.954926	3.19425	0.00111199	3.50005	1.04035e-05	1.05186	0.00995304	0.785366	0.231384	3.55122	0.000886105	5.57363	4.76387e-06	3.82876	0.00108437	2.42057	0.0471646
Glyma13g30331	TF C2				Dof-type zinc finger DNA-binding family protein	AT1G29160	-1.74568	0.0577906	2.79133	0.000287109	3.10575	0.0012707	0.721606	0.0874669	-0.117557	0.839703	7.73751	0.000136261	8.48902	0.000791745	5.98972	0.00475707	4.27753	0.0544551
Glyma10g01330	TF C2				Myb domain protein 78	AT5G49620	-0.776609	0.273783	3.56161	0.000366296	2.82473	1.29028e-05	1.0753	0.0141023	0.354877	0.572186	2.71855	0.0008245	3.14043	3.74546e-05	2.37786	0.00408894	0.0561516	0.929111
Glyma01g09510	TF C2				Basic leucine-zipper 42	AT3G30530	-1	0.611338	2.43172	0.15454	4.54116	0.00106894	1.00224	0.061431	-0.455939	0.282474	2.18556	0.180775	6.86309	0.000938949	6.2442	0.00663552	4.76948	7.37752e-05
Glyma09g41280	TF C2				Ovate family protein 4	AT1G06920	0	0.373901	3.05627	0.0201193	4.79913	0.00998498	1.91329	0.212319	1.80735	0.206959	4.60881	0.0139389	5.35168	0.00919771	1.91329	0.252807	1.80735	0.297283
Glyma06g15341	TF C2				ERF (ethylene response factor) subfamily B-4 of ERF/AP2 transcription factor family	AT5G61890	0.0973092	0.794732	3.54202	0.0135161	3.3591	0.000496509	1.89455	0.00580084	0.916007	0.00115447	-0.202448	0.645304	0.709102	0.0498802	1.38245	0.0136863	1.5833	0.000945913
Glyma02g02290					Homeodomain leucine zipper class I (HD-Zip I) protein, ATHB13	AT1G69780	1.84945	0.00728927	3.44658	0.0072984	2.0725	0.0141562	-0.258828	0.815845	0.0901978	0.946189	0.116986	0.7398	-1.48086	0.0125415	-5.70319	0.00198892	-8.17607	0.00186077
Glyma04g34530					NAC domain containing protein 83	AT5G13180	0.178298	0.755736	3.3052	0.000590304	1.97903	0.0016323	2.28289	0.0139796	0.788786	0.0732087	2.4839	0.00139784	2.01258	0.00211336	3.77586	0.00831102	3.01845	0.00782052
Glyma10g20830					NAC domain containing protein 83	AT5G13180	0.353101	0.42995	3.53514	0.000737422	1.85383	0.00035281	1.81441	0.019632	0.558974	0.134084	2.30731	0.00144424	1.68795	0.000300505	3.22414	0.00935916	2.47363	0.00880548
Glyma12g18996					NAC domain containing protein 83	AT5G13180	0.353101	0.42995	3.53514	0.000737422	1.85383	0.00035281	1.81441	0.019632	0.558974	0.134084	2.30731	0.00144424	1.68795	0.000300505	3.22414	0.00935916	2.47363	0.00880548
Glyma08g47520					NAC domain containing protein 83	AT5G13180	0.638013	0.101765	3.47573	0.00387843	1.68209	4.72273e-06	1.25249	0.0329947	0.139761	0.587658	2.21866	0.00723679	1.62727	0.000214516	2.57528	0.0100577	1.92172	0.00737871
Glyma17g16930					HAT22	AT4G37790	1.36702	0.00254169	3.18464	0.00762413	1.45962	0.0017915	0.04801	0.868047	-0.527475	0.167517	-2.03036	0.00102441	-3.25436	0.000316571	-3.09635	0.000341789	-4.62645	0.000239777
Glyma15g01960		Yes			GL2, GLABRA 2	AT1G79840	0.0991081	0.91199	3.79542	7.99836e-05	1.36222	0.0202782	0.195852	0.621141	0.265823	0.280842	1.58297	0.000997112	1.26951	0.0283113	3.67957	0.00678674	4.33593	0.000135082
Glyma03g19030		Yes			ASYMMETRIC LEAVES 1, MYB91, ARABIDOPSIS PHANTASTICA-LIKE 1	AT2G37630	1.91143	0.00168483	3.56692	0.00877645	1.29305	0.338898	-0.804604	0.342307	0	1	-0.0852626	0.793058	-2.81265	0.00227467	-6.25626	0.000539327	-7.57818	0.000515737
Glyma13g37111		Yes			SOMNUS (SOM)	AT1G03790	0.943416	0.266646	3.11151	0.00133672	1.2472	0.00311331	0.648926	0.33061	-0.678072	0.205106	4.1819	0.000936821	3.31759	0.000622523	0.970854	0.214984	-1.73697	0.131778
Glyma03g35010					Growth-regulating factor 4	AT3G52910	0	0.373901	3.60935	0.00957572	0.834102	0.193354	0.378512	0.641316	2.23266	0.42073	4.16189	0.00741974	4.21723	0.0111984	0.793549	0.373901	2.23266	0.373901
Glyma02g40650		Yes			Auxin response factor 8	AT5G37020	1.39388	2.80103e-05	3.14019	0.000982387	-0.145781	0.805761	-1.05285	0.178222	-0.683973	0.568103	-0.787212	0.00197438	-5.05992	3.49654e-07	-7.61954	2.85046e-07	-7.75489	2.90757e-07
Glyma03g04470					Ovate family protein 2	AT2G30400	-0.718587	0.586475	4.26664	0.000752046	1.35395	0.187234	0.215268	0.812799	0.422233	0.626295	7.52128	0.000627139	3.69763	0.0762697	0.354431	0.77655	-0.237692	0.787291
Glyma13g17750	TF C3				Indole-3-acetic acid inducible 31	AT3G17600	-1	0.4649	1.46815	0.312743	3.34239	0.00596291	2.58131	0.172016	0.82103	0.125167	1.46815	0.282043	3.56478	0.00563727	3.71882	0.147642	0.82103	0.281306
Glyma12g34650					MYB-like 102	AT4G21440	-0.647698	0.177573	1.66297	0.146317	7.55099	7.10607e-06	5.53144	0.0192637	3.40352	0.0775762	1.66297	0.146317	7.6441	7.03629e-06	8.72258	0.0180488	6.91448	0.0591491
Glyma13g32650					Basic helix-loop-helix (bHLH) DNA-binding superfamily protein	AT4G37850	-1.04731	0.368181	2.91966	0.105365	5.848	0.00807903	3.08246	0.0535625	1.75132	0.26484	2.91966	0.112247	5.848	0.00784804	3.848	0.0426677	1.75132	0.292308
Glyma06g11700					DEHYDRATION RESPONSE ELEMENT-BINDING PROTEIN 26	AT1G21910	-0.528424	0.588575	2.02027	0.0356926	4.37851	0.0232816	3.28607	0.00312786	3.51517	0.112296	0.0168738	0.970654	0.554083	0.348873	1.33612	0.019919	-0.309254	0.656242
Glyma13g35810					MYB-like 102	AT4G21440	0	0.373901	0.519374	0.645791	8.19935	1.36986e-06	6.2539	0.0621478	5.05021	0.111358	0.519374	0.116868	8.19935	1.36016e-06	8.87057	0.0601398	5.05021	0.106948
Glyma04g06690					ESE3, ETHYLENE AND SALT INDUCIBLE 3	AT5G25190	-0.624187	0.410916	0.400538	0.679135	5.91409	0.00781035	4.0537	0.00211243	2.16993	0.0260866	-3.27979	0.0514696	1.4968	0.0461248	1.20525	0.0353396	-2.24736	0.0615671
Glyma03g06225		Yes			Myb domain protein 74	AT4G05100	-1.61667	0.373901	0	1	5.15785	0.118573	5.62449	0.00992646	4.08463	0.118905	0	1	5.15785	0.118573	5.62449	0.00992646	4.08463	0.118905
Glyma13g34770					ATBZIP61, BZIP61	AT3G58120	-0.443607	0.558043	0	1	5.11131	0.013734	5.39887	0.00837276	3.65535	0.10727	-1.73697	0.00231685	3.37434	0.0173457	4.84248	0.00858683	1.91839	0.174215
Glyma12g35650					ATBZIP61, BZIP61	AT3G58120	-0.900464	0.600754	0	1	4.88101	0.0693984	6.77786	0.00847224	3.7866	0.0585351	-0.584963	0.373901	4.29605	0.078431	6.1929	0.00883997	3.20163	0.0811664
Glyma07g01960	TF C3				GATA transcription factor 9	AT4G32890	-2.82782	0.00227336	-1.22239	0.224068	3.55842	0.000325235	3.04148	0.00870808	1.79355	0.268809	0	1	3.65153	0.000347488	3.04148	0.0106182	1.79355	0.319849
Glyma15g23560	TF C3				ESE3, ETHYLENE AND SALT INDUCIBLE 3	AT5G25190	-1.34975	0.338525	0.707819	0.373901	4.62644	0.0174327	4.77658	0.0114741	1.66297	0.373901	-2.20547	0.254777	1.71315	0.0811666	2.41584	0.0264229	-1.25032	0.455708
Glyma04g03801	TF C3	Yes			ABERRANT TESTA SHAPE, ATS, KAN4, KANADI 4	AT5G42630	1.848	0.415618	0.638734	0.337044	4.57289	0.0140245	4.47465	0.0363209	1.63227	0.171269	0.187627	0.95596	2.72489	0.0297993	2.62666	0.0669882	0.521237	0.716787
Glyma06g01940					WUSCHEL related homeobox 13, WOX13, HB-4	AT4G35550	-0.70044	0.268259	0	1	3.89993	5.87788e-05	5.0146	0.0187507	3.29278	0.135476	0.81876	0.251222	4.22186	5.04453e-05	3.27094	0.0238907	1.02975	0.362922
Glyma11g02050					DREB subfamily A-6 of ERF/AP2 transcription factor family	AT1G64380	1.17815	0.136478	0.95048	0.0288993	3.31431	0.000632439	0.945108	0.0786711	-0.336728	0.343101	-0.330149	0.438208	2.63333	0.000617543	3.18843	0.0109306	2.1561	0.00795771
Glyma18g06090	TF C3				Ovate family protein 3	AT5G58360	0.263034	0.845624	0	1	2.08746	0.0993596	4.16457	0.0137911	0.137504	0.373901	-3.48543	0.298803	-0.719892	0.640288	0.679145	0.514293	-3.34792	0.333511
Glyma16g10620	TF C3				CRY2-INTERACTING BHLH 3	AT3G07340	1.05711	0.0314673	0.989029	0.000261907	3.19628	0.000643629	2.70044	0.0317367	1.61218	0.0683755	-2.27833	0.00696605	-0.263716	0.389539	-2.13018	0.00978043	-3.83332	0.00401625
Glyma06g06780					ESE3, ETHYLENE AND SALT INDUCIBLE 3	AT5G25190	-2.51457	0.0813826	0.432959	0.650678	7.53579	0.000154852	4.22558	0.0290104	3.41504	0.162531	-0.0524674	0.954241	6.05037	0.000164652	4.65344	0.0276228	1.92961	0.262256
Glyma04g43040	TF C4				DEHYDRATION RESPONSE ELEMENT-BINDING PROTEIN 26	AT1G21910	-1.214	0.199905	0.975752	0.286421	1.20163	0.12417	3.50027	0.00435263	2.848	0.185852	-1.73941	0.0399925	-1.51353	0.0423543	1.12614	0.0297366	0.132836	0.821315
Glyma16g26291	TF C4	Yes			ICE1, INDUCER OF CBF EXPRESSION 1, SCREAM	AT3G26744	-0.222392	0.891338	-0.571157	0.82962	1.11548	0.373901	4.86625	0.0100097	3.22754	0.0138094	-0.040642	0.97921	0.852443	0.658454	4.60321	0.0115368	2.9645	0.0261674
Glyma18g16170	TF C4				WRKY72	AT5G15130	0	0.373901	0	0.184074	0.0931094	0.373901	3.68326	0.00725211	3.73954	0.106432	0	0.373901	0.0931094	0.373901	4.06178	0.00657693	5.44736	0.093291
Glyma07g04290	TF C4				Growth-regulating factor 5	AT3G13960	0	0.677869	0.341037	0.711394	0.434403	0.567291	3.32673	0.00049104	3.52535	0.0119373	0.341037	1	0.736966	0.304229	3.32673	0.000583686	3.74775	0.00874664
Glyma06g03901		Yes			ABERRANT TESTA SHAPE, ATS, KAN4, KANADI 4	AT5G42630	0.118644	0.677164	3.20343e-16	0.211579	1.79355	0.130343	4.09029	0.00577215	0	0.373901	-0.341037	0.406759	1.45251	0.34496	3.74925	0.00843372	-0.341037	0.778823
Glyma01g04310					GLABROUS INFLORESCENCE STEMS 3	AT1G68360	0	1	-2.94278	0.123388	-3.87648	0.00350419	-2.77152	0.116784	-0.881302	0.318964	2.90689	0.373901	3.92916	0.000103796	3.72247	0.26841	4.67431	0.142041
Glyma03g31912					ETHYLENE RESPONSE FACTOR 98, TRANSCRIPTIONAL REGULATOR OF DEFENSE RESPONSE 1	AT3G23230	-3.91329	0.000170685	-0.586816	0.0337899	-1.98203	0.00674619	-0.605721	0.775147	0	1	8.6664	0.00118317	5.71425	0.000348633	1.20163	0.373901	0	1
Glyma17g06380					HAT14	AT5G06710	-3.76553	0.00316008	-0.481392	0.0115632	-0.136171	0.75478	-0.514717	0.174595	-1.71945	0.276823	5.52461	0.000209741	5.30012	0.0163353	5.06322	0.000746026	2.95109	0.00521533
Glyma06g15990					Xylem NAC domain 1	AT5G64530	-3.44057	0.00983937	-1.75965	0.0084511	-3.42091	0.0082066	-3.09873	0.0445568	0	1	4.15033	0.0192307	-0.0207586	0.979628	-1.22239	0.116753	-1.22239	0.116753
Glyma14g10830		Yes			CGA1, CYTOKININ-RESPONSIVE GATA FACTOR 1, GATA TRANSCRIPTION FACTOR 22, GATA22, GNC-LIKE, GNL	AT4G26150	-2.73697	0.168068	-2.84211	0.000700728	-3.33563	0.00124864	-2.8548	0.0191147	-1.75622	0.00492666	3.47681	0.00559478	3.23777	0.141255	2.96963	0.308415	4.11825	0.0521139
Glyma19g34881					NAC domain containing protein 74	AT4G28530	-3.66314	0.00280093	-1.30503	0.0179853	1.17187	0.0419272	1.15577	0.118207	-0.936235	0.0822213	2.90461	0.0151367	5.17144	9.42625e-05	5.49807	0.0212777	2.76473	0.0172639
Glyma13g20950					C2H2-type zinc finger family protein	AT5G03510	-4.82273	0.00517513	-1.39855	0.0204927	-0.65547	0.44484	1.8865	0.221661	1.23947	0.467342	2.72247	0.12267	2.68557	0.00741876	4.22754	0.127852	1.5025	0.188691
Glyma12g16623					C2H2-type zinc finger family protein	AT5G54630	-3.59296	0.0265861	-3.1519	0.00298264	-2.87538	0.00188744	-3.12611	0.00684062	-1.60171e-16	0.373901	2.57693	0.139731	2.848	0.167353	0.793549	0.503034	-1.60171e-16	0.78377
Glyma03g26520		Yes			Ethylene-responsive element binding factor 13	AT2G44840	-3.14069	0.00152363	0.62673	0.0164665	-0.455195	0.380797	-1.34225	0.0257054	-0.828074	0.329649	2.48471	0.0106072	3.36923	0.0539097	4.68104	0.0123053	3.84828	0.0592628
Glyma20g24366					Indeterminate(ID)-domain 4	AT2G02080	-3.31855	0.0014541	-2.37176	0.0106712	-2.66536	0.0247317	-1.80277	0.0276619	-1.22827	0.247685	2.06798	0.00347097	0.890487	0.120428	0.0740006	0.922935	-1.28857	0.22623
Glyma20g25700					B-BOX DOMAIN PROTEIN 27, BBX27	AT1G68190	-3.42066	0.000190669	-1.73031	2.12182e-05	-1.86451	0.000796176	-1.51586	0.000325232	-0.377944	0.04299	2.05889	0.00520207	2.46162	0.0120766	3.59892	0.000389978	4.51202	0.000275471
Glyma10g28820		Yes			KNOTTED1-like homeobox gene 6	AT1G23380	-3.58846	0.00689048	-1.40336	0.0873779	-2.05928	0.0509581	-1.16993	0.156875	-1.69302	0.19118	1.72713	0.11486	0.532668	0.354605	-1.22707	0.277069	-1.77961	0.101067
Glyma02g14290					FAMA, FMA	AT3G24140	-3.3101	0.000650053	-2.58658	0.00108774	-2.67356	0.0235317	-2	0.0209444	-2.59455	0.0619782	1.60446	0.0836959	1.61411	0.0552136	1.87714	0.100349	1.8365	0.0224313
Glyma01g02070					Myb domain protein 39	AT4G17785	-2.98138	0.0082066	-2.26039	0.00128855	-3.82782	0.00419385	-0.806507	0.306891	-0.338169	0.854108	1.22239	0.0917423	-1.37851	0.370323	1.63941	0.322207	-0.557482	0.813815
Glyma09g29940		Yes			Myb domain protein 52	AT1G17950	-3.00621	0.00164185	-1.19745	0.468972	1.65605	0.0194834	-0.0168738	0.967435	2.3505	0.0783858	0.370838	0.905516	2.42742	0.0266326	0.55141	0.89113	1.39941	0.350347
Glyma18g48730		Yes			Ethylene-responsive element binding factor 13	AT2G44840	-4.02128	0.00527225	-3.97229	0.00141303	-4.04068	0.105101	-2.04731	0.272295	-0.678072	0.373901	0.177787	0.949213	-1.04809	0.466595	-1.43888	0.465069	-2.02385	0.247112
Glyma01g23230					FAMA, FMA	AT3G24140	-3.22849	0.00803151	-3.18587	0.00193523	-1.29016	0.0728735	-3.22088	0.0124074	-0.898888	0.23812	0.0242475	0.980664	0.775568	0.556086	-0.79518	0.519778	1.95656	0.0176602
Glyma08g02020		Yes			BEL1, BELL 1	AT5G41410	-3.46118	0.0106927	-2.54324	3.55895e-06	-3.43185	0.00995853	-2.05778	0.00442175	-1.97767	0.00804617	0.0191088	1	-0.643856	0.560001	1.47162	0.131904	2.44007	0.0109281
Glyma17g02810					Nuclear factor Y, subunit B5	AT2G47810	-3.5319	0.0113704	0	1	0	1	0	1	0	1	0	1	0	1	0	1	0	1
Glyma10g08871	TF C5				ABNORMAL SHOOT 2, ABS2, NGAL1, NGATHA-LIKE 1	AT2G36080	-3.59694	0.00290311	-4.20945	0.00125313	0.385654	0.574853	0.564498	0.598554	-1.41504	0.0823777	0	0.373901	4.24031	0.0101088	3.39232	0.122197	1	0.175523
Glyma12g33460	TF C5	Yes			NAC DOMAIN CONTAINING PROTEIN 73, SECONDARY WALL-ASSOCIATED NAC DOMAIN PROTEIN 2	AT4G28500	-5.03311	0.000283009	-2.07039	0.123839	-0.647698	0.222983	0	0.373901	0	0.373901	-0.222392	0.139876	-0.222392	0.117881	-0.222392	0.213706	-0.222392	0.117881
Glyma06g44250	TF C5	Yes			NAC DOMAIN CONTAINING PROTEIN 73, SECONDARY WALL-ASSOCIATED NAC DOMAIN PROTEIN 2	AT4G28500	-4.04439	0.00490482	-2.43741	0.0103601	-1.52242	0.247017	-1.24286	0.0203451	0	0.373901	-0.544321	0.461805	-0.347923	0.749647	-1.22239	0.265182	-1.22239	0.461725
Glyma13g40860	TF C5				C2H2-type zinc finger family protein	AT2G28710	-3.19162	0.0098134	-2.25442	0.303746	-1.24286	0.373901	0.412694	0.698219	-0.210897	0.268128	-2.91511	0.00589875	-3.1375	0.00146677	-0.364914	0.751167	-1.28951	0.0070272
Glyma14g09190	TF C5				Heat shock transcription factor B4	AT1G46264	-2.54749	0.00698788	-4.34341	0.0108696	-1.48543	0.141465	0	1	0	1	-2.11548	0.257797	-1.24101	0.440755	-2.11548	0.227376	-2.11548	0.227376
Glyma05g04250	TF C5				NAC 007	AT1G12260	-2.83418	0.0126867	-4.30743	0.00690099	-1.11548	0.580099	0	1	0	1	-2.19114	0.00147956	-2.19114	0.00685154	-2.19114	0.000750607	-2.19114	0.000750607
Glyma01g43120	TF C5				Myb domain protein 103	AT1G63910	-3.03911	0.00240591	-5.42178	0.00315496	-1.20511	0.426431	0	1	0	1	-3.4285	0.0122817	-3.16547	0.0187635	-3.4285	0.0106801	-3.4285	0.0106801
Glyma11g02400	TF C5				Myb domain protein 103	AT1G63910	-4.07039	5.84612e-05	-4.33151	0.0177326	0	0.373901	0	0.373901	0	1	-2.54432	0.0694704	-2.54432	0.0668461	-2.54432	0.0724336	-2.54432	0.0668461
Glyma03g32116	TF C5				NAC domain containing protein 74	AT4G28530	-3.61533	0.00408359	-4.43682	0.00156217	0.100264	0.881389	0.087776	0.85214	1.14622	0.581605	-2.65294	0.107469	1.24379	0.111138	1.26906	0.143915	-0.525827	0.695926
Glyma09g29760	TF C5				NAC domain containing protein 57	AT3G17730	-2.56828	0.0021958	-3.05703	0.0015198	-0.864773	0.0585886	-0.519374	0.255582	0	1	-0.903785	0.591122	0.711875	0.426431	-0.95109	0.133439	-0.95109	0.133439
Glyma11g04910		Yes			AINTEGUMENTA	AT4G37750	-2.57054	0.0548839	-3.26303	0.00213489	-3.56478	0.0255394	-1.87801	0.0273267	-1.42626	0.202258	-1.1592	0.15721	-1.1592	0.207489	-0.856636	0.298677	-0.481127	0.290559
Glyma03g38660					Myb domain protein 61	AT1G09540	-2.61096	0.0075734	-3.29921	0.0477991	-3.22754	0.00572543	-1.18057	0.208958	0.584963	0.471606	-0.78136	0.171411	-0.874469	0.177156	-0.874469	0.131778	-0.289507	0.718525
Glyma17g06290		Yes			GATA TRANSCRIPTION FACTOR 21, GNC	AT5G56860	-4.78834	0.00170081	-3.09311	0.165257	-2.02385	0.0339628	-2.11128	0.113744	-2.33787	0.062056	0	0.929576	0	0.373901	0.82103	0.220944	1.848	0.326294
Glyma12g13710		Yes			NAC DOMAIN CONTAINING PROTEIN 73, SECONDARY WALL-ASSOCIATED NAC DOMAIN PROTEIN 2	AT4G28500	-3.91983	0.0012842	-1.52177	0.0301142	-1.15362	0.230964	-1.4428	0.00476845	-2.05803	0.330311	-0.0801703	0.802132	0.26628	0.814601	1.68536	0.0517913	-0.143364	0.969477
Glyma06g21495		Yes			Phytochrome-interacting factor7	AT5G61270	-2.81532	0.000105767	-3.66408	0.00224418	-2.9066	0.00627215	-2.35347	0.000210217	-1.46214	0.00146994	-0.254929	0.689725	0.22094	0.724994	-0.579892	0.437341	1.25539	0.0941621
Glyma13g36870					ATBZIP61, BZIP61	AT3G58120	-3.9087	0.000123008	0	0.373901	0	1	0.519374	0.116868	0.378512	0.125937	-0.82103	0.27106	-0.82103	0.27106	-0.301656	0.741827	-0.442518	0.639572
Glyma03g39041		Yes			KNOTTED1-like homeobox gene 6	AT1G23380	-2.93204	0.000557166	-2.78807	0.00736609	-4.64082	0.00573702	-2.20163	0.162852	-0.485427	0.144818	-1.39818	0.0259019	-3.63675	0.00659596	-4.56275	0.00557441	-4.56275	0.00557441
Glyma03g35570					NAC domain containing protein 90	AT5G22380	-3.02975	0.000168869	-0.765535	0.502628	-1.9386	0.206959	-2.62008	0.00405266	-1.32193	0.398283	-2.32193	0.0456087	-3.32193	0.0204748	-1.38333	0.117582	-1.07907	0.272507
Glyma12g11330					Myb domain protein 14	AT2G31180	-3.43348	0.000480018	-1.22239	0.138503	0	1	0	1	0	1	-2.3505	0.183172	-2.3505	0.183172	-2.3505	0.183172	-2.3505	0.183172
Glyma18g13574	TF C6				NAC domain containing protein 42	AT2G43000	-1.23794	0.0484019	-4.70782	0.000844245	-2.83441	0.0119448	0.896495	0.446741	-0.102856	0.928778	-3.27302	0.101956	-1.80487	0.172494	-1.26105	0.267323	1.53262	0.310166
Glyma10g27860	TF C6	Yes			WRKY42	AT4G04450	-1.88627	0.1009	-2.98706	0.0228459	-3.72973	0.000489845	-1.29418	0.0457239	-0.199309	0.828905	-1.46877	0.0752911	-2.36923	0.0416617	-1.88381	0.0659554	-0.199309	0.792393
Glyma01g37993	TF C7				Homeobox protein 24	AT2G18350	0.366611	0.391013	-1.05078	0.0379485	-4.2555	0.000654	-2.67054	0.0226292	0	1	-1.04861	0.0878552	-4.46815	0.00737439	-4.46815	0.00737439	-4.46815	0.00737439
Glyma08g15050	TF C7				WRKY DNA-binding protein 51	AT5G64810	-1.52532	0.00117568	-0.00576058	0.994074	-3.30174	0.00178634	-2.34321	0.00256846	-1.11033	0.190935	0.160309	0.816267	-2.51763	0.00168568	-0.500843	0.224055	0.341842	0.683
Glyma18g14921					Homeodomain leucine zipper class I (HD-Zip I) protein, ATHB13	AT1G69780	0.364354	0.467498	1.39248	0.332496	-3.16993	0.0125339	0	1	0	1	-0.684409	0.392024	-5.853	0.0124412	-5.853	0.0124412	-5.853	0.0124412
Glyma04g39650					WRKY DNA-binding protein 51	AT5G64810	0.971624	0.211607	0.157952	0.757946	-3.4112	0.0749139	-3.15987	0.0801892	-4.28187	0.00828318	0.0772853	0.894529	-3.44494	0.0237829	-3.49703	0.0246602	-6.19218	0.0185485
Glyma18g44030		Yes			WRKY33	AT2G38470	-0.799806	0.33144	0.088618	0.891018	-3.01323	0.00113611	-1.4284	0.0311698	-1.09275	0.300539	1.03578	0.160212	-1.61997	0.0477791	1.39951	0.0425463	1.18231	0.301485
Glyma18g43130					Myb-like protein	AT3G24120	-1.10236	0.119736	0	0.840091	-1.33856	0.191475	-3.5809	0.00649886	-1.32731	0.266377	-0.944505	0.239535	0.436099	0.529565	-0.196692	0.679265	1.06904	0.025825
Glyma05g21726		Yes			Homeobox gene 8, ATHB8	AT4G32880	-1.14627	0.0561272	-0.46997	0.261645	-4.12378	0.00930633	-1.41895	0.325821	-0.82103	0.373901	1.59664	0.00492343	-2.45066	0.105368	-1.83399	0.210518	-2.45066	0.0716746
Glyma09g32300					Heat shock transcription factor C1	AT3G24520	0.797482	0.0370314	-0.855741	0.184262	-3.3505	0.0075734	-1.56884	0.262691	0	0.969718	1.11176	0.167089	-4.48864	1.36602e-05	-5.48864	5.78088e-06	-5.48864	8.07376e-06
Glyma04g21470					BASIC HELIX-LOOP-HELIX 105, IAA-LEUCINE RESISTANT3	AT5G54680	-1.0569	0.394173	-0.889253	0.365524	-1.94312	0.0638101	0.376376	0.739469	3.38773	0.0135779	-0.36257	0.691013	-1.42799	0.223325	-0.95109	0.244971	0.266715	0.560356
Glyma12g14200					TCP family transcription factor 4	AT3G15030	-0.754453	0.531542	-1.08474	0.103304	-3.02459	0.0146141	-1.32193	0.262667	1.01749	0.50919	1.19191	0.167579	-1.62059	0.394143	-3.03562	0.200967	-1.56748	0.34146
Glyma03g02500					Growth-regulating factor 9	AT2G45480	-0.564785	0.525759	-1.47705	0.0583968	-3.20469	0.000251823	-1.17932	0.499556	-0.302563	0.373901	0.624491	0.461619	-1.81237	0.265232	-2.08246	0.22993	-2.26303	0.176491
Glyma10g11985					BZIP65, TGACG (TGA) MOTIF-BINDING PROTEIN 10	AT5G06839	-1.06413	0.259507	-1.9386	0.0608514	-3.09873	0.00203017	0.189478	0.680985	0.279284	0.640495	-0.137504	0.436975	-0.137504	0.709597	0.977974	0.491701	3.50635	0.00492854
Glyma04g36750					AP2/B3-like transcriptional factor family protein	AT4G01580	-1.20163	0.156069	-2.03562	0.0896625	-2.94667	0.104932	-0.874469	0.331091	-3.44184	0.000780977	0	0.476621	0.0473057	0.443939	1	0.253789	0	0.373901
Glyma05g25270					WRKY DNA-binding protein 9	AT1G68150	-2.07932	0.0321232	-2.62686	0.0173307	-4.39575	0.000764801	-2.53374	0.0730583	-0.209308	0.845114	0.654356	0.502864	-1.52356	0.249477	-1.41923	0.266239	1.22597	0.389831
Glyma05g38530		Yes			ICE1, INDUCER OF CBF EXPRESSION 1, SCREAM	AT3G26744	-2.17144	0.00955312	-2.74008	0.000703313	-3.09751	0.011488	-2.00705	0.128402	-2.6477	0.132319	0.469738	0.344111	-0.280433	0.64701	-1.05095	0.234597	-3.40145	0.0157505
Glyma17g00650		Yes			ANAC034, NAC domain containing protein 35, LONG VEGETATIVE PHASE 1	AT2G02450	-1.36056	0.00116705	-2.9201	0.00877499	-4.34577	0.0052231	-0.935149	0.347877	-3.29278	0.0293632	-2.0459	0.0210804	-3.99699	0.00618694	-2.39609	0.0189082	-3.99699	0.00569574
Glyma07g10161					B-BOX DOMAIN PROTEIN 15, BBX15	AT1G25440	-1.13691	0.0328361	-3.06465	0.00991682	-1.60407	0.26954	0	1	0	0.373901	-4.88101	0.015516	-4.14405	0.0192719	-4.88101	0.015516	-4.88101	0.0161225
Glyma18g47230					Homeodomain-like superfamily protein	AT5G52660	-0.165923	0.513493	-3.1964	0.00184908	0.408536	0.45969	1.49114	0.0406211	-0.0804899	0.913261	-4.58896	0.00316606	-0.968378	0.0628443	-1.51286	0.0165778	-2.56512	0.00757248
Glyma14g10340					Myb domain protein 84	AT3G49690	-0.378512	0.373901	-3.23799	0.00328934	-1.18371	0.238266	-0.0303736	0.650789	1.48543	0.160838	1.20163	0.151973	1.43296	0.0669466	0.647698	0.373901	1.48543	0.160838
Glyma17g21540					Dof-type zinc finger DNA-binding family protein	AT2G28810	-1.89308	0.0853288	-3.30875	0.00622444	-1.61667	0.00777151	0	1	0	0.373901	-1.34792	0.439725	-1.90046	0.300792	-1.90046	0.300792	-1.90046	0.365279
Glyma18g04580		Yes			Myb domain protein 43	AT5G16600	0.169592	0.701544	-3.34002	0.00109088	-0.509014	0.592252	-0.847997	0.68898	-2.3599	0.373901	-4.39298	0.0182628	-3.20912	0.02355	-6.17259	0.0166286	-6.17259	0.0161367
Glyma06g04390					Heat shock transcription factor B4	AT1G46264	-1.74193	0.0946371	-4.44846	0.00127213	-1.48543	0.134791	0	0.373901	3.20343e-16	0.817956	-1.53605	0.186955	-1.53605	0.130871	-1.53605	0.130871	-1.53605	0.235696
Glyma05g35151					B-BOX DOMAIN PROTEIN 15, BBX15	AT1G25440	-1.03747	0.169389	-4.45046	0.00538468	-1.97575	0.0277353	-0.847997	0.354692	0	1	-3.24793	0.0527719	-3.80047	0.0480873	-3.80047	0.0434035	-3.80047	0.0434035
