# Supplementary material for: Transcriptome Analysis of Soybean Leaf Abscission Identifies Transcriptional Regulators of Organ Polarity and Cell Fate
Source: Front Plant Sci. 2016 Feb 17;7:125. doi: 10.3389/fpls.2016.00125 (PMC4756167; doi:10.3389/fpls.2016.00125)
Supplement: Table S3 — Excel file listing expression and annotation of 48 soybean TFs depicted in Figures 3A,B. [file Table3.xlsx]

## Sheet: Excel
Gene	Heat-Map position	TF-Cluster (total)	0h-log2-AZ/Pet	12h-log2-AZ/Pet	24h-log2-AZ/Pet	48h-log2-AZ/Pet	72h-log2-AZ/Pet	AZ-12h/0h	AZ-24h/0h	AZ-48h/0h	AZ-72h/0h	Best-Arab-match	Description
Glyma10g41930	1	TF-C1	3.22	2.63	1.48	1.45	1.63	4.33767	5.0227	2.27037	-0.394089	AT1G68320	Myb domain protein 62
Glyma03g31530	2	TF-C1	4.09	5.22	1.83	1.79	1.49	-3.89504	-8.7233	-8.96908	-12.114	AT4G14550	Indole-3-acetic acid inducible 14, SOLITARY ROOT
Glyma02g16080	3	TF-C1	3.53	2.62	0.08	0.58	-1.41	-3.62127	-6.92889	-9.33062	-11.5923	AT3G23050	Indole-3-acetic acid 7
Glyma07g10321	4	TF-C1	3.3	2.24	1.77	0	0	-3.40484	-3.88216	-5.6477	-5.6477	AT1G68320	Myb domain protein 62
Glyma08g28691	5	TF-C1	4.71	3.04	1.71	0	0	-3.37187	-4.70553	-6.41335	-6.41335	AT1G67260	TCP1
Glyma07g03840	6	TF-C1	3.02	2.31	-0.48	-0.05	0	-3.6365	-6.87405	-10.2008	-10.2008	AT3G15540	Indole-3-acetic acid inducible 19
Glyma02g16071	7	TF-C1	3.67	2.18	-1.13	1.67	0	-3.46176	-7.49561	-9.21653	-12.1298	AT3G04730	Indoleacetic acid-induced protein 16
Glyma03g34710	8	TF-C1	5.37	3.18	0	0	0	-2.1875	-5.36807	-5.36807	-5.36807	AT5G03790	HOMEOBOX 51, LATE MERISTEM IDENTITY1, LMI1
Glyma06g10110	9	TF-C1	7.33	4.98	0	0	0	-4.39753	-9.37938	-9.37938	-9.37938	AT1G23420	INNER NO OUTER, INO
Glyma08g39951	10	TF-C1	3.3	2.19	0	0	0	-3.21031	-5.40145	-5.40145	-5.40145	AT2G43060	ILI1 binding bHLH 1
Glyma17g12200	11	TF-C1	5.59	2.69	0.99	0.79	0	-2.97302	-7.47867	-9.31787	-10.411	AT2G26580	YAB5, YABBY5
Glyma18g16390	12	TF-C1	8.15	2.76	0	0	0	-5.76331	-9.99341	-9.99341	-9.99341	AT3G01470	Homeobox 1, ATHB-1
Glyma04g10125	13	TF-C1	8.31	4.02	0	0	0	-4.51489	-8.53281	-8.53281	-8.53281	AT1G23420	INNER NO OUTER, INO
Glyma05g04260	14	TF-C1	7.7	3.6	0	0	0	-5.73338	-9.33032	-9.33032	-9.33032	AT2G45190	ABNORMAL FLORAL ORGANS, AFO, FIL, FILAMENTOUS FLOWER, YAB1, YABBY1
Glyma17g14710	15	TF-C1	6.7	3.1	0	0	0	-5.97879	-9.08312	-9.08312	-9.08312	AT2G45190	ABNORMAL FLORAL ORGANS, AFO, FIL, FILAMENTOUS FLOWER, YAB1, YABBY1
Glyma19g36100	16	TF-C1	3.81	2.15	0.63	0.08	1.24	-2.03659	-3.71862	-4.68725	-5.07667	AT2G37260	TRANSPARENT TESTA GLABRA 2, TTG2, WRKY44
Glyma06g46560	17	TF-C1	3.13	2.12	0.26	-1.49	0.47	-1.64927	-3.46952	-6.37408	-6.77422	AT1G08465	YABBY2
Glyma01g32440	18	TF-C2	0	4.49	3.43	1.91	1.75	7.84841	6.55459	4.1511	2.42403	AT2G30400	Ovate family protein 2
Glyma17g10970	19	TF-C2	-0.03	3.19	3.5	1.05	0.79	3.55122	5.57363	3.82876	2.42057	AT5G61430	NAC domain containing protein 100
Glyma13g30331	20	TF-C2	-1.75	2.79	3.11	0.72	-0.12	7.73751	8.48902	5.98972	4.27753	AT1G29160	Dof-type zinc finger DNA-binding family protein
Glyma10g01330	21	TF-C2	-0.78	3.56	2.82	1.08	0.35	2.71855	3.14043	2.37786	0.0561516	AT5G49620	Myb domain protein 78
Glyma01g09510	22	TF-C2	-1	2.43	4.54	1	-0.46	2.18556	6.86309	6.2442	4.76948	AT3G30530	Basic leucine-zipper 42
Glyma09g41280	23	TF-C2	0	3.06	4.8	1.91	1.81	4.60881	5.35168	1.91329	1.80735	AT1G06920	Ovate family protein 4
Glyma06g15341	24	TF-C2	0.1	3.54	3.36	1.89	0.92	-0.202448	0.709102	1.38245	1.5833	AT5G61890	ERF (ethylene response factor) subfamily B-4 of ERF/AP2 transcription factor family
Glyma13g17750	25	TF-C3	-1	1.47	3.34	2.58	0.82	1.46815	3.56478	3.71882	0.82103	AT3G17600	Indole-3-acetic acid inducible 31
Glyma07g01960	26	TF-C3	-2.83	-1.22	3.56	3.04	1.79	0	3.65153	3.04148	1.79355	AT4G32890	GATA transcription factor 9
Glyma15g23560	27	TF-C3	-1.35	0.71	4.63	4.78	1.66	-2.20547	1.71315	2.41584	-1.25032	AT5G25190	ESE3, ETHYLENE AND SALT INDUCIBLE 3
Glyma04g03801	28	TF-C3	1.85	0.64	4.57	4.47	1.63	0.187627	2.72489	2.62666	0.521237	AT5G42630	ABERRANT TESTA SHAPE, ATS, KAN4, KANADI 4
Glyma18g06090	29	TF-C3	0.26	0	2.09	4.16	0.14	-3.48543	-0.719892	0.679145	-3.34792	AT5G58360	Ovate family protein 3
Glyma16g10620	30	TF-C3	1.06	0.99	3.2	2.7	1.61	-2.27833	-0.263716	-2.13018	-3.83332	AT3G07340	CRY2-INTERACTING BHLH 3
Glyma04g43040	31	TF-C4	-1.21	0.98	1.2	3.5	2.85	-1.73941	-1.51353	1.12614	0.132836	AT1G21910	DEHYDRATION RESPONSE ELEMENT-BINDING PROTEIN 26
Glyma16g26291	32	TF-C4	-0.22	-0.57	1.12	4.87	3.23	-0.040642	0.852443	4.60321	2.9645	AT3G26744	ICE1, INDUCER OF CBF EXPRESSION 1, SCREAM
Glyma18g16170	33	TF-C4	0	0	0.09	3.68	3.74	0	0.0931094	4.06178	5.44736	AT5G15130	WRKY72
Glyma07g04290	34	TF-C4	0	0.34	0.43	3.33	3.53	0.341037	0.736966	3.32673	3.74775	AT3G13960	Growth-regulating factor 5
Glyma10g08871	35	TF-C5	-3.6	-4.21	0.39	0.56	-1.42	0	4.24031	3.39232	1	AT2G36080	ABNORMAL SHOOT 2, ABS2, NGAL1, NGATHA-LIKE 1
Glyma12g33460	36	TF-C5	-5.03	-2.07	-0.65	0	0	-0.222392	-0.222392	-0.222392	-0.222392	AT4G28500	NAC DOMAIN CONTAINING PROTEIN 73, SECONDARY WALL-ASSOCIATED NAC DOMAIN PROTEIN 2
Glyma06g44250	37	TF-C5	-4.04	-2.44	-1.52	-1.24	0	-0.544321	-0.347923	-1.22239	-1.22239	AT4G28500	NAC DOMAIN CONTAINING PROTEIN 73, SECONDARY WALL-ASSOCIATED NAC DOMAIN PROTEIN 2
Glyma13g40860	38	TF-C5	-3.19	-2.25	-1.24	0.41	-0.21	-2.91511	-3.1375	-0.364914	-1.28951	AT2G28710	C2H2-type zinc finger family protein
Glyma14g09190	39	TF-C5	-2.55	-4.34	-1.49	0	0	-2.11548	-1.24101	-2.11548	-2.11548	AT1G46264	Heat shock transcription factor B4
Glyma05g04250	40	TF-C5	-2.83	-4.31	-1.12	0	0	-2.19114	-2.19114	-2.19114	-2.19114	AT1G12260	NAC 007
Glyma01g43120	41	TF-C5	-3.04	-5.42	-1.21	0	0	-3.4285	-3.16547	-3.4285	-3.4285	AT1G63910	Myb domain protein 103
Glyma11g02400	42	TF-C5	-4.07	-4.33	0	0	0	-2.54432	-2.54432	-2.54432	-2.54432	AT1G63910	Myb domain protein 103
Glyma03g32116	43	TF-C5	-3.62	-4.44	0.1	0.09	1.15	-2.65294	1.24379	1.26906	-0.525827	AT4G28530	NAC domain containing protein 74
Glyma09g29760	44	TF-C5	-2.57	-3.06	-0.86	-0.52	0	-0.903785	0.711875	-0.95109	-0.95109	AT3G17730	NAC domain containing protein 57
Glyma18g13574	45	TF-C6	-1.24	-4.71	-2.83	0.9	-0.1	-3.27302	-1.80487	-1.26105	1.53262	AT2G43000	NAC domain containing protein 42
Glyma10g27860	46	TF-C6	-1.89	-2.99	-3.73	-1.29	-0.2	-1.46877	-2.36923	-1.88381	-0.199309	AT4G04450	WRKY42
Glyma01g37993	47	TF-C7	0.37	-1.05	-4.26	-2.67	0	-1.04861	-4.46815	-4.46815	-4.46815	AT2G18350	Homeobox protein 24
Glyma08g15050	48	TF-C7	-1.53	-0.01	-3.3	-2.34	-1.11	0.160309	-2.51763	-0.500843	0.341842	AT5G64810	WRKY DNA-binding protein 51
