# Supplementary material for: Transcriptome Analysis of Soybean Leaf Abscission Identifies Transcriptional Regulators of Organ Polarity and Cell Fate
Source: Front Plant Sci. 2016 Feb 17;7:125. doi: 10.3389/fpls.2016.00125 (PMC4756167; doi:10.3389/fpls.2016.00125)
Supplement: Table S4 — Excel file listing expression and annotation of 520 DEGs depicted in Figures 4A,B. [file Table4.xlsx]

## Sheet: Excel
Gene	Heat Map position	TF-Cluster	DEG-Cluster-(total)	0h log2 AZ/Pet	12h log2 AZ/Pet	24h log2 AZ/Pet	48h log2 AZ/Pet	72h log2 AZ/Pet	AZ 12h/0h	AZ 24h/0h	AZ 48h/0h	AZ 72h/0h	Best Arab match	Definition
Glyma10g41930	1	TF-C1	DEG-C1	3.21906	2.62905	1.47508	1.45306	1.62943	4.33767	5.0227	2.27037	-0.394089	AT1G68320	myb domain protein 62
Glyma06g46560	47	TF-C1	DEG-C1	3.12694	2.11837	0.256118	-1.48685	0.471006	-1.64927	-3.46952	-6.37408	-6.77422	AT1G08465	Plant-specific transcription factor YABBY family protein
Glyma19g36100	53	TF-C1	DEG-C1	3.80856	2.14543	0.625152	0.0797272	1.24286	-2.03659	-3.71862	-4.68725	-5.07667	AT2G37260	WRKY family transcription factor family protein
Glyma03g34710	56	TF-C1	DEG-C1	5.36807	3.18057	0	0	0	-2.1875	-5.36807	-5.36807	-5.36807	AT5G03790	homeobox 51
Glyma17g12200	82	TF-C1	DEG-C1	5.59165	2.68664	0.993714	0.790547	0	-2.97302	-7.47867	-9.31787	-10.411	AT2G26580	plant-specific transcription factor YABBY family protein
Glyma08g39951	87	TF-C1	DEG-C1	3.29711	2.19114	0	0	0	-3.21031	-5.40145	-5.40145	-5.40145	AT2G43060	ILI1 binding bHLH 1
Glyma08g28691	92	TF-C1	DEG-C1	4.70553	3.04148	1.70782	0	0	-3.37187	-4.70553	-6.41335	-6.41335	AT1G67260	TCP family transcription factor
Glyma07g10321	93	TF-C1	DEG-C1	3.2972	2.24286	1.76553	0	0	-3.40484	-3.88216	-5.6477	-5.6477	AT1G68320	myb domain protein 62
Glyma02g16071	96	TF-C1	DEG-C1	3.66752	2.18263	-1.12867	1.67043	0	-3.46176	-7.49561	-9.21653	-12.1298	AT3G04730	indoleacetic acid-induced protein 16
Glyma02g16080	99	TF-C1	DEG-C1	3.52705	2.61587	0.0770683	0.581548	-1.41093	-3.62127	-6.92889	-9.33062	-11.5923	AT3G23050	indole-3-acetic acid 7
Glyma07g03840	100	TF-C1	DEG-C1	3.01888	2.30878	-0.477187	-0.0473057	0	-3.6365	-6.87405	-10.2008	-10.2008	AT3G15540	indole-3-acetic acid inducible 19
Glyma03g31530	108	TF-C1	DEG-C1	4.087	5.22109	1.83463	1.78903	1.48543	-3.89504	-8.7233	-8.96908	-12.114	AT4G14550	indole-3-acetic acid inducible 14
Glyma06g10110	116	TF-C1	DEG-C1	7.33207	4.98185	0	0	0	-4.39753	-9.37938	-9.37938	-9.37938	AT1G23420	Plant-specific transcription factor YABBY family protein
Glyma04g10125	117	TF-C1	DEG-C1	8.31042	4.01792	0	0	0	-4.51489	-8.53281	-8.53281	-8.53281	AT1G23420	Plant-specific transcription factor YABBY family protein
Glyma05g04260	133	TF-C1	DEG-C1	7.69805	3.59694	0	0	0	-5.73338	-9.33032	-9.33032	-9.33032	AT2G45190	Plant-specific transcription factor YABBY family protein
Glyma18g16390	134	TF-C1	DEG-C1	8.14541	2.76195	0	0	3.20343e-16	-5.76331	-9.99341	-9.99341	-9.99341	AT3G01470	homeobox 1
Glyma17g14710	135	TF-C1	DEG-C1	6.69539	3.10434	0	0	0	-5.97879	-9.08312	-9.08312	-9.08312	AT2G45190	Plant-specific transcription factor YABBY family protein
Glyma04g00870	2		DEG-C1	4.66903	2.34744	1.6061	1.13321	-0.387023	3.02891	3.24996	3.09412	1.58231	AT4G38840	SAUR-like auxin-responsive protein family
Glyma09g05170	3		DEG-C1	2.35863	3.0639	0.778063	0.0639273	-0.488703	2.63548	0.216792	-2.43898	-3.21595	AT3G21420	2-oxoglutarate (2OG) and Fe(II)-dependent oxygenase superfamily protein
Glyma13g08000	4		DEG-C1	3.47393	2.12446	0.455107	0.208305	-0.135993	2.57864	3.73606	4.32652	4.18963	AT1G17840	white-brown complex homolog protein 11
Glyma19g04250	5		DEG-C1	4.74301	2.22445	1.01829	0.0439433	0	2.55281	-0.00530891	-5.02989	-6.76686	AT3G30180	brassinosteroid-6-oxidase 2
Glyma01g45160	6		DEG-C1	2.91329	4.89372	1.37993	0.347923	0.00605993	2.53297	-0.154843	0.987176	2.88545	AT4G23180	cysteine-rich RLK (RECEPTOR-like protein kinase) 10
Glyma16g24850	7		DEG-C1	2.48522	4.04017	-3.76789	-1.22239	-0.215729	2.45246	-4.96107	-7.131	-7.08369	AT5G66440
Glyma06g19540	8		DEG-C1	3.73239	4.50756	1.30523	1.61759	1.03787	2.12244	-0.612007	1.37745	1.86356	AT1G60190	ARM repeat superfamily protein
Glyma11g35870	9		DEG-C1	2.848	4.09873	-0.485427	0	0	1.25074	-1.73252	-2.848	-2.848	AT3G05550	Hypoxia-responsive family protein
Glyma11g13140	10		DEG-C1	2.29399	4.81592	-0.449803	-0.596103	-0.121306	1.23899	-0.318909	-3.05755	-1.06596
Glyma20g34930	11		DEG-C1	2.01802	5.15987	1.98195	0.664991	0.660514	1.11747	1.66746	1.14472	0.756729	AT3G23430	phosphate 1
Glyma02g04830	12		DEG-C1	4.35609	2.88429	0.808675	-0.929408	-1.34606	0.926231	0.15303	-1.46531	-3.56601	AT4G35720	Arabidopsis protein of unknown function (DUF241)
Glyma02g06610	13		DEG-C1	2.33026	3.36764	1.75779	1.78583	0.772531	0.882035	0.850322	1.95842	1.91558	AT2G23790	Protein of unknown function (DUF607)
Glyma02g06090	14		DEG-C1	4.27725	6.13793	0.134017	1.97012	0.889442	0.605955	-2.58776	-1.32602	-2.56977	AT5G66440
Glyma15g16490	15		DEG-C1	2.91543	3.94756	1.72642	-1.03493	1.3599	0.552734	-2.12981	-5.82043	-6.22607	AT3G21420	2-oxoglutarate (2OG) and Fe(II)-dependent oxygenase superfamily protein
Glyma10g05300	16		DEG-C1	3.09585	2.75803	0	0	0	0.414657	-4.98337	-4.98337	-4.98337	AT2G39370
Glyma15g01220	17		DEG-C1	5.52929	4.93733	0.859356	-0.644171	-0.0433307	0.324814	0.293277	-0.118523	0.80373	AT1G80160	Lactoylglutathione lyase / glyoxalase I family protein
Glyma19g27980	18		DEG-C1	2.21374	4.0936	0.47961	-0.192645	-0.900464	0.161834	-3.41093	-4.91101	-5.1334	AT5G13920	GRF zinc finger / Zinc knuckle protein
Glyma08g26780	19		DEG-C1	4.69116	3.52909	0.893085	0	0	0.0184963	-2.43818	-4.69116	-4.69116	AT3G02100	UDP-Glycosyltransferase superfamily protein
Glyma17g07660	20		DEG-C1	6.89693	5.40211	-0.956747	0	0	-0.0756861	-6.05258	-9.03443	-9.03443
Glyma03g03270	21		DEG-C1	3.96963	3.89077	0	0	0	-0.0788554	-3.96963	-3.96963	-3.96963	AT4G08870	Arginase/deacetylase superfamily protein
Glyma14g01800	22		DEG-C1	5.41933	5.96598	1.64756	1.76553	-0.137504	-0.111063	-4.47048	-8.2626	-10.0281	AT3G13130
Glyma06g18861	23		DEG-C1	3.76553	3.61275	0.0931094	0	0.180572	-0.152789	-3.67243	-3.76553	-3.58496	AT5G63090	Lateral organ boundaries (LOB) domain family protein
Glyma02g06680	24		DEG-C1	4.03809	3.168	-2.18539	-3.17554	-2.54701	-0.257619	-6.06344	-8.29663	-6.4929	AT3G50770	calmodulin-like 41
Glyma06g03300	25		DEG-C1	3.09442	2.06357	-0.0799829	-1.04095	-0.379396	-0.397556	-3.03681	-4.51946	-4.57306	AT4G39170	Sec14p-like phosphatidylinositol transfer family protein
Glyma16g22760	26		DEG-C1	3.61922	3.6455	1.0943	-0.806747	-1	-0.608197	1.12283	-0.240877	-3.35324	AT4G35690	Arabidopsis protein of unknown function (DUF241)
Glyma17g18170	27		DEG-C1	2.20511	3.11042	1.94111	0.423211	1.45066	-0.612539	-0.0124694	-1.71479	-2.82484	AT4G01130	GDSL-like Lipase/Acylhydrolase superfamily protein
Glyma10g08470	28		DEG-C1	5.19234	4.77968	1.34645	1.63227	1.30256	-0.639424	-2.913	-5.43454	-5.76424	AT3G10120
Glyma16g22630	29		DEG-C1	4.45943	3.35669	-0.793549	0	0	-0.652077	-4.45943	-4.45943	-4.45943	AT4G35640	serine acetyltransferase 3;2
Glyma03g13886	30		DEG-C1	4.58779	4.58267	0.435502	1.02509	-0.117357	-0.700263	-4.84743	-5.1392	-6.11454	AT1G11330	S-locus lectin protein kinase family protein
Glyma06g00910	31		DEG-C1	4.49552	6.28666	1.08017	-1.72889	0.104556	-0.701259	-4.6611	-5.24851	-4.50861	AT4G38840	SAUR-like auxin-responsive protein family
Glyma10g00630	32		DEG-C1	3.0214	3.84465	0.410188	-0.124588	-0.0861566	-0.79342	-1.91561	-0.550611	0.177843	AT4G14750	IQ-domain 19
Glyma17g01221	33		DEG-C1	5.90394	3.85493	-0.48989	-0.912767	-0.723399	-0.826307	-4.38974	-5.5856	-8.34233
Glyma02g09850	34		DEG-C1	3.09151	2.14624	0.380844	0.436309	0.55226	-0.844402	-3.02207	-0.316917	0.791321	AT2G47485
Glyma20g37511	35		DEG-C1	5.13443	4.27302	1.02385	0.678072	0	-0.954517	-4.20369	-4.54946	-5.22754	AT1G54790	GDSL-like Lipase/Acylhydrolase superfamily protein
Glyma14g01765	36		DEG-C1	6.18982	5.16591	0	0	-1	-1.02391	-6.18982	-6.18982	-6.18982
Glyma13g03200	37		DEG-C1	3.90689	2.79355	-0.137504	0	0	-1.11334	-3.90689	-3.90689	-3.90689	AT1G44760	Adenine nucleotide alpha hydrolases-like superfamily protein
Glyma13g27550	38		DEG-C1	3.19878	3.1394	0.096508	0	0	-1.31717	-3.15571	-5.65821	-5.65821	AT1G11655
Glyma19g05673	39		DEG-C1	6.71195	5.06551	-0.415037	0	0	-1.34388	-6.71195	-6.71195	-6.71195	AT3G19660
Glyma06g01286	40		DEG-C1	3.50674	2.12653	-1.56884	0	0	-1.3802	-3.50674	-3.50674	-3.50674
Glyma10g02630	41		DEG-C1	3.26223	2.11756	0.733533	-0.594219	-0.582168	-1.42123	-2.46717	-4.26397	-5.33744	AT3G62980	F-box/RNI-like superfamily protein
Glyma03g38675	42		DEG-C1	5.70598	4.25046	0	0	0	-1.45552	-5.70598	-5.70598	-5.70598	AT1G20230	Pentatricopeptide repeat (PPR) superfamily protein
Glyma06g45046	43		DEG-C1	2.92873	4.86625	0.58679	1.31325	1.40981	-1.47301	-2.62044	-2.28904	-0.917472
Glyma02g46920	44		DEG-C1	4.8371	4.00063	-1.60973	-2.03562	1.04731	-1.50949	-6.40321	-7.7631	-6.7158	AT3G13170	Spo11/DNA topoisomerase VI, subunit A protein
Glyma15g09040	45		DEG-C1	3.22856	4.54949	1.1361	0.0627418	-0.0201315	-1.51372	-0.976653	-0.652637	-0.429105	AT4G18700	CBL-interacting protein kinase 12
Glyma13g31760	46		DEG-C1	6.36356	4.55325	1.67807	0	0	-1.53467	-5.02652	-6.7046	-6.7046	AT1G11125
Glyma04g00890	48		DEG-C1	4.87878	2.92892	-0.705257	-1.1375	0	-1.76038	-5.18811	-5.21981	-5.80478	AT4G38840	SAUR-like auxin-responsive protein family
Glyma10g32670	49		DEG-C1	3.07623	3.69717	1.77872	0.610141	-0.639469	-1.79939	0.266164	0.175865	-1.34085	AT3G23430	phosphate 1
Glyma09g08360	50		DEG-C1	5.39117	3.42403	0	0	0	-1.96715	-5.39117	-5.39117	-5.39117
Glyma10g40780	51		DEG-C1	4.136	3.84465	0.260528	0	0	-1.99916	-3.90522	-5.84382	-5.84382	AT4G34220	Leucine-rich repeat protein kinase family protein
Glyma03g39050	52		DEG-C1	3.25964	2.98489	1.14219	-0.458106	-1.45271	-2.03486	-2.22356	-3.47786	-5.59415	AT1G09240	nicotianamine synthase 3
Glyma12g14340	54		DEG-C1	6.83516	6.43866	0.208947	-2.23266	0	-2.05397	-8.61682	-10.1857	-10.1857	AT2G42570	TRICHOME BIREFRINGENCE-LIKE 39
Glyma11g03010	55		DEG-C1	5.03653	5.66547	1.05803	0.736966	0	-2.1667	-5.43597	-7.91624	-8.6532	AT4G22880	leucoanthocyanidin dioxygenase
Glyma03g34040	57		DEG-C1	4.34737	6.47681	1.95012	-0.113742	-0.213898	-2.20922	-3.9563	-5.59292	-5.81814	AT5G03380	Heavy metal transport/detoxification superfamily protein
Glyma07g37115	58		DEG-C1	7.63372	4.75829	0.137504	0	0	-2.22773	-7.49622	-7.63372	-7.63372	AT4G16146	cAMP-regulated phosphoprotein 19-related protein
Glyma06g10420	59		DEG-C1	4.67527	2.20521	-0.221442	0.0874628	0.222392	-2.23801	-4.13289	-4.48505	-6.76516	AT1G28230	purine permease 1
Glyma03g33320	60		DEG-C1	5.66319	2.0465	1.67493	0.570661	0.263723	-2.25269	-1.76343	-2.68686	-3.7683	AT3G12620	Protein phosphatase 2C family protein
Glyma13g04210	61		DEG-C1	5.81502	4.47465	-1.20163	0	0	-2.26637	-6.74102	-6.74102	-6.74102	AT5G07990	Cytochrome P450 superfamily protein
Glyma19g29130	62		DEG-C1	7.11548	4.82782	1.45066	0	0	-2.28766	-5.66482	-7.11548	-7.11548	AT1G54320	LEM3 (ligand-effect modulator 3) family protein / CDC50 family protein
Glyma18g04960	63		DEG-C1	5.50779	3.54844	0	0	0	-2.30039	-5.84883	-5.84883	-5.84883	AT3G03190	glutathione S-transferase F11
Glyma01g42350	64		DEG-C1	4.50109	6.82188	1.92647	0.647698	0	-2.32499	-4.79637	-8.49917	-9.14687	AT4G22880	leucoanthocyanidin dioxygenase
Glyma13g07151	65		DEG-C1	6.18454	3.85466	-0.584963	0	0	-2.32988	-6.18454	-6.18454	-6.18454	AT3G19660
Glyma06g11430	66		DEG-C1	3.53419	2.59429	0.393309	-0.82103	0	-2.38897	-5.77794	-10.1862	-10.1862	AT1G77760	nitrate reductase 1
Glyma12g09980	67		DEG-C1	9.65804	7.29309	1.88753	0	0	-2.41226	-7.81782	-9.70534	-9.70534	AT1G08440	Aluminium activated malate transporter family protein
Glyma13g08190	68		DEG-C1	4.35771	2.87695	-2.3505	0.302563	0.0473057	-2.41864	-8.81496	-8.51239	-8.76765	AT5G53190	Nodulin MtN3 family protein
Glyma09g01380	69		DEG-C1	3.92055	2.11297	1.65711	0.616671	0	-2.55632	-6.24248	-8.07647	-8.69314	AT3G02870	Inositol monophosphatase family protein
Glyma05g01300	70		DEG-C1	2.01083	3.30299	0.327093	-0.923219	-0.314717	-2.55788	-1.44877	-2.28991	-2.47353	AT5G62530	aldehyde dehydrogenase 12A1
Glyma10g37420	71		DEG-C1	5.64097	2.58496	0	0	0	-2.57058	-5.64097	-5.64097	-5.64097	AT5G52860	ABC-2 type transporter family protein
Glyma09g23220	72		DEG-C1	6.50779	4.89401	1	0	0	-2.61379	-6.50779	-7.50779	-7.50779	AT5G24030	SLAC1 homologue 3
Glyma04g40350	73		DEG-C1	3.75834	2.0659	1.60031	1.27867	0.54693	-2.62403	-2.06752	0.414534	0.790936	AT5G24660	response to low sulfur 2
Glyma13g04710	74		DEG-C1	3.86162	2.152	-0.547488	-0.793549	0	-2.67485	-4.78176	-5.89724	-5.89724	AT4G31970	cytochrome P450, family 82, subfamily C, polypeptide 2
Glyma12g14970	75		DEG-C1	4.6447	3.14839	1.85466	0	0	-2.67688	-2.97062	-5.82528	-5.82528
Glyma20g35790	76		DEG-C1	5.15279	3.86129	0	0	0	-2.70654	-6.56783	-6.56783	-6.56783	AT3G02645	Plant protein of unknown function (DUF247)
Glyma17g29710	77		DEG-C1	6.38601	3.57693	0.222392	0	0	-2.80908	-6.16361	-6.38601	-6.38601	AT2G24450	FASCICLIN-like arabinogalactan protein 3 precursor
Glyma02g39370	78		DEG-C1	3.06653	3.01293	0.283793	1.75132	1.25601	-2.85931	-6.03067	-6.17981	-4.89551	AT2G30070	potassium transporter 1
Glyma04g14970	79		DEG-C1	4.48641	4.4956	0.718674	1.69302	0	-2.89895	-5.95397	-7.06142	-8.75444	AT5G13750	zinc induced facilitator-like 1
Glyma18g02270	80		DEG-C1	8.54066	7.32283	0	0	0	-2.92565	-10.2485	-10.2485	-10.2485	AT4G39700	Heavy metal transport/detoxification superfamily protein
Glyma08g45600	81		DEG-C1	8.14613	6.66297	1.76553	0	0	-2.95132	-7.84875	-9.61428	-9.61428	AT1G73325	Kunitz family trypsin and protease inhibitor protein
Glyma20g26510	83		DEG-C1	5.2239	3.8646	0.0703893	0	0	-3.007	-6.38617	-6.8716	-6.8716	AT4G34220	Leucine-rich repeat protein kinase family protein
Glyma06g45410	84		DEG-C1	4.6224	2.09497	1.55499	-3.88874	-2.85133	-3.07213	-2.24587	-7.52025	-7.61336	AT4G10265	Wound-responsive family protein
Glyma10g06370	85		DEG-C1	3.00042	3.08037	0.975752	-0.222392	-0.736966	-3.0788	-7.44645	-8.4222	-8.4222	AT3G09870	SAUR-like auxin-responsive protein family
Glyma04g12381	86		DEG-C1	3.77867	4.06465	-1.20704	0	0	-3.09253	-5.72422	-7.15718	-7.15718	AT4G34260	1,2-alpha-L-fucosidases
Glyma0079s00320	88		DEG-C1	3.99828	2.54432	0	0	0	-3.26132	-5.80564	-5.80564	-5.80564	AT4G38840	SAUR-like auxin-responsive protein family
Glyma02g10816	89		DEG-C1	4.98839	2.05889	0	0	0	-3.30801	-5.36691	-5.36691	-5.36691
Glyma06g45280	90		DEG-C1	4.85589	2.11344	1.78966	-2.87276	-2.83996	-3.3132	-2.10789	-6.24731	-7.87024	AT4G10265	Wound-responsive family protein
Glyma12g14980	91		DEG-C1	3.31249	2.33787	-1.48543	0	0	-3.32826	-5.92916	-5.92916	-5.92916	AT4G38840	SAUR-like auxin-responsive protein family
Glyma15g10050	94		DEG-C1	4.96559	2.56956	0.516625	-0.38247	0	-3.4066	-4.99753	-7.84123	-8.74169	AT4G18340	Glycosyl hydrolase superfamily protein
Glyma10g02130	95		DEG-C1	3.21488	2.24286	0	0	0	-3.43145	-5.67431	-5.67431	-5.67431	AT4G02290	glycosyl hydrolase 9B13
Glyma20g26653	97		DEG-C1	3.60301	2.70682	0.214634	-0.180572	0	-3.51721	-6.39206	-9.89457	-9.89457	AT4G34260	1,2-alpha-L-fucosidases
Glyma05g08270	98		DEG-C1	4.16081	2.32193	0.95109	0.0473057	0	-3.5319	-4.90274	-5.80652	-5.85383	AT2G26710	Cytochrome P450 superfamily protein
Glyma17g08250	101		DEG-C1	3.38217	2.54628	1.26303	0	1.09311	-3.71036	-6.06399	-7.32703	-6.23392	AT5G58000	Reticulon family protein
Glyma02g45080	102		DEG-C1	4.49483	2.29278	0	0	0	-3.72142	-6.01421	-6.01421	-6.01421	AT4G23820	Pectin lyase-like superfamily protein
Glyma02g47770	103		DEG-C1	6.04839	6.38716	0	0	0	-3.83383	-10.221	-10.221	-10.221
Glyma07g01760	104		DEG-C1	5.52537	2.0983	0.341037	0	0	-3.84211	-5.97788	-6.31892	-6.31892	AT3G16490	IQ-domain 26
Glyma13g20621	105		DEG-C1	2.84522	4.18875	0	0	0	-3.84738	-8.91059	-8.91059	-8.91059	AT3G09870	SAUR-like auxin-responsive protein family
Glyma07g28910	106		DEG-C1	4.2455	2.03562	0.519374	1.24286	0	-3.85758	-5.37383	-4.65034	-5.8932	AT1G17020	senescence-related gene 1
Glyma20g39040	107		DEG-C1	7.84679	7.01197	1.848	0.180572	-1.07039	-3.87044	-9.03442	-10.7018	-10.8824	AT2G43330	inositol transporter 1
Glyma09g11111	109		DEG-C1	6.07443	4.58438	0.751228	-0.177215	-1.42327	-3.92249	-4.18005	-4.24647	-6.57499	AT1G30220	inositol transporter 2
Glyma04g01550	110		DEG-C1	8.56312	7.1433	0	0	0	-3.98867	-11.132	-11.132	-11.132	AT3G18830	polyol/monosaccharide transporter 5
Glyma01g12840	111		DEG-C1	3.19838	3.26373	1.01005	-0.909235	0	-4.04365	-4.56373	-7.3761	-7.82676	AT1G32900	UDP-Glycosyltransferase superfamily protein
Glyma09g01530	112		DEG-C1	7.4608	3.36457	0.765535	0	0	-4.09622	-6.69526	-7.4608	-7.4608	AT3G13130
Glyma11g36170	113		DEG-C1	8.90146	6.25172	0	0.647698	0	-4.18579	-10.4375	-9.78981	-10.4375	AT4G39700	Heavy metal transport/detoxification superfamily protein
Glyma11g02081	114		DEG-C1	5.01019	2.45066	0	0	0	-4.25255	-6.70321	-6.70321	-6.70321	AT5G41810
Glyma19g32271	115		DEG-C1	5.45046	4.39003	1.67531	1.39232	-2.6009	-4.31342	-5.32031	-6.21802	-8.70344	AT5G13650	elongation factor family protein
Glyma11g33220	118		DEG-C1	3.1694	2.54331	0	0	0	-4.53532	-7.5293	-7.5293	-7.5293	AT1G65900
Glyma16g19240	119		DEG-C1	4.79496	2.48543	0	1	0	-4.55239	-7.03782	-6.03782	-7.03782	AT3G11210	SGNH hydrolase-type esterase superfamily protein
Glyma12g02560	120		DEG-C1	8.34415	3.78311	0	0	0	-4.56104	-8.34415	-8.34415	-8.34415	AT1G29450	SAUR-like auxin-responsive protein family
Glyma17g37060	121		DEG-C1	5.39122	4.66865	0	0	0	-4.7901	-9.45875	-9.45875	-9.45875	AT5G42800	dihydroflavonol 4-reductase
Glyma13g31420	122		DEG-C1	4.85135	2.29745	-0.516296	-3.3443	0.378512	-4.81102	-6.8784	-9.84994	-9.56454	AT4G04955	allantoinase
Glyma02g08231	123		DEG-C1	4.52161	3.07039	0	0	0	-5.00785	-8.07824	-8.07824	-8.07824	AT5G61240	Leucine-rich repeat (LRR) family protein
Glyma09g03936	124		DEG-C1	6.61208	2.44184	0	0	0	-5.07071	-7.51254	-7.51254	-7.51254
Glyma09g08900	125		DEG-C1	4.48689	3.41954	0	0	0	-5.15764	-8.57718	-8.57718	-8.57718	AT5G20860	Plant invertase/pectin methylesterase inhibitor superfamily
Glyma01g03090	126		DEG-C1	4.40829	3.41504	1.37851	-1.0217	1.45138	-5.1605	-7.19703	-8.43804	-6.41634	AT5G65380	MATE efflux family protein
Glyma05g02150	127		DEG-C1	3.45489	2.88753	0	0	0	-5.21506	-8.10259	-8.10259	-8.10259	AT1G62400	Protein kinase superfamily protein
Glyma08g45610	128		DEG-C1	9.71688	4.46815	-1.60171e-16	0	0	-5.24873	-9.71688	-9.71688	-9.71688	AT1G73260	kunitz trypsin inhibitor 1
Glyma02g05450	129		DEG-C1	3.94945	4.07325	1.59172	0	0	-5.53155	-6.77022	-9.6048	-9.6048	AT3G51240	flavanone 3-hydroxylase
Glyma02g05470	130		DEG-C1	3.68893	2.49399	0.728698	0	0	-5.60772	-7.15062	-8.10171	-8.10171	AT3G51240	flavanone 3-hydroxylase
Glyma14g39201	131		DEG-C1	7.77596	3.14839	0	0	0	-5.67487	-8.82326	-8.82326	-8.82326	AT2G01990
Glyma13g23010	132		DEG-C1	4.3667	2.46815	0	0	0	-5.71275	-8.1809	-8.1809	-8.1809	AT5G20260	Exostosin family protein
Glyma10g06402	136		DEG-C1	8.14602	2.03342	0	0	0	-6.01948	-8.14602	-8.14602	-8.14602	AT3G09870	SAUR-like auxin-responsive protein family
Glyma13g09550	137		DEG-C1	4.04615	2.46263	0	0.132104	0.185138	-6.15226	-9.06555	-4.32859	-2.80502	AT1G21550	Calcium-binding EF-hand family protein
Glyma10g43391	138		DEG-C1	8.75032	2.58496	0	0	0	-6.16535	-8.75032	-8.75032	-8.75032	AT4G17970	aluminum-activated, malate transporter 12
Glyma10g02440	139		DEG-C1	4.78418	2.05889	0	0	0.302563	-6.35755	-8.41645	-8.41645	-8.11388	AT2G47750	putative indole-3-acetic acid-amido synthetase GH3.9
Glyma18g44761	140		DEG-C1	7.72693	2.23869	-2.6009	-1.25239	-0.0473057	-6.496	-10.7781	-11.1825	-12.3631	AT3G51630	with no lysine (K) kinase 5
Glyma18g45900	141		DEG-C1	3.23138	2.84033	1.59904	-0.564181	-0.66224	-6.60286	-8.19132	-8.63465	-7.36015
Glyma03g23390	142		DEG-C1	5.75393	4.65344	0	0	0	-6.73179	-11.3852	-11.3852	-11.3852	AT5G41761
Glyma14g09620	143		DEG-C1	3.27012	2.4585	0	0	0.485427	-7.31277	-12.0039	-12.0039	-11.5185	AT5G59845	Gibberellin-regulated family protein
Glyma13g30331	146	TF-C2	DEG-C2	-1.74568	2.79133	3.10575	0.721606	-0.117557	7.73751	8.48902	5.98972	4.27753	AT1G29160	Dof-type zinc finger DNA-binding family protein
Glyma01g32440	151	TF-C2	DEG-C2	-1.60171e-16	4.49321	3.43357	1.90824	1.74595	7.84841	6.55459	4.1511	2.42403	AT2G30400	ovate family protein 2
Glyma09g41280	162	TF-C2	DEG-C2	0	3.05627	4.79913	1.91329	1.80735	4.60881	5.35168	1.91329	1.80735	AT1G06920	ovate family protein 4
Glyma17g10970	163	TF-C2	DEG-C2	-0.0284752	3.19425	3.50005	1.05186	0.785366	3.55122	5.57363	3.82876	2.42057	AT5G61430	NAC domain containing protein 100
Glyma01g09510	164	TF-C2	DEG-C2	-1	2.43172	4.54116	1.00224	-0.455939	2.18556	6.86309	6.2442	4.76948	AT3G30530	basic leucine-zipper 42
Glyma10g01330	180	TF-C2	DEG-C2	-0.776609	3.56161	2.82473	1.0753	0.354877	2.71855	3.14043	2.37786	0.0561516	AT5G49620	myb domain protein 78
Glyma06g15341	192	TF-C2	DEG-C2	0.0973092	3.54202	3.3591	1.89455	0.916007	-0.202448	0.709102	1.38245	1.5833	AT5G61890	Integrase-type DNA-binding superfamily protein
Glyma13g39890	144		DEG-C2	-0.874469	4.27849	3.09052	-0.852825	-0.861474	8.3345	10.7903	9.59911	8.83468
Glyma02g06870	145		DEG-C2	-1.77961	4.4336	2.04106	-0.571802	-0.887009	8.00244	9.21998	8.39446	7.88712	AT4G37200	Thioredoxin superfamily protein
Glyma17g09030	147		DEG-C2	0	4.04703	4.86538	1.95812	0.34125	5.51517	9.94149	9.40713	8.3053	AT5G38790
Glyma09g35870	148		DEG-C2	0	2.09353	3.26716	0.401289	-0.287878	6.23649	8.8156	6.21464	3.74775	AT3G07970	Pectin lyase-like superfamily protein
Glyma10g37940	149		DEG-C2	-2.48804	4.722	4.76981	1.91038	0.990972	5.60754	9.22776	7.84991	4.93541	AT5G52390	PAR1 protein
Glyma17g35600	150		DEG-C2	0.415037	6.67948	4.74086	0.643776	0.67842	6.26444	8.2738	6.40599	5.3733
Glyma20g34810	152		DEG-C2	0	2.76109	3.72084	-0.301183	-0.25393	4.28046	9.166	10.167	11.6876	AT2G38870	Serine protease inhibitor, potato inhibitor I-type family protein
Glyma02g11450	153		DEG-C2	-2.20579	2.31163	4.32738	1.04921	-0.336329	4.66977	8.07546	8.16062	7.34785	AT1G49740	PLC-like phosphodiesterases superfamily protein
Glyma02g14821	154		DEG-C2	-1	5.74326	4.21154	1.20046	0.0447699	5.56269	7.04889	5.44392	3.40439	AT3G25655	inflorescence deficient in abscission (IDA)-like 1
Glyma06g35611	155		DEG-C2	0	2.09068	3.05729	0.451188	-0.189916	4.48757	7.64024	7.71516	8.60016	AT2G01050	zinc ion binding;nucleic acid binding
Glyma18g44250	156		DEG-C2	1.20231	7.27891	6.4576	1.92148	1.27037	4.44434	7.49421	6.02237	5.29419	AT3G08860	PYRIMIDINE 4
Glyma19g22570	157		DEG-C2	0	4.10713	3.26881	0.706602	0.0586296	4.10713	7.57137	8.28479	7.92323
Glyma01g33170	158		DEG-C2	0	2.36577	3.11674	1.38657	-1.15472	5.91009	5.66107	5.01495	0.82103	AT2G45130	SPX domain gene 3
Glyma15g27530	159		DEG-C2	0	3.4039	3.45791	1.72698	0.598086	4.51937	6.97728	7.51096	6.40372	AT3G14770	Nodulin MtN3 family protein
Glyma09g28310	160		DEG-C2	-4.09534	4.31096	2.01066	0.118831	-0.181611	2.92909	7.83972	7.5688	7.33446	AT1G17860	Kunitz family trypsin and protease inhibitor protein
Glyma08g07480	161		DEG-C2	-3.56128	2.03075	4.05779	1.58367	-0.0575812	4.05541	6.44931	6.38658	4.52392	AT2G14095
Glyma01g39460	165		DEG-C2	-2.24671	2.56505	3.83786	1.40155	1.9024	2.12494	6.77764	2.90586	2.14775	AT4G34050	S-adenosyl-L-methionine-dependent methyltransferases superfamily protein
Glyma17g06980	166		DEG-C2	-1.39894	2.44424	3.27886	0.425716	-1.11014	3.73568	4.91964	2.4193	0.564905	AT2G18890	Protein kinase superfamily protein
Glyma02g02240	167		DEG-C2	-1.48385	2.13711	3.59217	0.998808	-0.10539	3.05757	5.52716	5.53434	4.40828	AT5G13700	polyamine oxidase 1
Glyma09g36150	168		DEG-C2	-0.764912	2.14783	3.51629	1.85302	0.589391	2.94151	5.42905	5.83617	4.71837	AT5G13700	polyamine oxidase 1
Glyma16g10610	169		DEG-C2	-2.3356	3.18866	4.62838	0.449656	0	4.20574	4.14296	2.50855	-0.485427	AT1G70610	transporter associated with antigen processing protein 1
Glyma11g29010	170		DEG-C2	-2.88427	3.02097	2.64004	1.0612	1.24741	3.90849	4.3552	2.38313	2.54019	AT5G45840	Leucine-rich repeat protein kinase family protein
Glyma01g15630	171		DEG-C2	-0.643208	2.84342	3.02892	1.35548	0	3.67147	4.03701	-0.0327899	-1.56884	AT3G60520
Glyma08g19221	172		DEG-C2	-1.00212	4.36108	2.36876	1.10786	0.996732	3.91169	3.57039	2.99309	3.83468	AT4G13830	DNAJ-like 20
Glyma17g29830	173		DEG-C2	-1.60572	3.1064	3.33107	0.954196	0.761061	3.82443	3.65718	2.0936	0.222392	AT2G25680	molybdate transporter 1
Glyma01g22751	174		DEG-C2	0.0261975	3.8564	3.52753	1.15304	-0.235798	2.81502	4.36477	4.95216	3.18693	AT1G68765	Putative membrane lipoprotein
Glyma07g39510	175		DEG-C2	0.112475	2.87619	3.19265	1.60666	0.330645	2.80219	4	1.74416	1.05311	AT3G07880	Immunoglobulin E-set superfamily protein
Glyma17g29850	176		DEG-C2	-1.74928	3.29303	3.27586	0.95109	0.77259	3.49764	3.27586	1.7287	-0.356694	AT2G25680	molybdate transporter 1
Glyma12g07650	177		DEG-C2	1.03438	5.96261	3.43824	0.881224	0.373043	2.66707	3.85351	0.879386	-1.72872	AT1G07900	LOB domain-containing protein 1
Glyma20g22210	178		DEG-C2	-3.20588	2.44101	3.46026	-0.253119	0	2.24767	4.15353	-0.429784	-3.29768	AT5G26670	Pectinacetylesterase family protein
Glyma13g37500	179		DEG-C2	-0.737533	2.46274	3.52867	0.587588	-0.238432	2.23893	4.03784	1.69957	-0.558232	AT4G03420	Protein of unknown function (DUF789)
Glyma12g04780	181		DEG-C2	-0.768209	3.01529	2.61268	-0.483189	-0.91523	2.40058	3.42271	1.03699	-1.55058	AT4G34500	Protein kinase superfamily protein
Glyma13g33645	182		DEG-C2	-0.662015	3.59915	2.93811	-1.77805	-0.190522	2.17808	1.92556	-1.33448	-3.61159	AT3G14660	cytochrome P450, family 72, subfamily A, polypeptide 13
Glyma04g15850	183		DEG-C2	1.9251	3.25538	2.02765	-0.833517	-1.25486	1.27067	2.61304	0.737606	-1.27746	AT1G14700	purple acid phosphatase 3
Glyma13g33620	184		DEG-C2	-0.650562	3.19695	3.14245	-0.777097	-1.46972	2.11346	1.58871	-1.02262	-5.12596	AT3G14610	cytochrome P450, family 72, subfamily A, polypeptide 7
Glyma15g00270	185		DEG-C2	1.26303	3.89724	2.32193	0	0	2.63421	1.05889	-1.26303	-1.26303	AT3G20190	Leucine-rich repeat protein kinase family protein
Glyma02g12810	186		DEG-C2	1.84379	3.59773	2.58509	1.45965	-0.153959	1.46452	0.901397	-1.28881	-4.01654	AT1G26600	CLAVATA3/ESR-RELATED 9
Glyma03g38380	187		DEG-C2	-0.136502	2.59961	4.64234	1.69302	0	0.180896	1.85684	-1.43351	-3.12653
Glyma15g10920	188		DEG-C2	-1.37515	3.36257	3.14054	1.43137	0.0555485	-0.363015	2.30248	3.20312	1.19362	AT5G18980	ARM repeat superfamily protein
Glyma02g16990	189		DEG-C2	-1.35951	5.37002	2.98313	-0.450661	-1.60171e-16	2.77354	-0.887525	-4.39003	-4.39003	AT1G03440	Leucine-rich repeat (LRR) family protein
Glyma13g31950	190		DEG-C2	-0.180704	2.25543	3.17286	1.52883	0.685506	-0.282188	1.60901	2.52322	2.62959
Glyma04g40110	191		DEG-C2	0.308777	2.77578	4.42878	1.22736	0.160313	-0.594506	1.92098	0.707496	-1.28283
Glyma11g03070	193		DEG-C2	0.210218	3.12734	2.82886	1.21709	0.316122	-0.228553	-0.260467	-1.80673	-3.48916	AT1G62960	ACC synthase 10
Glyma02g03350	194		DEG-C2	0.206517	4.53017	2.87887	1.61777	1.22175	-0.255942	-0.37398	-1.3644	-3.47662	AT1G24130	Transducin/WD40 repeat-like superfamily protein
Glyma17g32100	195		DEG-C2	-3.14327	2.14439	3.45641	1.34104	0	-0.660251	-0.153211	-3.80464	-5.14568	AT2G45180	Bifunctional inhibitor/lipid-transfer protein/seed storage 2S albumin superfamily protein
Glyma13g21291	196		DEG-C2	1.97143	3.59296	2.4951	1.26463	1.56215	-0.728973	-0.625192	-0.14401	-0.257275	AT2G36640	embryonic cell protein 63
Glyma02g02290	197		DEG-C2	1.84945	3.44658	2.0725	-0.258828	0.0901978	0.116986	-1.48086	-5.70319	-8.17607	AT1G69780	Homeobox-leucine zipper protein family
Glyma10g33270	198		DEG-C2	1.58618	3.66523	3.57693	1.11548	0	-0.480569	-1.72807	-4.18952	-5.305	AT1G76520	Auxin efflux carrier family protein
Glyma18g02650	199		DEG-C2	-0.215928	2.39526	3.6177	1.05283	-0.385558	-2.46564	0.104641	-1.68082	-4.3014	AT5G34930	arogenate dehydrogenase
Glyma20g38220	200		DEG-C2	1.49696	3.13457	3.01764	1.03682	-0.0605676	-2.9386	-1.35264	-3.18347	-5.0977	AT5G27930	Protein phosphatase 2C family protein
Glyma01g36480	201		DEG-C2	0.456528	4.3874	2.94486	-0.584963	0	-1.19369	-3.85863	-6.80349	-6.80349	AT3G12500	basic chitinase
Glyma08g21410	202		DEG-C2	1.47764	3.7892	3.57989	-1.3678	-0.95738	-3.34051	-4.36035	-9.40744	-10.9353	AT4G25150	HAD superfamily, subfamily IIIB acid phosphatase
Glyma15g26790	203		DEG-C2	0.487557	3.04438	2.90224	0.69492	1.9046	-3.61284	-5.09646	-8.26621	-8.80376	AT5G06860	polygalacturonase inhibiting protein 1
Glyma14g10720	204		DEG-C2	1.62445	2.0322	3.24631	0.516791	0.217591	-4.50048	-4.90171	-6.16345	-7.05875	AT5G56750	N-MYC downregulated-like 1
Glyma13g17750	234	TF-C3	DEG-C3	-1	1.46815	3.34239	2.58131	0.82103	1.46815	3.56478	3.71882	0.82103	AT3G17600	indole-3-acetic acid inducible 31
Glyma07g01960	239	TF-C3	DEG-C3	-2.82782	-1.22239	3.55842	3.04148	1.79355	0	3.65153	3.04148	1.79355	AT4G32890	GATA transcription factor 9
Glyma04g03801	248	TF-C3	DEG-C3	1.848	0.638734	4.57289	4.47465	1.63227	0.187627	2.72489	2.62666	0.521237	AT5G42630	Homeodomain-like superfamily protein
Glyma15g23560	252	TF-C3	DEG-C3	-1.34975	0.707819	4.62644	4.77658	1.66297	-2.20547	1.71315	2.41584	-1.25032	AT5G25190	Integrase-type DNA-binding superfamily protein
Glyma18g06090	267	TF-C3	DEG-C3	0.263034	0	2.08746	4.16457	0.137504	-3.48543	-0.719892	0.679145	-3.34792	AT5G58360	ovate family protein 3
Glyma16g10620	276	TF-C3	DEG-C3	1.05711	0.989029	3.19628	2.70044	1.61218	-2.27833	-0.263716	-2.13018	-3.83332	AT3G07340	basic helix-loop-helix (bHLH) DNA-binding superfamily protein
Glyma10g06880	205		DEG-C3	0.862346	-0.478854	3.83416	3.68443	1.163	2.16494	9.23039	11.7055	11.5586	AT1G20030	Pathogenesis-related thaumatin superfamily protein
Glyma10g07050	206		DEG-C3	0.71297	-0.574856	3.67596	3.69876	1.20942	2.26455	9.18831	11.7423	11.5695	AT1G20030	Pathogenesis-related thaumatin superfamily protein
Glyma10g06940	207		DEG-C3	0.769228	-0.544314	3.83263	3.7025	1.18755	2.10547	9.19901	11.7096	11.5701	AT1G20030	Pathogenesis-related thaumatin superfamily protein
Glyma01g26800	208		DEG-C3	-0.378512	0.552541	5.10564	3.23332	1.65261	0.552541	8.01253	12.008	12.533	AT3G09220	laccase 7
Glyma12g32650	209		DEG-C3	0	0	7.83507	3.52675	0.518031	0	8.85891	11.088	10.7454	AT1G03940	HXXXD-type acyl-transferase family protein
Glyma11g17460	210		DEG-C3	0	-0.763933	3.18632	2.086	-0.174155	0.82103	7.73064	10.9666	9.76542	AT3G12160	RAB GTPase homolog A4D
Glyma05g07551	211		DEG-C3	0	1.07039	4.00942	2.36215	0.343159	1.07039	7.71356	8.89613	8.61851	AT5G38790
Glyma04g42620	212		DEG-C3	-2.96193	-0.953457	3.51766	3.5772	0.93026	-0.192645	5.28437	8.22266	5.19913	AT1G77410	beta-galactosidase 16
Glyma12g04970	213		DEG-C3	-3.88474	-0.535332	3.59005	2.49676	-0.272175	0.979241	5.34341	7.0627	3.75336	AT4G34320	Protein of unknown function (DUF677)
Glyma05g16420	214		DEG-C3	0	-2.08296	3.75332	4.12729	0.559427	3.23777	5.93389	6.17459	2.48543	AT3G50610
Glyma09g31160	215		DEG-C3	-2.5195	0.104634	3.63092	3.1242	0.950233	0.885894	4.56355	7.00786	5.51123	AT1G15060	Uncharacterised conserved protein UCP031088, alpha/beta hydrolase
Glyma03g02151	216		DEG-C3	-1.87447	-0.0473057	5.62547	5.45943	0.900464	0	5.62547	5.45943	0.900464	AT4G00230	xylem serine peptidase 1
Glyma11g19600	217		DEG-C3	-2.74416	-0.616671	4.97422	5.43243	1.848	0	4.97422	5.77347	1.848	AT5G22810	GDSL-like Lipase/Acylhydrolase superfamily protein
Glyma11g20400	218		DEG-C3	0	0	4.97422	3.51907	-2.04909	0	4.97422	5.74147	1.11548	AT5G45890	senescence-associated gene 12
Glyma06g12150	219		DEG-C3	-1.5025	-0.0473057	3.35235	3.90395	0.824051	0	4.3762	6.03048	2.99398	AT1G77410	beta-galactosidase 16
Glyma01g32310	220		DEG-C3	0	-2.48027	3.15381	3.44986	0.696384	0.736966	5.81677	4.32433	2.88753	AT5G05340	Peroxidase superfamily protein
Glyma02g05150	221		DEG-C3	0	0	5.39575	4.27053	-1.60171e-16	0	5.39575	4.27053	-1.60171e-16	AT1G75900	GDSL-like Lipase/Acylhydrolase superfamily protein
Glyma02g46880	222		DEG-C3	0	0	5.48005	3.99699	0.765535	0	5.48005	3.99699	0.765535	AT5G55590	Pectin lyase-like superfamily protein
Glyma14g03210	223		DEG-C3	0	0	4.47681	4.39973	1.6009	0	4.47681	4.70229	1.6009	AT1G06520	glycerol-3-phosphate acyltransferase 1
Glyma07g34990	224		DEG-C3	0	0	5.35755	3.51517	0	0	5.35755	3.51517	0	AT2G43870	Pectin lyase-like superfamily protein
Glyma14g35902	225		DEG-C3	0	0	4.89401	3.80047	0.82103	0	4.89401	3.80047	0.82103	AT1G58120
Glyma10g31730	226		DEG-C3	-1.50901	0.86377	3.29366	2.45641	-0.168271	3.72303	4.07435	4.61395	1.31451	AT5G36970	NDR1/HIN1-like 25
Glyma17g01330	227		DEG-C3	-0.037947	1.92594	3.20619	2.3751	1.03352	3.11347	4.66102	3.99488	0.695687	AT1G05010	ethylene-forming enzyme
Glyma09g07360	228		DEG-C3	-1.43879	1.1375	5.86129	2.19347	0.460652	-0.955606	3.76818	4.54882	2.52943	AT5G56970	cytokinin oxidase 3
Glyma02g40080	229		DEG-C3	-0.0317089	0.257798	4.54432	3.40599	1.86129	0.289507	3.95936	4.32353	1.27633	AT2G30340	LOB domain-containing protein 13
Glyma19g35090	230		DEG-C3	-3.51972	0.369234	3.55809	3.18982	0	2.14684	5.16255	2.89704	-0.707819	AT1G04040	HAD superfamily, subfamily IIIB acid phosphatase
Glyma13g38470	231		DEG-C3	-1.32193	0	5.46162	3.56478	1.32193	-0.552541	4.90907	3.01224	0.769387	AT5G03890
Glyma17g36611	232		DEG-C3	0	-1.1375	3.44184	2.16993	-0.0549665	0	3.44184	4.12102	3.77961	AT1G47510	inositol polyphosphate 5-phosphatase 11
Glyma11g18920	233		DEG-C3	0	-0.754888	3.85133	3.48618	0.552541	0.678072	3.85133	3.66676	0.552541	AT1G32250	Calcium-binding EF-hand family protein
Glyma16g26790	235		DEG-C3	-2.50635	-0.478654	4.37156	3.97575	0.485427	1.47131	3.81902	3.42321	-0.0671142	AT1G23220	Dynein light chain type 1 family protein
Glyma04g43140	236		DEG-C3	-1.7632	0	5.53709	4.95109	0.793549	-1.86129	3.6758	3.0898	-1.06774
Glyma12g32825	237		DEG-C3	0	0	4.41504	2.00946	0	0	4.41504	2.3505	0	AT2G20815	Family of unknown function (DUF566)
Glyma01g41510	238		DEG-C3	-0.137504	0.401363	3.82443	2.08993	0.593408	0.222392	2.82443	3.86954	3.6837	AT5G60900	receptor-like protein kinase 1
Glyma14g40600	240		DEG-C3	-4.47909	0.5603	4.65964	4.84475	0	0.715023	3.25365	3.20429	-1.82103	AT1G75620	glyoxal oxidase-related protein
Glyma06g18370	241		DEG-C3	0.457207	0.137504	5.61765	3.16189	0.519374	-1.29546	4.18469	2.14397	-0.913585	AT5G63180	Pectin lyase-like superfamily protein
Glyma15g18741	242		DEG-C3	-1.25917	1.70267	3.29711	2.53138	0.39776	0.961839	3.9333	2.37873	-1.60171e-16	AT4G26100	casein kinase 1
Glyma20g31480	243		DEG-C3	-0.191224	-0.303392	5.81996	3.97407	0.929974	-1.69713	3.12896	3.09391	0.310523	AT1G71960	ATP-binding casette family G25
Glyma11g02670	244		DEG-C3	0.355095	0.187933	3.09099	2.93759	0.0210616	1.25206	2.8946	3.11042	0.327165	AT4G25590	actin depolymerizing factor 7
Glyma07g07680	245		DEG-C3	-0.589535	1.06609	3.36802	2.32319	0.861294	2.43931	3.2312	2.44815	1.6389	AT4G00440	Protein of unknown function (DUF3741)
Glyma20g23360	246		DEG-C3	-2.53478	-1.72379	3.5155	3.88982	1.97575	-0.825971	2.93054	2.69188	0.0122783	AT5G23400	Leucine-rich repeat (LRR) family protein
Glyma12g31360	247		DEG-C3	-1.46428	0.847997	4.45943	2.67807	0	0	3.61143	1.83007	-0.847997	AT2G01820	Leucine-rich repeat protein kinase family protein
Glyma04g15200	249		DEG-C3	-3.19532	-0.485427	4.83962	5.65153	1.75364	-2.69302	2.1466	2.95851	0.579996	AT2G04780	FASCICLIN-like arabinoogalactan 7
Glyma08g04840	250		DEG-C3	-2.02702	-0.893085	3.85133	4.96102	1.34104	-1.76553	1.86341	3.15367	-0.64689	AT1G70710	glycosyl hydrolase 9B1
Glyma14g02320	251		DEG-C3	-0.810522	0.485427	5.26804	3.87447	0	-1.63005	3.15256	1.75899	-2.11548	AT3G44020	thylakoid lumenal P17.1 protein
Glyma11g07760	253		DEG-C3	-1.9759	-1.24286	5.52982	2.99398	0	-2.46815	3.06167	0.525827	-2.46815	AT4G36360	beta-galactosidase 3
Glyma13g32380	254		DEG-C3	-0.914339	0	6.07539	3.21809	0.415037	-3.82443	2.25096	1.24166	-3.40939	AT1G61680	terpene synthase 14
Glyma10g35760	255		DEG-C3	0.935969	1.06678	3.83515	2.17622	0.87377	-1.28204	1.90572	1.3299	-0.760955	AT1G07900	LOB domain-containing protein 1
Glyma02g01650	256		DEG-C3	-1.10923	0	4.18322	2.02385	0	-1.56884	2.61438	0.455004	-1.56884	AT4G02090
Glyma02g46320	257		DEG-C3	1.7014	0.975752	6.67713	3.65153	1.45066	-2.66425	3.03713	0.0115263	-2.18934	AT2G32990	glycosyl hydrolase 9B8
Glyma14g33770	258		DEG-C3	1.12626	0.249815	2.64807	2	-3.76199	0.417051	1.52181	1.16004	-2.57693
Glyma20g32720	259		DEG-C3	0.711374	0.767827	3.9477	4.50462	1.77961	-2.82685	1.44735	0.60738	-2.11763	AT1G25570	Di-glucose binding protein with Leucine-rich repeat domain
Glyma15g18560	260		DEG-C3	-0.877038	-0.137504	3.30256	3.62494	1.12996	-3.3505	-0.0479345	1.79382	-0.196692	AT5G56970	cytokinin oxidase 3
Glyma03g32360	261		DEG-C3	-3.24314	-2.96047	3.32562	2.5025	0	-1.95042	1.45115	0.24952	-2.25298	AT1G04040	HAD superfamily, subfamily IIIB acid phosphatase
Glyma01g31830	262		DEG-C3	-1.97811	-0.670432	4.89689	4.10713	0	-4.03265	1.84378	-1.16837	-5.2755	AT1G58170	Disease resistance-responsive (dirigent-like protein) family protein
Glyma03g34080	263		DEG-C3	-0.181384	1.06747	4.10865	2.27728	1.43296	0.0664865	2.01179	-1.52319	-4.17486	AT2G36910	ATP binding cassette subfamily B1
Glyma16g24440	264		DEG-C3	-0.00746545	-1.3599	5.93467	3.91009	0.341037	-4.6837	1.25098	-0.773603	-4.34266	AT4G36360	beta-galactosidase 3
Glyma02g15840	265		DEG-C3	-1.30208	0.845619	3.83835	2.39355	-0.485427	0.316893	1.02713	-0.610969	-4.16285	AT1G29050	TRICHOME BIREFRINGENCE-LIKE 38
Glyma08g31890	266		DEG-C3	-0.87245	0	2.18057	3.26303	0	-2.70044	-0.519867	0.562595	-2.70044	AT1G68560	alpha-xylosidase 1
Glyma11g07580	268		DEG-C3	-0.533966	0.944505	5.35872	4.01197	1.61667	-3.03321	0.559983	-0.786769	-3.18207	AT5G66460	Glycosyl hydrolase superfamily protein
Glyma09g35883	269		DEG-C3	-1.0381	1.72836	3.41224	2.08997	0.0995357	-1.00821	-0.0355362	-0.289247	-2.66063	AT5G50400	purple acid phosphatase 27
Glyma14g05300	270		DEG-C3	-0.200192	-0.368782	5.12077	2.20827	0.578862	-3.28073	0.241008	-0.714561	-3.08458	AT2G05790	O-Glycosyl hydrolases family 17 protein
Glyma10g43450	271		DEG-C3	1.55278	-0.836919	4.8174	4.02417	0.341037	-2.11668	0.115755	-0.991588	-4.97728	AT5G23400	Leucine-rich repeat (LRR) family protein
Glyma01g37720	272		DEG-C3	-1.92991	-1.08246	5.20637	5.02827	0.847997	-3.46286	-0.265945	-0.785079	-4.96536	AT5G66460	Glycosyl hydrolase superfamily protein
Glyma05g31290	273		DEG-C3	-0.228184	0.641207	3.45836	5.17792	1.53605	-3.59904	-0.619335	-0.92362	-4.56549	AT4G39840
Glyma20g35310	274		DEG-C3	1.46919	1.49759	4.14217	2.79251	1.5758	-1.65725	0.624593	-2.42442	-4.59944	AT5G43745	Protein of unknown function (DUF1012)
Glyma13g42590	275		DEG-C3	-0.668284	0.712194	3.04768	2.21542	0.458901	-1.98344	-1.05749	-1.22262	-3.46789	AT1G17620	Late embryogenesis abundant (LEA) hydroxyproline-rich glycoprotein family
Glyma06g11081	277		DEG-C3	-0.0837374	-0.179067	3.25796	2.96377	1.93225	-4.08764	-1.27581	-2.09642	-5.81056	AT4G08685	Pollen Ole e 1 allergen and extensin family protein
Glyma19g36820	278		DEG-C3	0.125871	0.476256	4.45705	2.61667	0	-2.162	-0.354052	-3.0689	-5.68557	AT2G36910	ATP binding cassette subfamily B1
Glyma14g39880	279		DEG-C3	-1.83822	-1.01178	4.98489	4.94173	0.485427	-5.75006	-1.78902	-1.83218	-6.28848	AT1G76160	SKU5 similar 5
Glyma10g09480	280		DEG-C3	1.26352	0.762961	3.67054	5.12102	1.0391	-4.40453	-2.63446	-1.18398	-3.66499	AT5G06300	Putative lysine decarboxylase family protein
Glyma19g41700	281		DEG-C3	1.07621	-0.222392	3.88393	2.23266	0	-4.21917	-1.25724	-3.24954	-5.4822	AT3G62630	Protein of unknown function (DUF1645)
Glyma13g38730	282		DEG-C3	0.608142	1.2362	3.79563	3.66382	1.44644	-3.40395	-1.90111	-2.786	-4.32936	AT5G06390	FASCICLIN-like arabinogalactan protein 17 precursor
Glyma06g02650	283		DEG-C3	-0.306983	-1.56734	3.0972	2.72324	-0.127756	-5.48717	-2.01736	-3.60146	-5.97069	AT1G75780	tubulin beta-1 chain
Glyma08g23770	284		DEG-C3	0.479607	1.04476	3.23475	2.74866	0.874469	-3.86898	-0.996385	-4.63364	-7.0272	AT3G21190	O-fucosyltransferase family protein
Glyma04g02610	285		DEG-C3	-0.255412	-1.56	3.34695	3.31547	0.556393	-5.84401	-2.16246	-3.80865	-6.96569	AT1G75780	tubulin beta-1 chain
Glyma08g04390	286		DEG-C3	-0.350517	-0.302563	4.43227	4.94084	1.88753	-8.5739	-3.76311	-2.27317	-6.68637	AT4G18670	Leucine-rich repeat (LRR) family protein
Glyma02g43640	287		DEG-C3	0.368634	-0.51201	4.43321	3.3599	1.39689	-4.88885	-2.1286	-4.02294	-5.98595	AT2G05790	O-Glycosyl hydrolases family 17 protein
Glyma17g14530	288		DEG-C3	0.530683	0.308753	3.69302	2.7669	1.79718	-4.13155	-3.29982	-3.17864	-4.17181	AT1G12420	ACT domain repeat 8
Glyma07g06340	289		DEG-C3	0.269337	0.429865	4.28787	2.34104	0.263034	-4.59745	-2.75142	-4.69825	-6.77625	AT1G01430	TRICHOME BIREFRINGENCE-LIKE 25
Glyma06g46350	290		DEG-C3	-0.840779	-0.464404	3.54522	3.29527	0	-5.86728	-2.78035	-5.72604	-10.2642	AT1G76160	SKU5 similar 5
Glyma06g22410	291		DEG-C3	-0.998689	-1.06333	3.34694	3.66895	0	-7.3212	-4.32892	-5.68972	-10.2847	AT5G60920	COBRA-like extracellular glycosyl-phosphatidyl inositol-anchored protein family
Glyma18g16170	294	TF-C4	DEG-C4	0	0	0.0931094	3.68326	3.73954	0	0.0931094	4.06178	5.44736	AT5G15130	WRKY DNA-binding protein 72
Glyma16g26291	296	TF-C4	DEG-C4	-0.222392	-0.571157	1.11548	4.86625	3.22754	-0.040642	0.852443	4.60321	2.9645	AT3G26744	basic helix-loop-helix (bHLH) DNA-binding superfamily protein
Glyma07g04290	297	TF-C4	DEG-C4	0	0.341037	0.434403	3.32673	3.52535	0.341037	0.736966	3.32673	3.74775	AT3G13960	growth-regulating factor 5
Glyma04g43040	305	TF-C4	DEG-C4	-1.214	0.975752	1.20163	3.50027	2.848	-1.73941	-1.51353	1.12614	0.132836	AT1G21910	Integrase-type DNA-binding superfamily protein
Glyma03g03580	292		DEG-C4	0	0	0	4.49612	6.12447	0	0	4.49612	6.12447
Glyma18g09500	293		DEG-C4	-0.906891	0	0	3.54004	4.08092	-0.0931094	-0.0931094	5.26796	4.36632	AT1G50590	RmlC-like cupins superfamily protein
Glyma14g38170	295		DEG-C4	-3.77624	-1.16604	0.367139	3.8462	2.61119	7.91196	7.82316	5.52193	3.11259	AT5G05340	Peroxidase superfamily protein
Glyma07g34010	298		DEG-C4	-0.584963	-0.0916305	1.77052	3.02615	2.31079	1.02385	1.95109	3.47681	3.10434	AT2G01340
Glyma15g19820	299		DEG-C4	-5.4545	-2.74332	0.938599	3.38333	2.32912	1.3505	0.786596	3.58496	2.32912	AT1G19170	Pectin lyase-like superfamily protein
Glyma06g02900	300		DEG-C4	-3.32371	-1.95109	0.656347	3.44514	3.4285	-1.43296	0.840059	3.48033	1.99554	AT1G75620	glyoxal oxidase-related protein
Glyma04g27634	301		DEG-C4	1.33015	-1.46632	1.43134	3.1375	3.89077	-1.2115	0.0163018	1.58496	2.33823	AT1G51405	myosin-related
Glyma02g43550	302		DEG-C4	1.51858	0.683221	1.56658	3.39775	2.25929	0.717076	0.889083	2.17935	1.17404	AT1G05000	Phosphotyrosine protein phosphatases superfamily protein
Glyma18g43790	303		DEG-C4	-1.44436	0.641345	-1.12199	3.28787	2.79317	1.03562	-2.04182	1.06547	1.85371	AT2G38360	prenylated RAB acceptor 1.B4
Glyma05g32740	304		DEG-C4	1.60618	0.83289	0.798366	3.2854	3.29768	-0.265142	-0.191141	1.3573	1.10654	AT5G63950	chromatin remodeling 24
Glyma10g39660	306		DEG-C4	-2.60422	-2.49354	-0.549687	3.70491	2.48543	-2.70627	-1.43063	2.11995	-1.14684	AT5G19260	Protein of unknown function (DUF3049)
Glyma06g10500	307		DEG-C4	-3.94716	-4.85701	0.35269	3.76613	2.20732	-3.31957	-1.36629	1.33892	-3.58827	AT1G72230	Cupredoxin superfamily protein
Glyma14g00310	308		DEG-C4	0.183549	-0.139207	1.20964	2.16432	3.1008	-1.79655	-1.16158	-2.50173	-5.32855	AT4G35320
Glyma17g17970	309		DEG-C4	-1.16095	-3.48248	1.05705	6.37909	3.926	-8.13158	-5.64615	-4.29681	-6.7499	AT4G37450	arabinogalactan protein 18
Glyma10g08871	324	TF-C5	DEG-C5	-3.59694	-4.20945	0.385654	0.564498	-1.41504	0	4.24031	3.39232	1	AT2G36080	AP2/B3-like transcriptional factor family protein
Glyma12g33460	327	TF-C5	DEG-C5	-5.03311	-2.07039	-0.647698	0	0	-0.222392	-0.222392	-0.222392	-0.222392	AT4G28500	NAC domain containing protein 73
Glyma06g44250	335	TF-C5	DEG-C5	-4.04439	-2.43741	-1.52242	-1.24286	0	-0.544321	-0.347923	-1.22239	-1.22239	AT4G28500	NAC domain containing protein 73
Glyma09g29760	343	TF-C5	DEG-C5	-2.56828	-3.05703	-0.864773	-0.519374	0	-0.903785	0.711875	-0.95109	-0.95109	AT3G17730	NAC domain containing protein 57
Glyma14g09190	370	TF-C5	DEG-C5	-2.54749	-4.34341	-1.48543	0	0	-2.11548	-1.24101	-2.11548	-2.11548	AT1G46264	heat shock transcription factor B4
Glyma05g04250	373	TF-C5	DEG-C5	-2.83418	-4.30743	-1.11548	0	0	-2.19114	-2.19114	-2.19114	-2.19114	AT1G12260	NAC 007
Glyma11g02400	380	TF-C5	DEG-C5	-4.07039	-4.33151	0	0	0	-2.54432	-2.54432	-2.54432	-2.54432	AT1G63910	myb domain protein 103
Glyma03g32116	386	TF-C5	DEG-C5	-3.61533	-4.43682	0.100264	0.087776	1.14622	-2.65294	1.24379	1.26906	-0.525827	AT4G28530	NAC domain containing protein 74
Glyma13g40860	397	TF-C5	DEG-C5	-3.19162	-2.25442	-1.24286	0.412694	-0.210897	-2.91511	-3.1375	-0.364914	-1.28951	AT2G28710	C2H2-type zinc finger family protein
Glyma01g43120	411	TF-C5	DEG-C5	-3.03911	-5.42178	-1.20511	0	0	-3.4285	-3.16547	-3.4285	-3.4285	AT1G63910	myb domain protein 103
Glyma07g02410	310		DEG-C5	-2.73151	-3.12706	-0.95109	0	0	2.57129	-0.82103	-0.82103	-0.82103	AT1G79720	Eukaryotic aspartyl protease family protein
Glyma13g30090	311		DEG-C5	-3.56071	-2.31827	-1.18057	0.222392	0	2.39689	0	0.222392	0	AT5G45800	Leucine-rich repeat protein kinase family protein
Glyma11g10070	312		DEG-C5	-4.44961	-2.14103	-1.37851	-0.276065	-0.490607	2.14823	4.62216	4.81961	4.76917	AT4G16260	Glycosyl hydrolase superfamily protein
Glyma07g31080	313		DEG-C5	-3.38302	-2.53873	-1.88742	-1.24737	-1.85761	2.10042	1.50172	0.0185473	-2.0242	AT5G54390	HAL2-like
Glyma05g00990	314		DEG-C5	-3.58095	-2.12407	-0.346651	-1.04731	3.20343e-16	1.77961	3.01792	0	0	AT1G74460	GDSL-like Lipase/Acylhydrolase superfamily protein
Glyma01g03470	315		DEG-C5	-2.58156	-3.11909	-1.9881	-0.874469	-0.415037	0.603535	-0.409949	-3.23777	-3.23777
Glyma09g32180	316		DEG-C5	-4.84688	-2.28605	-1.66297	0	0	0.415037	-2.51096	-2.51096	-2.51096	AT3G24503	aldehyde dehydrogenase 2C4
Glyma04g42810	317		DEG-C5	-3.62449	-3.25987	-0.967978	0.349183	-0.0749621	0.341037	2.77259	4.11825	2.90689	AT3G19910	RING/U-box superfamily protein
Glyma04g04480	318		DEG-C5	-4.48071	-2.3952	-0.75725	-0.167727	0.645335	0.194378	0.119739	0.489385	-0.769702	AT3G53010	Domain of unknown function (DUF303)
Glyma13g34700	319		DEG-C5	-4.00541	-3.2656	-0.932537	-1.27778	0	0.0161799	0.566769	-1.86546	-3.14839	AT3G15050	IQ-domain 10
Glyma08g45163	320		DEG-C5	-2.59296	-3.33151	-1.848	1.02385	0.304334	0	0	1.02385	2.44184	AT4G14480	Protein kinase superfamily protein
Glyma14g35550	321		DEG-C5	-3.8679	-3.12102	0	0	0	0	0	0	0	AT1G72220	RING/U-box superfamily protein
Glyma14g09520	322		DEG-C5	-4.10434	-4.17792	-1.23704	0	0	0	0.485427	0	0	AT3G53010	Domain of unknown function (DUF303)
Glyma13g03611	323		DEG-C5	-4.4285	-2.82103	-0.180572	-0.519374	0	0	0	0	0	AT3G01680
Glyma18g06270	325		DEG-C5	-3.38187	-3.12102	0	0	0	-0.137504	-0.137504	-0.137504	-0.137504	AT3G56220	transcription regulators
Glyma04g36470	326		DEG-C5	-4.8517	-3.1285	0.684063	-0.252779	-1.14577	-0.175699	3.50338	5.06908	0.972624	AT5G50260	Cysteine proteinases superfamily protein
Glyma17g11140	328		DEG-C5	-5.13595	-2.90689	-0.707819	0	0	-0.302563	-0.302563	-0.302563	-0.302563	AT2G03350	Protein of unknown function, DUF538
Glyma08g26256	329		DEG-C5	-3.6452	-2.68732	0.32979	1.06319	-0.614178	-0.338802	2.41923	4.70302	2.68748	AT3G29200	chorismate mutase 1
Glyma05g00710	330		DEG-C5	-5.09192	-2.91329	0	0	-0.874469	-0.341037	-0.341037	-0.341037	-0.341037	AT5G39380	Plant calmodulin-binding protein-related
Glyma18g11752	331		DEG-C5	-2.46529	-3.04439	-1.37672	-0.415037	0	-0.365649	-0.111893	-1.1592	-1.1592	AT5G04730	Ankyrin-repeat containing protein
Glyma12g30160	332		DEG-C5	-3.60464	-2.27094	-1.67657	-1.28367	-1.45056	-0.401053	-1.10692	0.6386	-2.79105	AT3G10410	SERINE CARBOXYPEPTIDASE-LIKE 49
Glyma05g29170	333		DEG-C5	-3.85086	-2.70044	0	0	0	-0.485427	-0.485427	-0.485427	-0.485427	AT1G29240	Protein of unknown function (DUF688)
Glyma18g06670	334		DEG-C5	-3.41152	-2.13669	0.170596	0.838938	0.943416	-0.520832	-0.780287	-1.86306	-1.40054	AT5G45840	Leucine-rich repeat protein kinase family protein
Glyma12g35711	336		DEG-C5	-5.33046	-5.34453	-1.79355	0	0	-0.634716	-0.975752	-0.975752	-0.975752	AT3G15050	IQ-domain 10
Glyma17g13530	337		DEG-C5	-4.75665	-3.08996	-1.83756	-0.569174	-1.98515	-0.640458	1.84762	6.54186	4.26502	AT5G50260	Cysteine proteinases superfamily protein
Glyma01g01450	338		DEG-C5	-3.20557	-2.48137	-0.356935	-1.30256	0	-0.762671	-0.405515	-2.33151	-2.33151
Glyma04g09350	339		DEG-C5	-4.07874	-2.7973	-1.75154	0.323838	-0.980891	-0.792904	-2.09364	-3.11636	-4.43067	AT1G50010	tubulin alpha-2 chain
Glyma19g22320	340		DEG-C5	-3.04975	-2.21573	-0.753839	-0.552541	0	-0.878694	-0.160465	-0.925999	-0.925999	AT3G01810
Glyma13g39730	341		DEG-C5	-3.19906	-2.55032	-1.22664	-1.21608	-1.55618	-0.883656	-1.07816	0.280771	-2.92318	AT3G45010	serine carboxypeptidase-like 48
Glyma17g01870	342		DEG-C5	-3.69469	-2.44668	-0.736966	0	1.10535	-0.903785	-0.95109	-0.95109	0.291766	AT1G11600	cytochrome P450, family 77, subfamily B, polypeptide 1
Glyma02g39380	344		DEG-C5	-3.62515	-2.30256	0.180572	0	0	-0.975752	-0.79518	-0.975752	-0.975752	AT1G07120
Glyma0022s00480	345		DEG-C5	-4.76403	-3.99631	-0.326703	-1.06054	0	-1.01465	0.870489	-0.500074	-1.72247	AT1G13635	DNA glycosylase superfamily protein
Glyma15g07430	346		DEG-C5	-3.56749	-3.4358	0.402247	1.06031	-0.447945	-1.01907	2.37768	5.78102	3.0308	AT1G11190	bifunctional nuclease i
Glyma12g17421	347		DEG-C5	-4.23266	-2.67499	-1.02991	-0.651921	-1.86294	-1.03242	1.99196	6.02975	3.65153	AT5G50260	Cysteine proteinases superfamily protein
Glyma07g14670	348		DEG-C5	-4.67684	-2.45066	0	0	0	-1.09311	-1.09311	-1.09311	-1.09311	AT2G45040	Matrixin family protein
Glyma08g16880	349		DEG-C5	-3.15333	-3.26303	0	0	0.180572	-1.18057	-1.18057	-1.18057	-1
Glyma11g04787	350		DEG-C5	-3.42742	-2.16678	-0.408465	-0.378512	0.302563	-1.18556	-1.07662	-1.95109	-1.64853	AT2G22795
Glyma18g43280	351		DEG-C5	-4.41892	-2.43451	0	0	0	-1.23577	-3.43741	-3.43741	-3.43741	AT5G01360	Plant protein of unknown function (DUF828)
Glyma03g37500	352		DEG-C5	-3.14153	-2.3325	-0.925999	0	0	-1.25683	-3.43741	-3.43741	-3.43741	AT2G47500	P-loop nucleoside triphosphate hydrolases superfamily protein with CH (Calponin Homology) domain
Glyma13g28350	353		DEG-C5	-3.77616	-3.04226	0.0786404	1.33493	-1.06344	-1.34245	1.57624	5.01096	0.895215	AT3G21550	DUF679 domain membrane protein 2
Glyma17g36100	354		DEG-C5	-3.64866	-3.10309	0.180572	0	0	-1.41504	-0.4975	-2.26303	-2.26303	AT4G33330	plant glycogenin-like starch initiation protein 3
Glyma11g15960	355		DEG-C5	-3.42668	-3.57289	-1.80735	0	0	-1.43296	-1.43296	-1.43296	-1.43296	AT5G03170	FASCICLIN-like arabinogalactan-protein 11
Glyma18g15580	356		DEG-C5	-3.41342	-2.51589	0	0	0	-1.44335	-2.89401	-2.89401	-2.89401	AT5G17420	Cellulose synthase family protein
Glyma14g37630	357		DEG-C5	-3.58496	-3.4638	0	0	0	-1.45066	-1.45066	-1.45066	-1.45066	AT5G45840	Leucine-rich repeat protein kinase family protein
Glyma09g40210	358		DEG-C5	-2.8963	-3.28478	-1.86129	0	0	-1.47491	-2.45066	-2.45066	-2.45066	AT4G00230	xylem serine peptidase 1
Glyma07g19140	359		DEG-C5	-3.19187	-4.2854	-0.0473057	0	0	-1.53605	-1.53605	-1.53605	-1.53605	AT2G38320	TRICHOME BIREFRINGENCE-LIKE 34
Glyma06g18390	360		DEG-C5	-4.45961	-4.28	-1.9921	0.114199	-1.03537	-1.53829	0.373944	4.93826	1.32325	AT5G50260	Cysteine proteinases superfamily protein
Glyma07g19360	361		DEG-C5	-3.69565	-2.63346	-0.180572	0	0	-1.57258	-1.95109	-1.95109	-1.95109	AT1G58170	Disease resistance-responsive (dirigent-like protein) family protein
Glyma01g37930	362		DEG-C5	-2.92519	-3.31952	-1.26303	0	0	-1.6477	-2.6477	-2.6477	-2.6477	AT5G03260	laccase 11
Glyma06g02320	363		DEG-C5	-4.59867	-2.61667	-1.77444	-0.138629	-0.765535	-1.67807	-0.752072	2.27922	-1.67807	AT2G16990	Major facilitator superfamily protein
Glyma18g19586	364		DEG-C5	-2.59441	-3.02022	-1.18057	0	0	-1.71114	-2.75845	-2.75845	-2.75845	AT1G23460	Pectin lyase-like superfamily protein
Glyma06g03410	365		DEG-C5	-3.39456	-2.51074	-1.77083	-0.634716	0	-1.7366	-3.04221	-5.11621	-6.45724	AT4G39230	NmrA-like negative transcriptional regulator family protein
Glyma04g39240	366		DEG-C5	-4.1091	-2.63227	0	0	0	-1.86129	-1.86129	-1.86129	-1.86129	AT3G18660	plant glycogenin-like starch initiation protein 1
Glyma19g44480	367		DEG-C5	-4.46064	-3.97728	-1.18057	0	0	-1.86561	-3.65916	-3.65916	-3.65916	AT3G61750	Cytochrome b561/ferric reductase transmembrane with DOMON related domain
Glyma06g15690	368		DEG-C5	-4.16783	-4.2854	-0.82103	0	0	-1.9386	-1.9386	-1.9386	-1.9386	AT3G18660	plant glycogenin-like starch initiation protein 1
Glyma15g16900	369		DEG-C5	-3.98309	-3.72112	1.59196	0.363622	0.212994	-1.98976	0.420629	-1.39372	-3.92097	AT5G44030	cellulose synthase A4
Glyma01g20740	371		DEG-C5	-3.93837	-2.89129	0	0	0	-2.16474	-2.21205	-2.21205	-2.21205	AT1G13635	DNA glycosylase superfamily protein
Glyma16g24341	372		DEG-C5	-3.92208	-4.24396	-0.647698	0	0.345497	-2.18894	-4.34814	-4.34814	-1.50014	AT4G36220	ferulic acid 5-hydroxylase 1
Glyma04g23530	374		DEG-C5	-4.14466	-3.41741	-0.616671	0	0	-2.2115	-2.55254	-2.55254	-2.55254	AT5G17420	Cellulose synthase family protein
Glyma19g01100	375		DEG-C5	-3.37328	-2.90298	0.705379	-0.750022	-0.812373	-2.22239	-1.16491	-2.38355	-3.80735	AT3G27960	Tetratricopeptide repeat (TPR)-like superfamily protein
Glyma03g41830	376		DEG-C5	-4.42355	-4.21539	-0.925999	0	0	-2.44827	-3.42403	-3.42403	-3.42403	AT3G61750	Cytochrome b561/ferric reductase transmembrane with DOMON related domain
Glyma13g36280	377		DEG-C5	-3.02392	-2.76789	0	0	0	-2.47681	-4.06178	-4.06178	-4.06178	AT5G54690	galacturonosyltransferase 12
Glyma10g27630	378		DEG-C5	-2.4161	-3.23266	0.302563	0	0	-2.49399	-2.19143	-2.49399	-2.49399	AT2G33385	actin-related protein C2B
Glyma07g07280	379		DEG-C5	-4.02193	-3.39232	1.01241	-1.21703	0	-2.51048	0.628874	-1.97162	-4.33151	AT3G61490	Pectin lyase-like superfamily protein
Glyma04g40580	381		DEG-C5	-3.49074	-2.79165	-0.610053	0.647698	0	-2.59405	-3.56264	-6.71541	-7.36311	AT5G54160	O-methyltransferase 1
Glyma02g31140	382		DEG-C5	-3.6561	-2.57693	0	0	0	-2.60881	-2.60881	-2.60881	-2.60881
Glyma18g44810	383		DEG-C5	-2.19181	-3.21594	-0.853159	0	0	-2.60909	-5.04721	-5.09452	-5.09452	AT5G01930	Glycosyl hydrolase superfamily protein
Glyma05g33530	384		DEG-C5	-2.65857	-3.6746	0	0	0	-2.61426	-3.72973	-3.72973	-3.72973	AT5G42710
Glyma13g28150	385		DEG-C5	-3.27513	-2.1375	-0.428533	1.01347	-0.954959	-2.6477	0.500694	3.83934	0.376148	AT5G18980	ARM repeat superfamily protein
Glyma20g28070	387		DEG-C5	-4.22253	-2.90046	0	0	0	-2.66297	-2.66297	-2.66297	-2.66297	AT3G06035	Glycoprotein membrane precursor GPI-anchored
Glyma09g05630	388		DEG-C5	-3.90868	-4.34416	-0.121643	1.16656	0	-2.66795	-1.42724	-2.91138	-6.33092	AT5G44030	cellulose synthase A4
Glyma02g43010	389		DEG-C5	-4.19035	-3.49887	1.02119	-1.86368	0	-2.67035	-0.605841	-3.09717	-4.12102	AT2G40320	TRICHOME BIREFRINGENCE-LIKE 33
Glyma08g41940	390		DEG-C5	-3.25025	-3.81079	1.03194	0	0.341037	-2.70782	-0.516678	-2.70782	-2.36678	AT1G06660
Glyma10g39690	391		DEG-C5	-3.41206	-3.46211	0	0	0	-2.7968	-4.50462	-4.50462	-4.50462	AT3G06035	Glycoprotein membrane precursor GPI-anchored
Glyma07g18440	392		DEG-C5	-4.53821	-2.61667	0	0	0	-2.82782	-2.82782	-2.82782	-2.82782	AT5G01360	Plant protein of unknown function (DUF828)
Glyma17g08000	393		DEG-C5	-4.46875	-4.92283	-1.22239	-0.95109	0	-2.83757	-3.54806	-3.68557	-3.68557	AT5G17420	Cellulose synthase family protein
Glyma06g01730	394		DEG-C5	-3.33094	-3.18735	-0.378512	0	0	-2.85487	-3.94798	-3.94798	-3.94798	AT1G20850	xylem cysteine peptidase 2
Glyma14g09070	395		DEG-C5	-3.05498	-3.63364	0.504043	0	0	-2.88408	-1.68614	-3.06465	-3.06465	AT4G33330	plant glycogenin-like starch initiation protein 3
Glyma19g04220	396		DEG-C5	-3.05727	-2.09452	0	0	0	-2.88671	-3.56478	-3.56478	-3.56478	AT5G15630	COBRA-like extracellular glycosyl-phosphatidyl inositol-anchored protein family
Glyma04g40591	398		DEG-C5	-3.23583	-3.11139	0.138785	0.82103	0	-2.93213	-3.20367	-5.87663	-6.69766	AT5G54160	O-methyltransferase 1
Glyma10g39041	399		DEG-C5	-4.15433	-4.97788	-1.32193	-1.1592	1	-3.00782	-4.94642	-4.94642	-3.26835	AT3G22800	Leucine-rich repeat (LRR) family protein
Glyma08g06180	400		DEG-C5	-2.21783	-3.51257	-1.20163	0	0	-3.04509	-4.11548	-4.11548	-4.11548	AT5G42710
Glyma06g06870	401		DEG-C5	-4.03525	-3.61254	-0.0931094	0	0	-3.15124	-4.81421	-4.81421	-4.81421	AT4G18780	cellulose synthase family protein
Glyma12g34280	402		DEG-C5	-3.00594	-4.1304	-0.900464	0	0	-3.16993	-3.47249	-3.47249	-3.47249	AT5G54690	galacturonosyltransferase 12
Glyma19g32760	403		DEG-C5	-2.77207	-3.33151	-0.222392	0	0	-3.18057	-3.18057	-3.18057	-3.18057	AT1G05310	Pectin lyase-like superfamily protein
Glyma16g00330	404		DEG-C5	-3.93905	-2.25298	0	0	0	-3.22754	-3.22754	-3.22754	-3.22754	AT1G09610	Protein of unknown function (DUF579)
Glyma06g21360	405		DEG-C5	-3.20218	-3.08746	0	0	0	-3.24793	-3.24793	-3.24793	-3.24793	AT5G07800	Flavin-binding monooxygenase family protein
Glyma06g30860	406		DEG-C5	-4.26939	-4.20163	-1.69302	0	0	-3.26303	-3.26303	-3.26303	-3.26303	AT5G17420	Cellulose synthase family protein
Glyma02g14410	407		DEG-C5	-4.22415	-4.85964	-0.925999	0	0	-3.28787	-3.28787	-3.28787	-3.28787
Glyma02g36720	408		DEG-C5	-4.70738	-5.60782	-0.263034	0	0	-3.33628	-3.33628	-3.33628	-3.33628	AT5G17420	Cellulose synthase family protein
Glyma03g27970	409		DEG-C5	-2.7438	-3.73375	-0.624552	-0.349008	0.707819	-3.37646	-2.70428	-6.44504	-7.40018	AT5G12250	beta-6 tubulin
Glyma13g34580	410		DEG-C5	-3.76839	-2.56071	0	0	0	-3.41052	-3.41052	-3.41052	-3.41052	AT2G42590	general regulatory factor 9
Glyma09g41000	412		DEG-C5	-2.56392	-4.17615	-1.20163	0	0	-3.49257	-5.07753	-5.07753	-5.07753	AT5G01930	Glycosyl hydrolase superfamily protein
Glyma14g25860	413		DEG-C5	-3.5142	-3.36786	0.0794345	0	0	-3.51987	-2.79998	-3.70044	-3.70044	AT3G49260	IQ-domain 21
Glyma04g06780	414		DEG-C5	-3.67999	-4.28663	0.0264722	0	0	-3.59892	-3.72445	-4.59892	-4.59892	AT4G18780	cellulose synthase family protein
Glyma16g26560	415		DEG-C5	-3.1842	-3.006	0	0	0	-3.70413	-3.70413	-3.70413	-3.70413	AT1G52140
Glyma13g25181	416		DEG-C5	-3.90257	-4.05216	-1.84743	-1.04731	0	-3.81299	-2.85307	-5.09592	-5.09592
Glyma12g03730	417		DEG-C5	-2.0816	-3.44798	-0.779767	-1.09722	-1.68265	-3.82738	-0.553278	1.3495	-0.592716	AT4G35070	SBP (S-ribonuclease binding protein) family protein
Glyma12g07400	418		DEG-C5	-3.58584	-4.75097	-0.793549	0	0	-4.0603	-4.51096	-4.51096	-4.51096	AT5G03170	FASCICLIN-like arabinogalactan-protein 11
Glyma17g18510	419		DEG-C5	-3.93069	-4.003	-0.180572	0	0	-4.20425	-4.20425	-4.20425	-4.20425	AT5G67210	Protein of unknown function (DUF579)
Glyma03g38080	420		DEG-C5	-3.15255	-2.974	-1.56884	-1.46637	-1.96889	-4.2144	-6.28479	-3.04702	-2.99692	AT2G47180	galactinol synthase 1
Glyma13g40000	421		DEG-C5	-3.78683	-3.71239	-1.12374	-1.18057	0	-4.37175	-3.51511	-5.67431	-5.67431	AT2G28315	Nucleotide/sugar transporter family protein
Glyma04g02260	422		DEG-C5	-4.22636	-5.33032	-1.2848	0.543484	-1.56828	-4.40372	-0.379875	3.06497	-2.86767	AT2G16990	Major facilitator superfamily protein
Glyma03g29620	423		DEG-C5	-3.78433	-4.28787	-0.0473057	0	0	-4.42626	-4.42626	-4.42626	-4.42626
Glyma14g06760	424		DEG-C5	-3.26033	-4.36944	-0.707819	0	0.180572	-4.46683	-6.40543	-6.40543	-6.22485	AT2G38080	Laccase/Diphenol oxidase family protein
Glyma12g29790	425		DEG-C5	-3.85026	-3.1375	-1.20163	0	0	-4.57894	-4.57894	-4.57894	-4.57894	AT2G28315	Nucleotide/sugar transporter family protein
Glyma03g14450	426		DEG-C5	-4.00635	-3.45066	-0.616671	0	0	-4.74953	-4.74953	-4.74953	-4.74953	AT2G38080	Laccase/Diphenol oxidase family protein
Glyma11g20760	427		DEG-C5	-4.08971	-5.47032	-0.180572	0	0	-4.853	-4.853	-4.853	-4.853	AT5G03170	FASCICLIN-like arabinogalactan-protein 11
Glyma14g08430	428		DEG-C5	-2.45611	-4.16079	-0.0700637	0.334095	0.667425	-5.01427	-1.75261	-1.87752	-1.01838	AT3G50760	galacturonosyltransferase-like 2
Glyma20g02210	429		DEG-C5	-3.0693	-3.28787	0	0	0	-5.16591	-5.16591	-5.16591	-5.16591	AT1G14940	Polyketide cyclase/dehydrase and lipid transport superfamily protein
Glyma05g15700	430		DEG-C5	-3.47956	-4.88863	-0.91983	0	0	-5.20945	-5.72792	-6.03048	-6.03048	AT5G67210	Protein of unknown function (DUF579)
Glyma01g27710	431		DEG-C5	-4.18102	-5.47681	0	0	0	-5.24413	-5.24413	-5.24413	-5.24413	AT2G38080	Laccase/Diphenol oxidase family protein
Glyma19g36470	432		DEG-C5	-4.30405	-4.49094	-1.69302	0	0	-5.38839	-5.61078	-5.61078	-5.61078	AT5G03170	FASCICLIN-like arabinogalactan-protein 11
Glyma03g34800	433		DEG-C5	-2.31842	-3.39689	-0.127379	-0.263034	0	-5.91807	-3.80259	-5.91807	-5.91807	AT5G03760	Nucleotide-diphospho-sugar transferases superfamily protein
Glyma11g05470	434		DEG-C5	-2.22646	-5.18057	-0.340075	0.38529	0.485427	-9.92377	-8.52688	-8.83066	-9.43835	AT4G37450	arabinogalactan protein 18
Glyma10g27860	444	TF-C6	DEG-C6	-1.88627	-2.98706	-3.72973	-1.29418	-0.199309	-1.46877	-2.36923	-1.88381	-0.199309	AT4G04450	WRKY family transcription factor
Glyma18g13574	447	TF-C6	DEG-C6	-1.23794	-4.70782	-2.83441	0.896495	-0.102856	-3.27302	-1.80487	-1.26105	1.53262	AT2G43000	NAC domain containing protein 42
Glyma03g01490	435		DEG-C6	0	-3.3151	-2.99896	-1.64342	-0.789526	2.08179	2.52774	3.14839	2.88101	AT5G23850	Arabidopsis thaliana protein of unknown function (DUF821)
Glyma09g07060	436		DEG-C6	-0.900464	-3.27015	-2.569	0	0	2.37851	1.82103	0	0	AT1G56140	Leucine-rich repeat transmembrane protein kinase
Glyma13g29090	437		DEG-C6	0	-2.38671	-4.59936	-0.707819	0	2.16993	0.847997	0	0	AT1G30190
Glyma03g27295	438		DEG-C6	0.104337	-2.02919	-3.47063	-0.707819	0.618437	1.88662	-0.296982	-0.519374	1.34192
Glyma16g22820	439		DEG-C6	-1.72247	-2.7829	-3.06465	-0.900464	0	0.765535	0	0	0	AT5G10530	Concanavalin A-like lectin protein kinase family protein
Glyma02g42730	440		DEG-C6	-1.75409	-3.60753	-3	-0.378512	0	-0.856636	-1.1592	-1.1592	-1.1592	AT5G05340	Peroxidase superfamily protein
Glyma10g37030	441		DEG-C6	1.25481	-3.56071	-3.08179	0	0	-1.80735	-1.80735	-1.80735	-1.80735	AT3G43660	Vacuolar iron transporter (VIT) family protein
Glyma02g37870	442		DEG-C6	-1.09917	-3.0101	-2.6477	0	0	-0.546634	-3.11548	-3.11548	-3.11548	AT4G24510	HXXXD-type acyl-transferase family protein
Glyma16g09044	443		DEG-C6	-0.0131754	-5.06178	-4.90529	-0.60224	-1.6252	-1.86129	-1.86129	1.19182	0.598138	AT4G10530	Subtilase family protein
Glyma09g28960	445		DEG-C6	-0.469485	-2.11751	-3.92283	-1.848	0	-1.45582	-3.31711	-3.31711	-3.31711
Glyma04g02111	446		DEG-C6	-1.26647	-3.32852	-4.16725	-1.39689	0	-1.41779	-3.54432	-3.54432	-3.54432	AT1G47670	Transmembrane amino acid transporter family protein
Glyma15g12480	448		DEG-C6	0.0318489	-3.1403	-2.31228	0	0	-2.48165	-3.93231	-3.93231	-3.93231	AT4G16400
Glyma18g42580	449		DEG-C6	-1.17122	-3.35096	-2.8679	-0.874469	0	-2.59276	-4.62838	-4.62838	-4.62838	AT2G38110	glycerol-3-phosphate acyltransferase 6
Glyma10g06980	450		DEG-C6	-1.53944	-2.0842	-5.71882	0.476932	-0.120209	-3.14975	-4.9433	-0.861502	-0.442919	AT3G63490	Ribosomal protein L1p/L10e family
Glyma03g24880	451		DEG-C6	-1.69502	-3.624	-3.02975	0	0	-3.41218	-4.80907	-4.80907	-4.80907	AT5G46940	Plant invertase/pectin methylesterase inhibitor superfamily protein
Glyma05g14800	452		DEG-C6	-1.96132	-3.31773	-3.90368	0	0	-2.41782	-6.61422	-6.61422	-6.61422	AT3G27200	Cupredoxin superfamily protein
Glyma03g27800	453		DEG-C6	-1.9209	-3.10346	-6.18388	-0.397335	0	-3.72917	-6.07966	-5.629	-6.07966	AT1G68570	Major facilitator superfamily protein
Glyma02g00560	454		DEG-C6	-0.563314	-3.6477	-2.19114	0	0	-4.96963	-4.96963	-4.96963	-4.96963
Glyma10g39110	455		DEG-C6	-1.39151	-5.5946	-4.63421	0	0	-4.66689	-6.20294	-6.20294	-6.20294	AT5G60490	FASCICLIN-like arabinogalactan-protein 12
Glyma13g30450	456		DEG-C6	-1.26821	-3.59296	-2.23447	-0.341037	0	-6.30012	-5.53459	-6.30012	-6.30012	AT5G45910	GDSL-like Lipase/Acylhydrolase superfamily protein
Glyma19g35720	457		DEG-C6	-0.0402025	-3.45943	-2.68557	-0.180572	0	-6.30439	-6.30439	-6.30439	-6.30439	AT2G37460	nodulin MtN21 /EamA-like transporter family protein
Glyma18g00926	458		DEG-C6	-0.368461	-2.64557	-4.06178	0	0	-7.65955	-9.41088	-9.41088	-9.41088	AT1G27950	glycosylphosphatidylinositol-anchored lipid protein transfer 1
Glyma08g21340	459		DEG-C6	-1.14598	-4.07895	-3.19114	0	0	-9.72503	-9.72503	-9.72503	-9.72503	AT3G16370	GDSL-like Lipase/Acylhydrolase superfamily protein
Glyma08g15050	468	TF-C7	DEG-C7	-1.52532	-0.00576058	-3.30174	-2.34321	-1.11033	0.160309	-2.51763	-0.500843	0.341842	AT5G64810	WRKY DNA-binding protein 51
Glyma01g37993	481	TF-C7	DEG-C7	0.366611	-1.05078	-4.2555	-2.67054	0	-1.04861	-4.46815	-4.46815	-4.46815	AT2G18350	homeobox protein 24
Glyma08g42800	460		DEG-C7	-1.11818	0.226448	-2.04878	-3.07973	-1.03814	4.53423	2.20469	1.95986	4.43442	AT3G20340
Glyma18g05820	461		DEG-C7	0	1.3599	-3.29278	-3.93831	-1.49254	1.3599	0	1.86129	5.09592	AT1G78370	glutathione S-transferase TAU 20
Glyma19g27180	462		DEG-C7	0.334419	-0.608083	-2.26841	-3.71929	-1.20675	1.6587	1.54183	0.0123837	1.05939	AT5G41120	Esterase/lipase/thioesterase family protein
Glyma17g07455	463		DEG-C7	0	-1.54253	-3.34104	-3.38565	-0.137504	0.616671	0	0.0473057	0
Glyma15g15600	464		DEG-C7	-1.10154	-0.691189	-2.75575	-4.00514	-0.95109	3.86212	1.36923	-1.45568	-1.67807
Glyma08g09650	465		DEG-C7	-1.83735	-1.60145	-3.01114	-3.03562	-0.871267	2.57787	0.923764	-1.18057	0.270089	AT5G17330	glutamate decarboxylase
Glyma16g17060	466		DEG-C7	-0.709125	-0.62069	-2.57851	-3.22239	-1.50119	0.625422	0.612598	-1.5654	-2.17239	AT4G32520	serine hydroxymethyltransferase 3
Glyma16g24950	467		DEG-C7	-0.124696	0.764551	-2.68732	-3.53698	-0.234465	1.61143	-1.08246	-0.428458	-0.0824622	AT2G18210
Glyma02g34070	469		DEG-C7	-0.482358	-1.55571	-3.11539	-2.61519	-0.789355	0.925913	-1.43387	-2.50939	-2.72164	AT5G06530	ABC-2 type transporter family protein
Glyma04g06670	470		DEG-C7	-1.32799	-1.08073	-3.25503	-3.14136	-0.893085	1.13405	-1.56986	-2.48239	-1.06206	AT5G25170	PPPDE putative thiol peptidase family protein
Glyma15g04050	471		DEG-C7	-1.6383	-1.56236	-3.00322	-2.25298	0	0.124851	-1.66025	-2.56071	-2.56071	AT2G29180
Glyma12g05080	472		DEG-C7	-1.31892	-1.10974	-3.25083	-2.69636	-0.808904	0.0287898	-2.71032	-1.73197	-1.20963	AT5G66580
Glyma10g18400	473		DEG-C7	-0.694737	0.0588937	-2.37851	-3.08179	0.257798	0.0588937	-1.43991	-3.37851	-2.50404	AT5G04440	Protein of unknown function (DUF1997)
Glyma04g03351	474		DEG-C7	-0.166461	-0.988318	-2.0217	-3.37377	-1.848	-1.16474	-2.07455	-2.76139	-1.98966	AT1G47271	Cystathionine beta-synthase (CBS) family protein
Glyma17g36721	475		DEG-C7	0.0950472	0.574236	-3.36923	-2.10597	0.545161	-0.153079	-3.31228	-1.86162	-0.0592972	AT1G19340	Methyltransferase MT-A70 family protein
Glyma12g09580	476		DEG-C7	-1.41902	-1.25239	-4.30986	-3.36457	1.34104	-0.827421	-2.59296	-2.59296	-1.25192
Glyma09g21060	477		DEG-C7	-1.09638	-0.0956545	-2.03012	-3.18057	0.767827	2.12973	-1.21454	-4.1964	-3.12601	AT2G01340
Glyma17g31353	478		DEG-C7	0.73645	0.46991	-2.99357	-3.77409	1.3963	1.16355	-2.05195	-4.31114	-1.19331	AT3G45850	P-loop containing nucleoside triphosphate hydrolases superfamily protein
Glyma10g41520	479		DEG-C7	-1.16307	0.31639	-3.47187	-2.77961	0	-1.01326	-3.38027	-4.45066	-4.45066
Glyma10g09930	480		DEG-C7	0.364964	-0.821203	-2.61218	-5.64962	-0.148702	-1.33619	-2.2385	-6.04585	-1.91657	AT2G27600	AAA-type ATPase family protein
Glyma02g30758	482		DEG-C7	0.220014	0.0924274	-4.06465	-2.20163	1.75132	-0.326015	-4.55868	-4.55868	-2.80735	AT3G04810	NIMA-related kinase 2
Glyma05g33080	483		DEG-C7	-0.519718	0.246106	-3.03653	-2.044	-1.16029	-2.42303	-5.8253	-3.32498	-3.38732	AT4G24290	MAC/Perforin domain-containing protein
Glyma02g02400	484		DEG-C7	0.232621	-1.08831	-3.01625	-2.01765	-0.189377	-1.72297	-4.24483	-5.02306	-5.82761	AT2G02760	ubiquiting-conjugating enzyme 2
Glyma13g01610	485		DEG-C7	-0.928252	-1.73654	-3.9297	-4.11911	-0.330149	-3.02529	-3.59229	-7.50076	-8.30221	AT4G30460	glycine-rich protein
Glyma02g02070	486		DEG-C7	-0.500596	-0.929781	-3.12301	-2.28456	-0.895877	-3.3822	-5.62255	-5.57427	-5.80124	AT4G02380	senescence-associated gene 21
Glyma03g02013	487		DEG-C7	1.3478	-1.73051	-2.09734	-3.68966	0	-3.08168	-4.46806	-7.13592	-7.18322	AT1G12600	UDP-N-acetylglucosamine (UAA) transporter family
Glyma06g41334	488		DEG-C7	-0.500346	-0.111106	-3.30117	-3.70044	-1.078	-1.55286	-5.63628	-6.12171	-4.53674	AT3G25510	disease resistance protein (TIR-NBS-LRR class), putative
Glyma13g22840	489		DEG-C7	0.052984	-1.79109	-4.09767	-2.19114	0.263034	-2.76768	-5.53541	-6.4865	-6.22347
Glyma08g00650	490		DEG-C7	-0.133664	-1.51778	-2.75709	-3.39232	-1.79586	-2.733	-5.21074	-7.22271	-6.95968	AT5G63710	Leucine-rich repeat protein kinase family protein
Glyma13g31870	491		DEG-C7	0.528303	0.995497	-4.67431	-3.926	-1.34104	-1.47615	-7.69789	-7.69789	-7.69789
Glyma05g37490	492		DEG-C7	1.57441	-0.86197	-3.67054	-2.06485	0	-5.54566	-9.7368	-8.20074	-9.7368	AT4G23500	Pectin lyase-like superfamily protein
Glyma20g30720	493		DEG-C7	-0.0835764	-1.46751	-3.6772	-3.65153	1.05063	-3.79908	-7.87013	-10.9856	-9.03451
Glyma20g32290	494		DEG-C8	-1.80735	-0.137504	-1.3375	-4.01312	-3.15394	0	2.10434	2.8679	3.98185
Glyma19g02270	495		DEG-C8	-1.69661	1.19861	-1.38747	-4.23888	-2.75787	1.71567	1.29177	1.16993	1.00621	AT5G62670	H(+)-ATPase 11
Glyma09g30970	496		DEG-C8	-1.34104	-1.44514	0	-3.82782	-3.20163	1.46815	0	0	0	ATCG00360	Tetratricopeptide repeat (TPR)-like superfamily protein
Glyma08g07340	497		DEG-C8	1.14975	-0.341037	0	-2.27812	-3.34577	-0.657894	-1.24286	0.59172	-1.24286	AT1G07400	HSP20-like chaperones superfamily protein
Glyma19g04190	498		DEG-C8	0.130256	0.120294	-0.739409	-2.14868	-3.12102	-0.475085	-0.236298	-0.871014	-2.21205	AT5G15640	Mitochondrial substrate carrier family protein
Glyma15g42561	499		DEG-C8	1.14136	-1.39168	-0.821883	-4.32617	-2.1078	0.784644	1.19912	-3.46328	-1.69277	AT4G02280	sucrose synthase 3
Glyma04g05720	500		DEG-C8	-0.273834	0	-0.137504	-4.07223	-3.44462	-4.02385	-4.02385	-3.12338	-2.455	AT5G12020	17.6 kDa class II heat shock protein
Glyma04g07160	501		DEG-C8	-0.413995	-0.8468	-1.05377	-3.32193	-2.77259	-1.36854	-2.13085	-2.16784	-3.52774	AT2G26660	SPX domain gene 2
Glyma13g04580	502		DEG-C8	-0.700182	-0.305352	0.244783	-3.69197	-2.73338	0.889863	1.24552	-3.0414	-3.1526
Glyma15g06280	503		DEG-C8	0.164178	-1.65464	-0.63709	-2.58382	-3.90368	-2.21675	-0.971193	-0.910684	-5.30986	AT4G33580	beta carbonic anhydrase 5
Glyma17g22580	504		DEG-C8	-1.91711	0	0	-3.87774	-4.61667	-3.32193	-3.32193	-3.32193	-3.32193	AT1G76650	calmodulin-like 38
Glyma19g31630	505		DEG-C8	0.731727	0.653114	-0.662615	-3.72893	-2.40009	-0.758111	-1.21573	-4.22239	-3.37737	AT5G04000
Glyma09g15450	506		DEG-C8	-1.29789	-1.57806	-1.75106	-3.35571	-2.0676	-0.696421	-1.5027	-3.91253	-4.26918	AT1G70850	MLP-like protein 34
Glyma08g45720	507		DEG-C8	-0.614158	-1.46344	-0.969921	-2.34023	-3.08179	-0.582507	-0.172077	-3.05767	-5.29033	AT5G48440	FAD-dependent oxidoreductase family protein
Glyma0060s00370	508		DEG-C8	1.81038	0.9801	-0.481271	-3.77961	-2.53051	0.0794345	-0.678677	-4.99095	-4.14296	AT2G20825	Developmental regulator, ULTRAPETALA
Glyma06g38970	509		DEG-C8	1.80662	1.13023	-0.482717	-3.81421	-2.53605	0.232912	-0.680439	-5.02385	-4.14938	AT2G20825	Developmental regulator, ULTRAPETALA
Glyma06g39000	510		DEG-C8	1.80675	1.13337	-0.537397	-4.09311	-2.55552	0.232091	-0.680507	-5.305	-4.16749	AT2G20825	Developmental regulator, ULTRAPETALA
Glyma15g15140	511		DEG-C8	0.111332	-0.360658	-0.897579	-3.06001	-2.78798	-0.859649	-0.890228	-3.90521	-5.69008
Glyma01g39240	512		DEG-C8	-0.504969	0.162481	-1.24034	-4.54565	-2.0686	0.153663	-1.55691	-5.57426	-4.26167	AT2G15680	Calcium-binding EF-hand family protein
Glyma13g19840	513		DEG-C8	-0.412161	0.342899	-0.195633	-3.95166	-5.08888	0.305046	-0.169997	-3.51211	-6.38658	AT5G02790	Glutathione S-transferase family protein
Glyma06g39180	514		DEG-C8	1.8043	1.13216	-0.536631	-4.57289	-2.54033	0.23333	-0.678771	-5.78311	-4.15084	AT2G20825	Developmental regulator, ULTRAPETALA
Glyma17g23203	515		DEG-C8	0.344111	-0.192198	-0.0449124	-3.40599	-2.59223	0.599787	-0.488682	-5.14975	-5.01224	AT5G56030	heat shock protein 81-2
Glyma05g26000	516		DEG-C8	-0.551125	-0.020909	-0.988389	-4.17719	-3.12653	-0.868906	-1.32597	-5.24447	-5.38198	AT2G34460	NAD(P)-binding Rossmann-fold superfamily protein
Glyma02g35323	517		DEG-C8	-0.448873	-1.02768	-1.70999	-3.51785	-2.44184	-0.488001	-1.64402	-4.5025	-6.22497	ATCG00270	photosystem II reaction center protein D
Glyma13g03410	518		DEG-C8	0.0609228	-0.376272	-1.71935	-3.14839	-2.1592	0.74198	-0.572458	-5.93703	-5.93703	AT5G08680	ATP synthase alpha/beta family protein
Glyma12g32690	519		DEG-C8	1.26965	-1.04945	-1.69059	-3.848	-2.82045	-0.453764	-1.30079	-7.08215	-5.43445	AT4G10270	Wound-responsive family protein
Glyma15g10210	520		DEG-C8	-0.492688	-0.282394	-0.295786	-3.34104	-3.03562	0.932132	-0.0840346	-6.60288	-6.60288	AT3G52580	Ribosomal protein S11 family protein
